# Supplementary material for: Detecting Splicing Variants in Idiopathic Pulmonary Fibrosis from Non-Differentially Expressed Genes
Source: PLoS One. 2013 Jul 2;8(7):e68352. doi: 10.1371/journal.pone.0068352 (PMC3699530; doi:10.1371/journal.pone.0068352)
Supplement: Table S1 — Analysis results of differential expression and differential splicing of 3,098 annotated genes. (XLS) [file pone.0068352.s002.xls]

## Sheet: Diff Exp. and Diff Splicing
	Gene Name	DE_Fold Change	DS_ChiSquare p_value	DS_ChiSquareFDR	-ln(Chi_FDR)	Region
	PITPNC1	1.20457	2.73e-44	6.50423e-41	92.5335	4		Count of Region
	C1QTNF1	1.04932	3.51e-16	4.18129e-13	28.503	4		Row Labels	Total
	LMF1	1.0337	1.49e-12	1.18331e-09	20.555	4		1	733
	TMEM14C	1.19452	2.08e-12	1.2389e-09	20.509	4		2	62
	TOM1L1	0.928502	3.1e-12	1.47715e-09	20.3332	4		3	1494
	C16orf28	0.890574	3.29e-11	1.3064e-08	18.1534	4		4	122
	AGPAT5	1.04211	1.69e-10	5.75204e-08	16.6711	4		5	623
	NONO	1.26359	2.32e-10	6.90925e-08	16.4878	2		6	64
	NISCH	1.13844	2.99e-10	7.12368e-08	16.4573	4		Grand Total	3098
	LNX1	0.521618	2.98e-10	7.88872e-08	16.3552	6
	P2RY1	0.169697	4.34e-10	9.40005e-08	16.18	6
	AKR7A2	1.31944	4.97e-10	9.86752e-08	16.1314	2
	SCAMP4	1.50722	3.53e-09	6.4694e-07	14.251	2
	PIM1	1.15876	5.45e-09	8.65642e-07	13.9598	4
	BAT2D1	0.755363	5.43e-09	9.2407e-07	13.8945	6
	IFT172	0.726075	2e-08	2.97813e-06	12.7242	6
	ISLR	1.05527	2.83e-08	3.96616e-06	12.4377	4
	CXCL6	1.28551	3.67e-08	4.85765e-06	12.235	2
	SPATA4	1.34363	3.91e-08	4.90293e-06	12.2257	2
	NFIC	0.830619	6.75e-08	8.04094e-06	11.731	4
	FKBP1B	0.797974	8.35e-08	9.47327e-06	11.567	6
	PRPS2	0.894518	2.33e-07	2.52328e-05	10.5874	4
	DIAPH1	0.742283	4.47e-07	4.63034e-05	9.9803	6
	MOBKL1B	1.02021	5.2e-07	5.16208e-05	9.87159	4
	COMMD1	1.16938	6.71e-07	6.39463e-05	9.65747	4
	CMTM4	0.845314	7.84e-07	7.18415e-05	9.54105	4
	NDOR1	1.48303	1.33e-06	0.00011736	9.05026	2
	DHX33	0.832555	1.45e-06	0.000123379	9.00025	4
	SLC38A5	1.05458	1.63e-06	0.000133913	8.91832	4
	SH3TC1	1.2335	2.12e-06	0.000157841	8.75392	4
	PIK3R2	1.41971	2.02e-06	0.000160422	8.7377	2
	RAB25	1.4657	2.09e-06	0.000160627	8.73643	2
	STRN3	0.629046	2.23e-06	0.000160999	8.73411	6
	TPP1	1.19924	2.8e-06	0.000196206	8.53635	4
	ACVR1	0.843432	3.58e-06	0.000243696	8.31959	4
	SLC40A1	0.43944	4.07e-06	0.000269355	8.21948	6
	ZNF496	0.822861	5.86e-06	0.000377336	7.88237	4
	KLHL26	0.652377	6.14e-06	0.000384962	7.86237	6
	GCA	1.18726	6.95e-06	0.000424574	7.76442	4
	NT5C3L	1.23516	7.6e-06	0.000431119	7.74913	4
	LIMA1	0.823404	7.49e-06	0.000435242	7.73961	4
	RASA3	0.938353	7.42e-06	0.000441954	7.72431	4
	NEK3	0.726532	8.14e-06	0.000451013	7.70401	6
	TNPO3	0.855835	8.65e-06	0.000468378	7.66624	4
	DDX49	1.20999	9.84e-06	0.000520973	7.55981	4
	GTF2B	0.91464	1.05e-05	0.000543832	7.51687	4
	DAZAP1	1.5172	1.45e-05	0.000735027	7.2156	2
	MTMR3	0.719319	1.69e-05	0.000821719	7.10411	6
	MON1A	1.57175	1.67e-05	0.000828911	7.0954	2
	PLS1	0.897866	1.74e-05	0.00082911	7.09516	4
	CXCL16	0.818141	1.78e-05	0.000831539	7.09223	4
	DDHD2	0.795683	1.93e-05	0.000884274	7.03074	6
	ELL	1.16232	2.24e-05	0.00100694	6.90084	4
	SNRNP48	0.899474	2.29e-05	0.00101036	6.89745	4
	ITPRIP	0.4559	2.34e-05	0.00101365	6.8942	6
	TPRKB	1.47185	2.89e-05	0.00118714	6.73621	2
	GRHL2	0.718882	2.86e-05	0.00119543	6.72925	6
	YIPF2	1.18768	2.81e-05	0.0011955	6.72919	4
	SERTAD4	0.758128	3.02e-05	0.00119919	6.72611	6
	TOM1L2	0.616875	2.97e-05	0.00119933	6.726	6
	DCN	0.761752	3.46e-05	0.00132959	6.62289	6
	PIN1	0.795635	3.42e-05	0.00133576	6.61825	6
	NOD1	0.938952	3.96e-05	0.00149757	6.50391	4
	IVNS1ABP	0.872047	4.15e-05	0.0015449	6.47279	4
	SS18	0.865177	4.24e-05	0.00155412	6.46684	4
	CREB1	0.613267	4.67e-05	0.00166064	6.40055	6
	HECW2	0.386708	4.66e-05	0.00168219	6.38766	6
	C22orf9	1.37544	5.18e-05	0.0018149	6.31172	2
	RBM33	0.980986	5.52e-05	0.00187877	6.27714	4
	ZNF721	1.15628	5.5e-05	0.00189909	6.26638	4
	ARHGAP32	0.691256	6.5e-05	0.00218116	6.1279	6
	HSD17B11	1.4383	8.25e-05	0.00272995	5.90347	2
	TRIM35	0.880258	8.86e-05	0.00285256	5.85954	4
	ZCWPW1	1.0234	8.82e-05	0.00287858	5.85046	4
	LRRC17	1.66558	9.23e-05	0.00293206	5.83205	2
	GRWD1	1.20251	0.000102413	0.00319757	5.74537	4
	GDF10	0.185579	0.000104508	0.00324886	5.72945	6
	F11R	0.642337	0.000112898	0.00345157	5.66893	6
	PLEKHF2	0.915348	0.000114882	0.0034682	5.66412	4
	DCTN3	0.927316	0.000132337	0.00393113	5.53883	4
	ATXN2L	1.36433	0.000134373	0.00394142	5.53621	2
	TMEM208	1.53519	0.000135524	0.00395146	5.53367	2
	CCL19	12.4108	0.000139011	0.00398997	5.52397	2
	CHD8	0.910229	0.000152293	0.00431119	5.44654	4
	BLMH	1.04912	0.000164066	0.00449115	5.40565	4
	PSMC5	1.30313	0.00016145	0.00451274	5.40085	2
	SUV420H1	0.705605	0.000163791	0.00454337	5.39409	6
	HCFC1R1	1.29366	0.000171773	0.0046567	5.36945	2
	ACTN1	0.884128	0.000177915	0.00471206	5.35763	4
	PDHB	1.0955	0.000176757	0.00473823	5.35209	4
	RAB5C	0.764322	0.000182029	0.004765	5.34646	6
	PEX11B	1.11972	0.000184631	0.0047909	5.34104	4
	PDCD7	0.900166	0.000188057	0.00481624	5.33576	4
	SLAMF8	2.02226	0.000193939	0.00491707	5.31504	2
	PMP22	0.957575	0.000199757	0.00501579	5.29516	4
	POMGNT1	0.992353	0.000209512	0.00510536	5.27746	4
	CLPB	0.997067	0.000209242	0.00513343	5.27198	4
	C4BPA	1.49369	0.000206914	0.00513727	5.27123	2
	MAP3K1	0.682625	0.000218499	0.00524631	5.25023	6
	CMTM7	2.2356	0.000240418	0.005718	5.16414	2
	PKD1	0.684894	0.000251716	0.00594446	5.1253	6
	TMEM91	1.25903	0.00027085	0.00632998	5.06246	2
	DDX42	0.89198	0.000279351	0.00645357	5.04312	4
	KIF19	1.12036	0.000318767	0.00723826	4.92837	4
	WDR41	0.922064	0.00031655	0.00726204	4.92509	4
	LIMCH1	0.295259	0.000344216	0.00765963	4.87179	6
	TUBA1A	0.554592	0.000341012	0.00766446	4.87116	6
	TBCEL	0.702965	0.000348335	0.00767694	4.86953	6
	ACSF3	1.28635	0.000367953	0.00804367	4.82287	2
	MGAT1	1.06393	0.000387436	0.00830655	4.79071	4
	TMEM53	1.49971	0.000384742	0.00833875	4.78684	2
	WAS	1.39764	0.00040053	0.00845471	4.77303	2
	ITIH5	0.761349	0.000399369	0.00848766	4.76914	6
	PRPF38B	1.01272	0.000439331	0.00917471	4.6913	4
	TMEM217	1.03719	0.000488288	0.00993726	4.61146	4
	TUBA1B	0.907333	0.000486934	0.0100024	4.60493	4
	HLA-DQB2	1.3216	0.000482868	0.0100065	4.60452	2
	AC093726.6	0.738976	0.000503453	0.0101559	4.5897	6
	ERBB2	0.99561	0.000542515	0.0107808	4.52999	4
	NECAB3	1.43353	0.000542631	0.0108714	4.52162	2
	CRK	0.697157	0.00056201	0.0109751	4.51212	6
	CHI3L1	2.71672	0.000559627	0.0110264	4.50746	2
	SEC23A	0.83452	0.000607757	0.0117769	4.44161	4
	PIK3AP1	1.28689	0.000645144	0.0123928	4.39064	2
	CUL1	0.798872	0.000684321	0.0129336	4.34793	6
	C17orf81	1.12825	0.0006833	0.013018	4.34142	4
	SCPEP1	1.39294	0.000719767	0.0135071	4.30454	2
	PPP1R3B	0.511975	0.000744966	0.0138669	4.27825	6
	WDR48	0.773035	0.00076512	0.0139131	4.27493	6
	ADRBK1	1.34449	0.000762276	0.0139651	4.27119	2
	TGIF1	0.806914	0.000758075	0.0139995	4.26873	4
	ATP1B3	0.873866	0.000795363	0.0143491	4.24406	4
	MED16	1.02556	0.000812782	0.0145637	4.22922	4
	PPP6R1	1.37796	0.000820392	0.0145795	4.22814	2
	DHX38	0.764692	0.000862988	0.0151184	4.19185	6
	TTC35	0.952266	0.000860527	0.0151951	4.18679	4
	EIF3B	1.4116	0.000908201	0.0157906	4.14834	2
	FLYWCH2	1.08706	0.00093387	0.016125	4.12738	4
	LRP5L	1.17827	0.000958717	0.0163201	4.11536	4
	ASF1B	1.82936	0.000953832	0.0163518	4.11342	2
	FAN1	0.892638	0.00100296	0.0168972	4.08061	4
	C21orf57	1.4179	0.00102166	0.0171137	4.06787	2
	SGCA	0.78966	0.00104546	0.0174939	4.0459	6
	C16orf61	1.34861	0.00107434	0.0177033	4.034	2
	DPEP2	0.747486	0.0011312	0.0181907	4.00684	6
	GGNBP2	0.837764	0.00110731	0.0182384	4.00422	4
	SNX6	1.02038	0.00113121	0.0183145	4.00006	4
	SEC63	0.769432	0.00113387	0.0184399	3.99324	6
	STEAP4	0.499731	0.00116631	0.0187082	3.97879	6
	MYCBPAP	1.06462	0.00120745	0.0192188	3.95186	4
	C3orf23	0.99722	0.00130164	0.0199823	3.91291	4
	EIF4EBP1	2.07815	0.00127487	0.0200382	3.91011	2
	ANGPTL2	0.670221	0.00129769	0.020112	3.90644	6
	LPAR3	0.528166	0.00131924	0.0201596	3.90407	6
	SIRPB2	0.761061	0.0012944	0.0202199	3.90109	6
	CHKA	1.06741	0.00130349	0.0202435	3.89992	4
	RPS3	1.34423	0.00135098	0.0204865	3.88799	2
	BLVRA	1.118	0.0013676	0.0206584	3.87963	4
	MAP3K3	0.703108	0.00146497	0.021877	3.82232	6
	AC002126.5	1.64853	0.00148212	0.0220381	3.81498	2
	NUP54	0.91179	0.00148591	0.0220492	3.81448	4
	LHFP	0.567721	0.00151064	0.0222073	3.80734	6
	LSS	0.853171	0.00153177	0.0223633	3.80033	4
	MFSD8	1.03364	0.00154506	0.0225175	3.79346	4
	QSOX2	1.29382	0.00159177	0.0229586	3.77406	2
	GDAP1	0.484799	0.00166881	0.0239685	3.73101	6
	TPM3	1.1142	0.00173346	0.0245341	3.70769	4
	CNRIP1	0.797271	0.00171721	0.0245383	3.70752	6
	TXN2	1.39578	0.00179094	0.0250863	3.68543	2
	CCDC82	1.10243	0.00178183	0.0250938	3.68513	4
	ITGB2	1.34072	0.00181762	0.0252102	3.68051	2
	RAP1GAP	1.47362	0.00180768	0.0252183	3.68019	2
	C2orf84	0.930064	0.00184949	0.0254776	3.66996	4
	SUV39H1	0.988147	0.0018814	0.0255949	3.66536	4
	CFB	2.52654	0.00187247	0.025605	3.66497	2
	AGGF1	0.940314	0.00194349	0.0261133	3.64531	4
	DVL1	1.34568	0.00192807	0.0261263	3.64481	2
	F13A1	1.3134	0.00197555	0.0263539	3.63614	2
	C21orf56	1.28605	0.0020063	0.0264576	3.63221	2
	MLST8	1.60891	0.00197558	0.026502	3.63054	2
	TMEM68	1.14658	0.00201266	0.0266046	3.62667	4
	CAST	0.785613	0.00208408	0.0270798	3.60897	6
	IFT74	1.4895	0.00207565	0.0272286	3.60349	2
	C4orf18	0.786169	0.00212102	0.0274505	3.59537	6
	PDLIM3	0.589127	0.00215289	0.0276885	3.58674	6
	ABHD5	0.653097	0.00222229	0.0284363	3.56009	6
	C19orf63	1.39241	0.00224402	0.028539	3.55648	2
	WDTC1	0.883951	0.00226624	0.0287674	3.54851	4
	THOC5	1.03167	0.00246909	0.0311364	3.46938	4
	PKIA	0.61845	0.0025148	0.0313093	3.46384	6
	DCTN6	0.841507	0.00250942	0.0314741	3.45859	4
	SYMPK	1.11757	0.00263139	0.031807	3.44807	4
	KLHDC4	1.29346	0.00260789	0.0318888	3.4455	2
	SMARCE1	0.802802	0.00263029	0.0319693	3.44298	4
	MCM3AP	1.02057	0.00260898	0.0320532	3.44036	4
	THRA	0.662173	0.00260409	0.0320959	3.43903	6
	WBP2	1.05278	0.00268144	0.032248	3.4343	4
	METRNL	0.859625	0.0025982	0.032263	3.43383	4
	CAPN7	0.781759	0.00275849	0.0328785	3.41494	6
	TNFSF12	1.04592	0.0027483	0.032924	3.41355	4
	TAOK2	0.811686	0.00284993	0.0337817	3.38784	4
	GNPAT	1.33236	0.002953	0.0347939	3.35831	2
	TIMM17A	1.11524	0.00296672	0.0348573	3.35649	4
	EPCAM	0.98092	0.00303069	0.0350436	3.35116	4
	UBTF	1.07654	0.0030096	0.0351536	3.34803	4
	HSPD1	0.980691	0.00302687	0.0352145	3.3463	4
	RUSC2	0.587176	0.00309016	0.0355649	3.3364	6
	IFT20	0.987412	0.00312646	0.035852	3.32835	4
	MID1IP1	1.01075	0.00316302	0.0360225	3.32361	4
	YWHAH	0.964552	0.00329428	0.0369737	3.29755	4
	NUP205	0.93941	0.0032647	0.0369855	3.29723	4
	RBPJ	1.21724	0.00327929	0.037036	3.29586	4
	WASF3	0.640431	0.00331979	0.0371357	3.29318	6
	C9orf103	0.958357	0.00336769	0.0375188	3.28291	4
	ALG5	1.29318	0.00346458	0.0376413	3.27965	2
	ELTD1	0.852448	0.0034114	0.0377876	3.27578	4
	CDC5L	0.911459	0.00346491	0.037814	3.27508	4
	PRODH	1.37451	0.00345484	0.0378785	3.27337	2
	RBM14	1.01676	0.00344271	0.0379435	3.27166	4
	TBC1D15	0.818962	0.00350866	0.0380117	3.26986	4
	CD47	1.14277	0.00359449	0.0387021	3.25186	4
	FAM168B	0.710307	0.00361931	0.0388498	3.24805	6
	IFI16	1.78185	0.0036756	0.0393166	3.23611	2
	COPS3	0.987077	0.00371532	0.0393907	3.23423	4
	UPF1	1.03019	0.00371136	0.0394602	3.23246	4
	TLR4	0.609924	0.0037471	0.0395326	3.23063	6
	UBE4B	0.835359	0.003818	0.0400932	3.21655	4
	MSH5	1.71762	0.0038351	0.0401263	3.21572	2
	C20orf114	0.667652	0.00387499	0.0402632	3.21232	6
	RHOU	0.738831	0.00418251	0.0432993	3.13962	6
	TMEM39B	1.12611	0.00421466	0.0434213	3.1368	4
	NPM1	1.50492	0.00426412	0.0437476	3.12932	2
	USP36	0.820501	0.00432944	0.0440864	3.1216	4
	HHEX	0.943007	0.00432433	0.0441734	3.11963	4
	ZNF526	1.08485	0.00441755	0.0448113	3.1053	4
	TSPAN13	0.685819	0.00445673	0.0450252	3.10053	6
	DNAJB4	0.349484	0.00450105	0.0452373	3.09583	6
	MSR1	0.836766	0.00467429	0.0467491	3.06296	4
	AGAP2	1.5904	0.00468977	0.0467528	3.06288	2
	NUDT16L1	1.16296	0.00487117	0.047748	3.04182	4
	ARRDC3	0.54658	0.00483287	0.0477489	3.0418	6
	TMEM184A	1.7878	0.00480964	0.0477493	3.04179	2
	ACADVL	1.57097	0.00486072	0.0478469	3.03975	2
	MRPL4	1.62279	0.00496094	0.0482335	3.0317	2
	GOLPH3	0.934538	0.00494056	0.0482359	3.03165	4
	SHISA5	0.89038	0.00499262	0.0483279	3.02975	4
	N4BP2L2	0.875512	0.00504925	0.048711	3.02185	4
	EGFL6	0.878202	0.00511628	0.0491871	3.01212	4
	VEZT	0.866543	0.00526066	0.0503291	2.98917	3
	CD82	0.608213	0.00548146	0.0516051	2.96413	5
	ARL4A	0.434778	0.0054219	0.0516526	2.96321	5
	USP32	0.577118	0.00546746	0.0517154	2.962	5
	PLIN5	0.928088	0.00546742	0.0519214	2.95802	3
	OSTM1	0.868116	0.00554839	0.0520586	2.95539	3
	HMGN4	1.28189	0.00560862	0.052415	2.94856	1
	ZFYVE1	0.955573	0.00567136	0.0527687	2.94184	3
	EXOSC8	0.919361	0.00575746	0.0529853	2.93774	3
	NCAPH2	0.972038	0.00574987	0.0530984	2.93561	3
	MMGT1	0.973642	0.00573292	0.0531196	2.93521	3
	MMAA	0.905022	0.00581015	0.0532397	2.93295	3
	NARF	1.39011	0.00587376	0.0535834	2.92652	1
	EML1	0.414112	0.00592492	0.0538336	2.92186	5
	ZFC3H1	0.980305	0.0060017	0.0543536	2.91224	3
	NAP1L3	0.66223	0.00603609	0.0545087	2.90939	5
	USP11	0.779429	0.00611697	0.0550223	2.90002	5
	NGLY1	1.33769	0.00616871	0.0550563	2.8994	1
	LDB2	0.349254	0.00614989	0.0550841	2.89889	5
	TAF1D	1.28328	0.00620238	0.0551175	2.89829	1
	SOLH	1.26044	0.00630256	0.0557983	2.88601	1
	DARC	1.5263	0.00644371	0.0566173	2.87144	1
	ZNF24	0.831816	0.00643354	0.0567388	2.8693	3
	MYO10	0.471541	0.0065689	0.0573371	2.85881	5
	MAN1A1	1.01626	0.00655017	0.0573727	2.85819	3
	ACOT9	0.961413	0.0067214	0.0584321	2.83989	3
	MSC	2.56702	0.00706693	0.06103	2.79639	1
	GLTPD1	1.14468	0.00705025	0.0610786	2.79559	3
	ABCF1	1.08183	0.0071281	0.0611051	2.79516	3
	RANBP3	1.00187	0.00717035	0.0612277	2.79316	3
	COQ10B	0.934888	0.00711665	0.0612397	2.79296	3
	DYNC1LI2	0.655392	0.00728293	0.0617246	2.78507	5
	UBE2V2	1.22386	0.00731256	0.0617591	2.78451	3
	RELA	0.812755	0.00726931	0.0618599	2.78288	3
	CD69	0.539272	0.00739036	0.0622144	2.77717	5
	LARS2	0.902479	0.00745753	0.062363	2.77478	3
	ANKS3	1.26457	0.00744355	0.0624148	2.77395	1
	ST13	1.26466	0.00750644	0.0625615	2.77161	1
	PRPF4B	1.03479	0.007614	0.0631736	2.76187	3
	CRLS1	0.887732	0.007658	0.0633679	2.7588	3
	HLA-DPB1	1.6315	0.00801559	0.0639052	2.75035	1
	CCDC72	1.10663	0.00782176	0.0640246	2.74849	3
	CCDC23	1.28327	0.0080133	0.0640397	2.74825	1
	TBC1D22A	1.02391	0.00778419	0.0641379	2.74672	3
	ACO1	1.07769	0.0078141	0.0641632	2.74633	3
	EIF5A	1.05025	0.00800304	0.0641751	2.74614	3
	FAR1	0.946895	0.00796374	0.0642871	2.7444	3
	IGSF8	0.947395	0.00799431	0.0643114	2.74402	3
	CNPY3	1.10112	0.00795355	0.0644247	2.74226	3
	HNMT	1.05656	0.00813141	0.0645658	2.74007	3
	PION	0.959953	0.00791529	0.0646212	2.73921	3
	ASCC2	1.25638	0.00794569	0.0646446	2.73885	1
	POLR1D	1.34502	0.00817498	0.0646679	2.73849	1
	NUPR1	1.62454	0.008223	0.0648482	2.73571	1
	BRP44	1.24353	0.00826785	0.0650273	2.73295	3
	AGRP	1.26165	0.00843693	0.0661457	2.7159	1
	OSBPL2	0.989669	0.0086007	0.0669592	2.70367	3
	PBX1	0.436773	0.00858528	0.0671006	2.70156	5
	CCT4	1.51419	0.00876428	0.0673248	2.69823	1
	PRSS53	1.01334	0.00871053	0.0673752	2.69748	3
	C15orf38	1.72319	0.008753	0.0674656	2.69614	1
	WDR43	1.05507	0.00881135	0.0674914	2.69576	3
	VEGFB	1.0915	0.00869732	0.0675171	2.69537	3
	GDPD3	0.992717	0.0088853	0.0676691	2.69313	3
	ITSN2	0.727318	0.00887713	0.0678096	2.69105	5
	POLR3GL	1.0084	0.00903473	0.0680822	2.68704	3
	FAM118A	0.477508	0.00899087	0.0682123	2.68513	5
	TARBP2	1.55614	0.00903364	0.0682983	2.68387	1
	DDX50	1.07017	0.00923845	0.0692274	2.67036	3
	KPNA4	0.827188	0.00930972	0.0693159	2.66908	3
	POSTN	1.18854	0.00948867	0.0693556	2.66851	3
	DHX9	1.06591	0.00923028	0.0693706	2.66829	3
	KDM3B	0.645871	0.00946813	0.0694224	2.66755	5
	DNAJB6	0.820496	0.00930259	0.0694585	2.66703	3
	KANK2	0.527041	0.00938726	0.0694773	2.66676	5
	DEK	1.07257	0.00944769	0.0694896	2.66658	3
	ARFGEF1	0.877775	0.00944297	0.069631	2.66455	3
	GTF2E2	1.35215	0.00938511	0.0696937	2.66365	1
	GPATCH2	0.73388	0.00963477	0.0701635	2.65693	5
	BPGM	1.21108	0.0101366	0.0731406	2.61537	3
	OBSCN	0.581469	0.0101338	0.0733636	2.61233	5
	ZBTB40	0.921433	0.0102267	0.0736409	2.60855	3
	CLDN15	1.51444	0.010501	0.0755778	2.58259	1
	S100A12	1.06229	0.0106793	0.0767854	2.56674	3
	CSGALNACT2	0.626754	0.0107923	0.0770389	2.56344	5
	RAB3IP	1.07457	0.0107763	0.0772703	2.56045	3
	PPAP2A	0.937451	0.0109038	0.0775201	2.55722	3
	COX5B	1.38448	0.0111423	0.078474	2.54499	1
	SLC25A17	1.12406	0.0110894	0.0787076	2.54202	3
	RAC2	2.27037	0.0112725	0.0796516	2.53009	1
	BNIP2	0.807438	0.0115497	0.0798797	2.52723	3
	OSBPL7	1.54567	0.011448	0.0798838	2.52718	1
	ATXN10	1.05551	0.0115819	0.0801072	2.52439	3
	TPM2	0.653456	0.0114856	0.0801133	2.52431	5
	MED1	0.698605	0.0113534	0.0801195	2.52424	5
	MAZ	1.26803	0.0115515	0.0803401	2.52149	1
	CDH1	1.2453	0.011476	0.0803482	2.52139	3
	UQCRQ	1.61304	0.011821	0.0812529	2.51019	1
	WNT4	1.39105	0.0118553	0.0814705	2.50751	1
	CLIP1	0.784448	0.0119107	0.0817053	2.50464	5
	SNX3	1.00366	0.012012	0.0819198	2.50201	3
	STAT2	1.30027	0.0120956	0.0823664	2.49658	1
	IPO13	1.05639	0.012252	0.0832521	2.48588	3
	CCHCR1	1.08176	0.0123219	0.0834893	2.48304	3
	PQBP1	1.15846	0.0125434	0.0843661	2.47259	3
	GBP4	0.579248	0.0131307	0.088166	2.42853	5
	RAPGEF5	0.327604	0.0131999	0.0883399	2.42656	5
	COX15	1.03869	0.0131718	0.0885887	2.42375	3
	ZNFX1	0.658809	0.013454	0.0900945	2.4069	5
	EIF1B	0.865612	0.013554	0.0902563	2.4051	3
	GALNS	1.00591	0.0136357	0.0905084	2.40231	3
	SH3PXD2B	1.81421	0.0137154	0.0906674	2.40056	1
	CHTF18	1.03656	0.0140417	0.0921409	2.38444	3
	TFAM	1.3347	0.0140404	0.0923961	2.38167	1
	MCRS1	1.32342	0.0143174	0.0930867	2.37422	1
	ATP5C1	1.4341	0.0141505	0.0931997	2.37301	1
	GPX7	1.31052	0.0143323	0.0933418	2.37149	1
	SPSB3	0.846293	0.0143792	0.0934823	2.36998	3
	IFNGR1	1.05154	0.0143344	0.0935982	2.36874	3
	GARS	1.47185	0.0147907	0.0955583	2.34802	1
	STK11	1.16067	0.0148725	0.0956853	2.34669	3
	C10orf105	0.549741	0.0148316	0.0958179	2.34531	5
	PDZD11	1.73857	0.0149252	0.0959439	2.34399	1
	CNDP2	1.48386	0.0152826	0.0974659	2.32825	1
	HEATR7A	0.757387	0.0153133	0.0977272	2.32558	5
	XRCC1	1.19348	0.0154091	0.0978413	2.32441	3
	LTC4S	3.3062	0.0152771	0.0979899	2.32289	1
	CYB5R1	1.05282	0.0155843	0.0985862	2.31682	3
	CREB3L1	2.25101	0.0158871	0.0986504	2.31617	1
	UGCG	1.16529	0.0157075	0.0986946	2.31573	3
	VWA3A	0.916088	0.0158053	0.0988018	2.31464	3
	RXRA	0.593231	0.0155611	0.0988484	2.31417	5
	QARS	1.07753	0.0158504	0.098908	2.31357	3
	HDAC8	1.00953	0.0156863	0.0989557	2.31308	3
	SNRPB2	1.1944	0.0160024	0.099013	2.3125	3
	CAPG	1.60412	0.0157857	0.0990618	2.31201	1
	HIPK3	0.651478	0.015912	0.0991669	2.31095	5
	ILVBL	1.08629	0.0161674	0.0999909	2.30268	3
	ANKRD40	0.574974	0.016301	0.100348	2.29911	5
	IAH1	1.35716	0.016559	0.10167	2.28603	1
	SLC48A1	0.68616	0.0165772	0.101932	2.28345	5
	SPOPL	0.663742	0.016799	0.102631	2.27662	5
	ZNF174	1.04364	0.016908	0.102715	2.2758	3
	HIVEP1	0.866689	0.0168603	0.102978	2.27324	3
	SDC1	1.62158	0.0170023	0.10306	2.27245	1
	MT1E	0.855199	0.0170732	0.103141	2.27166	3
	APOE	2.76008	0.0170949	0.103403	2.26912	1
	ADCY5	0.748689	0.0171902	0.103482	2.26835	5
	CDKAL1	0.673125	0.0173264	0.103822	2.26508	5
	C1R	1.99642	0.0173634	0.103898	2.26434	1
	RPRD1A	0.873392	0.0173711	0.10416	2.26183	3
	ALDH4A1	1.0415	0.0174865	0.104234	2.26111	3
	SUPT5H	0.930679	0.0176719	0.104901	2.25474	3
	TFIP11	0.957347	0.0176979	0.105163	2.25225	3
	EEF2	1.1888	0.0179767	0.105889	2.24536	3
	TMEM188	0.795356	0.0181084	0.105954	2.24475	5
	GALNT7	1.05291	0.0179732	0.106151	2.24289	3
	ALDH1A1	0.649702	0.0180841	0.106215	2.24229	5
	TOR1B	0.799438	0.0179729	0.106414	2.24041	5
	DAZAP2	1.13112	0.0183311	0.106862	2.23622	3
	MCPH1	0.923374	0.0184156	0.107183	2.23321	3
	RNF19B	1.05906	0.0185972	0.108084	2.22485	3
	PANK4	0.813237	0.018947	0.108766	2.21855	3
	APOBEC3G	1.68646	0.0188042	0.108981	2.21659	1
	TADA3	1.38077	0.0189188	0.10903	2.21614	1
	RBBP7	1.04384	0.0191475	0.109126	2.21525	3
	SLC25A15	1.00234	0.0191858	0.109174	2.21481	3
	HAX1	1.54914	0.0188555	0.109294	2.21371	1
	GTF2H4	1.2143	0.0191134	0.109389	2.21285	3
	TMEM184B	1.06837	0.0192013	0.109435	2.21242	3
	RPS27L	2.18475	0.0193074	0.109482	2.212	1
	SFXN3	0.823647	0.0195061	0.109573	2.21117	3
	KIF22	1.31809	0.0191276	0.109652	2.21044	1
	FNTB	0.985551	0.0193613	0.109787	2.20921	3
	MS4A15	1.38116	0.0195252	0.109832	2.20881	1
	GORASP2	1.13636	0.0195428	0.110092	2.20644	3
	RAB35	0.843865	0.0198871	0.111557	2.19322	3
	HAUS4	1.18068	0.0200672	0.112414	2.18557	3
	TPPP3	1.06958	0.0203031	0.113266	2.17801	3
	NPHP3	0.799725	0.0205378	0.114115	2.17055	5
	CCDC157	0.829258	0.0207366	0.11496	2.16317	3
	TTC7B	0.667359	0.0208994	0.114998	2.16284	5
	ITGB3	0.724243	0.0208951	0.115264	2.16053	5
	CCDC6	1.0432	0.0209893	0.115282	2.16037	3
	BIN1	1.44108	0.0210901	0.1153	2.16022	1
	SPCS1	1.75408	0.0208807	0.115532	2.15821	1
	MAOB	0.613991	0.0210953	0.115565	2.15792	5
	CDK14	0.775047	0.0209135	0.115801	2.15589	5
	MAPKBP1	0.790404	0.0213798	0.116672	2.14839	5
	HERC2	0.726637	0.0214719	0.116683	2.1483	5
	LPIN3	1.30375	0.0214952	0.116949	2.14602	1
	CTSL1	1.82504	0.0222002	0.117537	2.141	1
	TMEM192	0.703749	0.0222422	0.117798	2.13878	5
	ZFP90	1.05751	0.0219221	0.118047	2.13667	3
	RNF31	1.21106	0.02196	0.118052	2.13663	3
	KIAA0427	0.819542	0.0221765	0.118061	2.13655	3
	CRAMP1L	0.948407	0.0218616	0.118315	2.13441	3
	SLC26A6	1.31768	0.0220296	0.118318	2.13438	1
	LMAN2	1.29748	0.0221172	0.118322	2.13435	1
	TMC5	1.25832	0.0221535	0.118326	2.13432	1
	YWHAE	0.926282	0.0219326	0.118584	2.13214	3
	CTNNBL1	1.03187	0.0222457	0.118591	2.13208	3
	USP4	0.875189	0.0224512	0.118598	2.13202	3
	COPS6	0.860057	0.0224571	0.118861	2.1298	3
	LRIG2	0.860204	0.0227402	0.119388	2.12538	3
	CALM1	0.733735	0.0228615	0.120175	2.11881	5
	VARS	1.45536	0.0231161	0.120958	2.11231	1
	C19orf55	0.7261	0.0233391	0.121737	2.10589	5
	LILRB5	1.80667	0.0234353	0.121992	2.1038	1
	LRBA	1.1434	0.0234781	0.122246	2.10172	3
	KCNC3	1.54489	0.0236847	0.123018	2.09542	1
	RNF4	1.10531	0.0237808	0.123268	2.09339	3
	GNAS	1.03968	0.0239739	0.123499	2.09152	3
	USP30	0.826017	0.02413	0.123746	2.08952	3
	ZFP91	0.746245	0.0239755	0.123766	2.08936	5
	TTYH2	0.603527	0.0243373	0.123972	2.0877	5
	C21orf59	1.23392	0.0241767	0.123992	2.08753	3
	GHDC	1.65075	0.0240184	0.124035	2.08719	1
	HOMER3	1.11545	0.024532	0.124194	2.08591	3
	TRUB2	1.3402	0.0244217	0.124216	2.08573	1
	ZNF292	0.837137	0.0243102	0.124238	2.08556	3
	SUGP2	1.04213	0.0245422	0.124459	2.08378	3
	BRD9	0.721932	0.024707	0.124942	2.0799	5
	NIPSNAP1	1.21008	0.0248687	0.125687	2.07396	3
	C9orf16	2.84421	0.025225	0.125868	2.07252	1
	C9orf6	1.01269	0.0250165	0.125925	2.07207	3
	ZNF513	1.32429	0.0253388	0.126103	2.07066	1
	CLIC4	0.53519	0.0252125	0.126132	2.07042	5
	ZNF707	1.18068	0.0251152	0.126162	2.07019	3
	ZNHIT1	1.44238	0.0252176	0.126398	2.06832	1
	HINT1	1.39295	0.0254764	0.12657	2.06696	1
	UROD	1.00612	0.0254605	0.126835	2.06487	3
	HCLS1	1.56051	0.0258894	0.126969	2.06382	1
	LZTFL1	0.909268	0.0258868	0.12723	2.06176	3
	GAS2L2	1.16647	0.0257517	0.127264	2.06149	3
	MECP2	0.774439	0.0256826	0.127298	2.06123	5
	PICALM	0.98403	0.0258642	0.127493	2.05969	3
	FLNA	0.624233	0.0258025	0.127528	2.05942	5
	IBTK	1.20609	0.0260853	0.127686	2.05818	3
	SALL2	0.946929	0.0262991	0.128139	2.05464	3
	TGFBRAP1	0.869777	0.0264444	0.128363	2.05289	3
	CCNH	0.933914	0.026297	0.128401	2.0526	3
	NTN4	0.812752	0.0264762	0.128587	2.05115	3
	RNF220	1.06981	0.0267226	0.129032	2.0477	3
	ACP5	1.37728	0.0267971	0.129253	2.04598	1
	GRPEL1	1.06178	0.0267362	0.129294	2.04566	3
	C12orf41	0.925796	0.0268597	0.129473	2.04428	3
	PSME4	1.11094	0.0269943	0.129693	2.04259	3
	GNA12	0.894483	0.0273972	0.131349	2.0299	3
	TAF2	0.872577	0.0279452	0.13321	2.01583	3
	FPGS	1.3529	0.0279294	0.133477	2.01382	1
	DEAF1	1.04315	0.0282382	0.134373	2.00714	3
	SFT2D1	0.799041	0.0284245	0.135056	2.00207	5
	TFAP2C	1.49564	0.0284733	0.135261	2.00055	1
	C11orf54	1.05137	0.0287445	0.13594	1.99554	3
	RAMP2	0.533426	0.0290407	0.137088	1.98713	5
	C4orf36	0.847334	0.0292135	0.13776	1.98224	3
	SFTA2	2.50703	0.0292638	0.137959	1.9808	1
	MPST	1.42915	0.0294955	0.138627	1.97597	1
	MGST2	1.45267	0.0296104	0.138823	1.97456	1
	SQSTM1	1.71228	0.0297701	0.139213	1.97175	1
	UBE2L6	1.15624	0.0298988	0.139407	1.97036	3
	RABGAP1	0.636334	0.0298145	0.139486	1.96979	5
	ANXA6	1.02274	0.0301274	0.13952	1.96955	3
	WDR83	1.12087	0.029961	0.1396	1.96898	3
	HSPA14	0.886577	0.0300929	0.139792	1.9676	3
	PDK1	3.74135	0.0303408	0.139903	1.96681	1
	MSRB2	1.12741	0.03033	0.140174	1.96487	3
	PTPLAD2	0.916205	0.0306613	0.141202	1.95756	3
	ICOSLG	1.5468	0.0306682	0.141475	1.95563	1
	TBRG1	1.02334	0.031318	0.143133	1.94398	3
	MICAL2	0.972012	0.0312249	0.143225	1.94334	3
	HMGN2	0.856761	0.0312983	0.143408	1.94206	3
	RPF1	1.29834	0.0316121	0.144228	1.93636	1
	FTSJD2	0.884568	0.0322086	0.146685	1.91946	3
	TP53I13	1.5654	0.0325135	0.14777	1.9121	1
	TBC1D2B	0.550366	0.0325957	0.147942	1.91094	5
	PAX8	0.785578	0.0327344	0.148114	1.90978	5
	SMARCB1	1.43242	0.0328176	0.148285	1.90862	1
	JMJD8	0.955888	0.0329186	0.148455	1.90747	3
	CD72	3.98867	0.0332057	0.149526	1.90029	1
	ACAD11	0.998166	0.0333109	0.149693	1.89917	3
	IFFO1	1.12169	0.0335873	0.150757	1.89209	3
	SLC35A4	0.939175	0.0338758	0.151817	1.88508	3
	GIGYF1	0.980058	0.0341065	0.152426	1.88107	3
	SEMA3D	0.538882	0.0342426	0.152587	1.88002	5
	ARID1A	0.83992	0.0344371	0.153193	1.87606	3
	MAPKAPK5	0.872574	0.0348856	0.155129	1.8635	3
	ALKBH5	0.874407	0.0351749	0.156171	1.8568	3
	ADAMTSL2	0.844516	0.0353394	0.156324	1.85583	3
	REEP6	1.12256	0.0353629	0.156476	1.85485	3
	REPIN1	1.48454	0.036044	0.158833	1.8399	1
	KIAA0020	1.19625	0.0361238	0.15898	1.83898	3
	ADARB1	0.399198	0.0364611	0.160445	1.8298	5
	ARFGAP2	0.886068	0.0370552	0.16071	1.82815	3
	PBEF1	0.853438	0.036691	0.160731	1.82802	3
	HSBP1L1	2.20728	0.0374138	0.16084	1.82734	1
	ZNF76	1.0442	0.036849	0.160873	1.82714	3
	KHDRBS1	1.13991	0.0375405	0.16098	1.82648	3
	MORF4L1	0.688174	0.0373469	0.160991	1.8264	5
	GRSF1	1.11543	0.0370825	0.161003	1.82633	3
	GNAZ	0.688116	0.0366766	0.161027	1.82618	5
	PRAF2	1.50648	0.0375955	0.161119	1.82561	1
	BAZ2A	0.82346	0.0374033	0.161131	1.82554	3
	SAP30	1.00388	0.0377086	0.161257	1.82475	3
	NID1	0.53092	0.037313	0.161284	1.82459	5
	STK19	1.13648	0.0370783	0.161297	1.82451	3
	NBAS	0.920941	0.0377726	0.161395	1.8239	3
	TSPAN1	1.48888	0.0370125	0.161451	1.82355	1
	ZNF444	1.64502	0.0378529	0.161533	1.82305	1
	RELB	1.27151	0.0371425	0.161592	1.82268	1
	DYNC1I2	0.645023	0.0381118	0.162095	1.81957	5
	TBC1D9	0.681947	0.0385628	0.162769	1.81542	5
	ZNF318	1.01346	0.038588	0.163058	1.81365	3
	ISG20L2	0.975401	0.0384239	0.16308	1.81351	3
	MTA3	0.904761	0.038499	0.163214	1.81269	3
	KIAA1462	0.289713	0.0386415	0.163347	1.81188	5
	CAPN8	3.01619	0.039479	0.165103	1.80119	1
	SON	0.745177	0.0393152	0.165136	1.80098	5
	CAPZA1	1.77775	0.0393797	0.165265	1.80021	1
	RANBP2	0.952644	0.0394532	0.165393	1.79943	3
	C1orf106	0.88317	0.0392637	0.165428	1.79922	3
	PON2	1.19883	0.039822	0.166066	1.79537	3
	CAPN1	1.42264	0.0399423	0.166192	1.79461	1
	LRRC50	0.951599	0.0402593	0.167565	1.78638	3
	MAN1B1	1.0881	0.0411111	0.170297	1.77021	3
	PCDHAC2	0.972822	0.0410658	0.170594	1.76847	3
	APOBEC3F	1.5447	0.041348	0.170829	1.76709	1
	EEF1D	1.70249	0.0415863	0.171771	1.76159	1
	UBAP2L	0.836668	0.0416847	0.171886	1.76092	3
	GTF3C5	0.943362	0.0423246	0.174058	1.74837	3
	APPL1	0.815939	0.0426745	0.175401	1.74068	3
	RAI14	0.752551	0.0429507	0.17633	1.7354	5
	RP3-412A9.11	1.40712	0.0431086	0.176436	1.7348	1
	LEPRE1	1.18951	0.0433173	0.176648	1.7336	3
	ZBTB8OS	1.46414	0.0432992	0.176951	1.73188	1
	TRPV2	1.00558	0.043662	0.177975	1.72611	3
	LSM5	1.41016	0.043995	0.17798	1.72609	1
	C2orf42	1.21642	0.044084	0.178082	1.72551	3
	C15orf57	1.37694	0.0438714	0.17818	1.72496	1
	RRAGB	0.747173	0.0441864	0.178184	1.72494	5
	NUP160	0.774151	0.0439563	0.178282	1.72439	5
	SSR2	1.09673	0.0443254	0.178285	1.72437	3
	SEMA4B	1.41942	0.0443645	0.178386	1.7238	1
	ARID5B	0.666942	0.0438853	0.178484	1.72326	5
	TMC8	2.47853	0.0446	0.178587	1.72268	1
	SECISBP2L	0.494932	0.0446177	0.178888	1.721	5
	CORO7	1.21834	0.0452667	0.18048	1.71213	3
	CAMKK2	0.624302	0.0453649	0.180577	1.7116	5
	ALS2	0.731928	0.0454963	0.180673	1.71107	5
	ARID5A	0.790132	0.0451687	0.180686	1.71099	5
	HOOK1	0.883535	0.0453479	0.180783	1.71046	3
	TMEM176A	2.20477	0.0457685	0.181562	1.70616	1
	USP21	1.33395	0.0460704	0.182145	1.70295	1
	C7orf68	1.17918	0.0461451	0.182447	1.70129	3
	GGPS1	1.21506	0.0466447	0.183815	1.69382	3
	ZFPL1	0.928649	0.0470116	0.185087	1.68693	3
	SSR3	1.66731	0.047479	0.186133	1.68129	1
	RAB31	0.93246	0.0475618	0.186218	1.68084	3
	NCOA2	0.728315	0.0476694	0.186304	1.68038	5
	EMILIN2	1.05831	0.0474227	0.186354	1.68011	3
	PTP4A3	1.71371	0.0477585	0.186389	1.67992	1
	LDHB	1.20966	0.0474623	0.186439	1.67965	3
	TBX3	0.642284	0.0482794	0.187724	1.67278	5
	ALG11	0.636754	0.0483426	0.188031	1.67115	5
	CASC3	0.709505	0.0485427	0.188194	1.67028	5
	HDDC2	1.15984	0.0494464	0.189831	1.66162	3
	C9orf9	1.25926	0.0494771	0.189909	1.66121	1
	ARHGEF16	1.78584	0.049569	0.189987	1.6608	1
	GPR133	0.67535	0.0499818	0.189992	1.66077	5
	SUV420H2	1.09078	0.0492528	0.19006	1.66041	3
	SULF2	1.21108	0.0493996	0.190138	1.66	3
	CCDC50	0.867996	0.0497744	0.190142	1.65999	3
	FLYWCH1	0.667461	0.049137	0.190213	1.65961	5
	JAGN1	0.787077	0.0498517	0.190219	1.65958	5
	SETDB1	1.11477	0.0491619	0.190291	1.6592	3
	SSH1	0.616747	0.0499801	0.190296	1.65918	5
	HPS4	1.01719	0.0493441	0.190368	1.65879	3
	TTF2	1.08609	0.0498283	0.190447	1.65838	3
	DYRK3	0.455218	0.0503358	0.190828	1.65638	5
	MRPS14	1.1912	0.0503787	0.190903	1.65599	3
	ERP29	1.56893	0.0507746	0.191505	1.65284	1
	PNMAL2	0.940246	0.0506674	0.191735	1.65164	3
	OSBPL1A	0.715825	0.050835	0.191808	1.65126	5
	GPX3	0.473992	0.0512585	0.191872	1.65093	5
	SAR1B	1.02278	0.0509771	0.191955	1.65049	3
	NOP58	1.11187	0.0511592	0.192101	1.64974	3
	ATE1	0.853392	0.051263	0.192173	1.64936	3
	C3orf19	0.963452	0.0512439	0.192404	1.64816	3
	GLYCTK	1.0964	0.0517158	0.193065	1.64473	3
	DAXX	1.17843	0.0519096	0.193508	1.64244	3
	IFI27	0.720988	0.0520604	0.19395	1.64015	5
	SPHK1	1.04264	0.0523432	0.194391	1.63788	3
	ARRDC1	1.28136	0.0530277	0.195771	1.63081	1
	TMEM214	1.16423	0.0528348	0.195944	1.62993	3
	STMN1	1.425	0.0529466	0.19601	1.62959	1
	TPST1	1.371	0.0530139	0.196075	1.62926	1
	CRYBG3	0.807637	0.0538831	0.196657	1.6263	3
	MIPEP	1.0549	0.0540212	0.19672	1.62597	3
	MDK	1.14226	0.0541924	0.196847	1.62533	3
	CSK	1.72229	0.0534093	0.196943	1.62484	1
	FAM125A	1.12535	0.0539193	0.196958	1.62476	3
	GOSR2	1.035	0.0545208	0.197035	1.62437	3
	ARL6IP4	1.25242	0.054193	0.197147	1.6238	1
	QDPR	0.584007	0.0538343	0.197198	1.62355	5
	TMEM138	1.23643	0.0538797	0.197261	1.62323	3
	IL17RA	0.841033	0.0543622	0.197272	1.62317	3
	NUDT5	1.41911	0.0545054	0.197335	1.62285	1
	SEL1L3	1.21427	0.0537058	0.197439	1.62233	3
	TIMM8B	1.30568	0.0546687	0.197459	1.62223	1
	MYH9	0.817008	0.0538127	0.197502	1.62201	3
	SHQ1	1.11819	0.0536977	0.197744	1.62078	3
	MXD1	0.76216	0.0549008	0.197881	1.62009	5
	SLC9A1	1.19243	0.0551324	0.198003	1.61947	3
	RHOQ	1.40892	0.0550933	0.198302	1.61797	1
	GPN2	0.924568	0.0553789	0.198781	1.61555	3
	ALDH7A1	0.621858	0.0557168	0.199557	1.61166	5
	RHOG	1.22116	0.0558216	0.199615	1.61137	3
	TMEM177	1.33865	0.0559228	0.199673	1.61108	1
	SNRPC	1.10513	0.0567036	0.202227	1.59836	3
	UBE2I	1.43477	0.0571102	0.202442	1.5973	1
	CD4	1.01095	0.0569351	0.202637	1.59634	3
	ZAP70	2.13581	0.0570486	0.20269	1.59608	1
	LRP3	1.45503	0.0571359	0.202743	1.59581	1
	MAT2A	0.939145	0.0577155	0.203962	1.58982	3
	PCYOX1	0.54039	0.0577386	0.204265	1.58834	5
	TAF13	1.04222	0.058078	0.205071	1.5844	3
	SEC61A1	1.08487	0.0583605	0.205825	1.58073	3
	COPG2	1.1579	0.0585789	0.206225	1.57879	3
	AHNAK	0.46163	0.0593097	0.207768	1.57133	5
	ZNF652	0.999656	0.0591575	0.208029	1.57008	3
	RHBDD1	1.0696	0.0593384	0.208074	1.56986	3
	STK17B	0.872894	0.0594686	0.208163	1.56944	3
	C1orf162	1.83665	0.0598449	0.208905	1.56587	1
	PDE4D	1.33217	0.0603074	0.210344	1.55901	1
	RPL37	0.79523	0.0610398	0.212164	1.55039	5
	MPZL1	1.08561	0.0610137	0.212474	1.54893	3
	INF2	0.94345	0.0613713	0.213244	1.54532	3
	PGS1	0.931612	0.0616309	0.213627	1.54352	3
	NOL12	0.686298	0.0619361	0.214356	1.54012	5
	PIK3R4	0.673132	0.0621467	0.214736	1.53834	5
	RG9MTD3	0.961762	0.0625368	0.214872	1.53771	3
	C6orf118	0.904314	0.0623492	0.215116	1.53658	3
	HBP1	0.757449	0.0623882	0.215149	1.53642	5
	FARP2	0.81596	0.0624708	0.215182	1.53627	3
	CYB5R3	0.902611	0.0630144	0.215968	1.53263	3
	ACAD8	1.54511	0.0629902	0.216279	1.53119	1
	IER3	0.793436	0.0634841	0.217057	1.5276	5
	ZHX2	1.18275	0.0634806	0.217369	1.52616	3
	HKR1	0.926426	0.0640721	0.217547	1.52534	3
	CAMLG	1.12012	0.0637813	0.21777	1.52432	3
	CARD9	1.75955	0.0639485	0.217799	1.52418	1
	TFEB	1.32481	0.0640404	0.217829	1.52405	1
	TARDBP	0.867147	0.0640614	0.217858	1.52391	3
	PUS1	1.44551	0.0642725	0.217916	1.52365	1
	CNN3	0.825371	0.0650569	0.21876	1.51978	3
	KLHL21	0.873595	0.0652011	0.218787	1.51966	3
	TUBB6	0.49225	0.0652625	0.218815	1.51953	5
	ACBD4	1.14555	0.06513	0.219069	1.51837	3
	ANXA1	0.504856	0.065066	0.219379	1.51696	5
	MRPS9	1.0178	0.0648615	0.219637	1.51578	3
	C1orf212	0.721877	0.065051	0.219689	1.51554	5
	SLC35A3	0.748529	0.0650756	0.220001	1.51412	5
	CCNI	1.01073	0.0661423	0.220874	1.51016	3
	MRPS27	1.1044	0.0661363	0.221184	1.50876	3
	ZNF503	1.42939	0.0666987	0.222567	1.50253	1
	IMPDH2	1.51938	0.0669053	0.222922	1.50093	1
	KRAS	0.635717	0.0671031	0.223276	1.49935	5
	RPS23	3.98554	0.0677118	0.224645	1.49323	1
	PROCA1	1.62583	0.067762	0.224664	1.49315	1
	ARHGEF12	0.526634	0.0676881	0.224959	1.49184	5
	NAIF1	0.818695	0.0679799	0.225014	1.49159	3
	HK3	1.11129	0.0681419	0.225032	1.49151	3
	AMFR	0.763689	0.0681845	0.225051	1.49143	5
	GTPBP5	1.25678	0.0684578	0.225728	1.48843	1
	GATAD1	1.04833	0.0686342	0.225745	1.48835	3
	NBR1	0.738021	0.0688307	0.226091	1.48682	5
	TPCN2	0.931158	0.069332	0.22742	1.48095	3
	SLC25A29	1.36777	0.06971	0.228105	1.47795	1
	TETRAN	1.32437	0.0697055	0.228419	1.47658	1
	ABCA8	0.488457	0.0699881	0.228772	1.47503	5
	FOSB	0.0458348	0.0702262	0.228798	1.47491	5
	GPI	1.39634	0.0702157	0.229112	1.47355	1
	COL10A1	3.39269	0.0708162	0.230439	1.46777	1
	NEK7	0.482841	0.0713192	0.230805	1.46618	5
	P4HB	1.63331	0.0710808	0.231099	1.46491	1
	C9orf123	1.35048	0.0712475	0.231109	1.46487	1
	CD247	1.33801	0.0712599	0.231119	1.46482	1
	INO80E	1.17284	0.0719748	0.232754	1.45777	3
	SLC34A2	1.4037	0.0727493	0.234381	1.45081	1
	PIGT	0.90477	0.072715	0.234699	1.44945	3
	IDH3G	1.20288	0.0729561	0.23503	1.44804	3
	PILRA	0.822829	0.0734115	0.235999	1.44393	3
	MLL3	0.669175	0.0734988	0.236002	1.44391	5
	FUCA2	0.931738	0.0737296	0.236326	1.44254	3
	SLCO3A1	0.950321	0.0738779	0.236331	1.44252	3
	DKK3	0.651446	0.073871	0.236649	1.44118	5
	FAM122B	0.985913	0.0741357	0.236653	1.44116	3
	DNAJB12	1.01639	0.074422	0.237293	1.43846	3
	HSPA4	1.28815	0.0745786	0.237613	1.43711	1
	KIAA1602	1.34481	0.074802	0.237932	1.43577	1
	ATP6V1E1	1.15834	0.0748967	0.237932	1.43577	3
	ERC1	0.489979	0.0749588	0.237933	1.43577	5
	GIMAP5	1.24314	0.0751633	0.23825	1.43443	3
	OCLN	0.380479	0.0753739	0.238566	1.43311	5
	FOXJ1	1.15045	0.0755852	0.238882	1.43179	3
	PIGQ	0.909762	0.0763027	0.240456	1.42522	3
	POU6F1	1.07176	0.0762118	0.240459	1.42521	3
	LRFN4	2.00253	0.0766481	0.241083	1.42262	1
	H2AFV	0.762678	0.0768992	0.241707	1.42003	5
	STK25	1.02994	0.0774055	0.242958	1.41486	3
	ACBD3	0.693888	0.0778742	0.244206	1.40974	5
	TOLLIP	0.953395	0.0785994	0.245432	1.40474	3
	DPP8	0.878587	0.0784283	0.245451	1.40466	3
	SFTPB	2.08053	0.0786033	0.245754	1.40342	1
	COPA	0.867072	0.0791188	0.246347	1.40101	3
	MRPS6	2.00786	0.0803362	0.24654	1.40023	1
	WDR81	1.38951	0.0793301	0.246648	1.39979	1
	MED12	0.778647	0.0791222	0.24667	1.3997	5
	JAK1	0.880009	0.0803311	0.246858	1.39894	3
	ATP13A3	1.22706	0.0795872	0.246936	1.39863	3
	SH2D3A	1.28459	0.0795435	0.246948	1.39858	1
	MAP3K13	0.877108	0.0802533	0.247177	1.39765	3
	FOXO4	0.716757	0.0808897	0.247425	1.39665	5
	PLXNB3	0.572686	0.0806914	0.247449	1.39655	5
	MED22	0.981933	0.0803381	0.247496	1.39636	3
	CCDC78	1.42658	0.0802269	0.247508	1.39631	1
	ZKSCAN4	1.7541	0.080068	0.24752	1.39626	1
	TOMM5	1.17669	0.0799766	0.247532	1.39621	3
	MS4A6A	1.18415	0.0799144	0.247545	1.39616	3
	EPRS	1.19251	0.0808851	0.247743	1.39536	3
	ALOX12	1.28518	0.0815061	0.248941	1.39054	1
	PSMD9	1.07408	0.0826406	0.251334	1.38097	3
	UBXN2B	0.960402	0.0824688	0.251351	1.38091	3
	GTF2E1	1.00377	0.0824008	0.251367	1.38084	3
	PIH1D1	1.33392	0.0834081	0.252158	1.3777	1
	IL32	1.66219	0.0832971	0.252176	1.37763	1
	MOCS2	0.952559	0.083276	0.252497	1.37636	3
	PLAUR	1.12882	0.0831722	0.252515	1.37629	3
	EXT2	0.805067	0.0831672	0.252837	1.37501	3
	METTL3	0.921613	0.0844464	0.253893	1.37084	3
	SEC22C	0.757516	0.0843293	0.253912	1.37077	5
	NRBP2	0.858461	0.0841515	0.253932	1.37069	3
	TUBGCP2	0.994516	0.0849099	0.254113	1.36997	3
	AGPAT3	1.15548	0.0846258	0.254173	1.36974	3
	PPP1R7	1.12143	0.0842143	0.254254	1.36942	3
	CAMTA1	1.02808	0.0848859	0.254433	1.36872	3
	IKBKB	1.07353	0.0847689	0.254453	1.36864	3
	FOXK2	1.1262	0.0851923	0.254691	1.3677	3
	UXT	2.06219	0.0853703	0.254969	1.36661	1
	SLC23A2	0.56547	0.0859033	0.256141	1.36203	5
	BAIAP2	1.12471	0.0862034	0.256714	1.35979	3
	DMXL1	0.824407	0.0866352	0.256942	1.3589	3
	SIRT2	1.05373	0.0864811	0.256965	1.35881	3
	SYT15	0.785925	0.0864803	0.257286	1.35757	5
	SPG20	0.735341	0.087038	0.257808	1.35554	5
	MYO1C	0.704853	0.0877952	0.259533	1.34887	5
	DUSP6	0.360686	0.0876632	0.259559	1.34877	5
	DCAF16	0.826151	0.0882434	0.26007	1.3468	3
	DHTKD1	1.1585	0.0880993	0.260097	1.3467	3
	RPL18	1.34488	0.0889514	0.260175	1.3464	1
	VAT1	0.683975	0.0887002	0.260256	1.34609	5
	RFT1	0.977859	0.0891726	0.26044	1.34538	3
	SETD3	1.08169	0.0889776	0.260494	1.34517	3
	SFRS18	0.822677	0.088889	0.260522	1.34507	3
	BECN1	0.773177	0.088686	0.260577	1.34486	5
	SKP1	0.988064	0.0886419	0.260604	1.34475	3
	TMEM55B	0.908435	0.0884826	0.260632	1.34465	3
	STT3B	0.960686	0.0893858	0.260704	1.34437	3
	SMOX	1.31982	0.0896491	0.260968	1.34336	1
	LRRC28	1.01251	0.0901484	0.262104	1.33901	3
	ANG	0.738784	0.0904081	0.262336	1.33813	5
	RBCK1	1.02762	0.090291	0.262366	1.33802	3
	PFDN1	1.37362	0.0908492	0.262857	1.33615	1
	MTHFD1L	1.2813	0.0906711	0.262887	1.33603	1
	GPRC5C	1.06532	0.0911876	0.263694	1.33297	3
	CD81	0.959632	0.0917733	0.265107	1.32762	3
	LAMC2	0.693256	0.0920992	0.265652	1.32557	5
	SERINC3	0.691094	0.0926592	0.267059	1.32029	5
	QSOX1	1.05745	0.0931466	0.267242	1.3196	3
	STXBP1	0.682355	0.0928813	0.267312	1.31934	5
	SMEK1	0.919476	0.0932786	0.267494	1.31866	3
	E4F1	0.980178	0.093104	0.267564	1.3184	3
	AP1S1	1.38647	0.0942464	0.269749	1.31026	1
	MAPK7	0.779124	0.0947227	0.270856	1.30617	5
	MEPCE	0.879765	0.095204	0.271634	1.3033	3
	SMTN	0.5735	0.0951085	0.271674	1.30315	5
	TTLL9	1.06118	0.0964838	0.275013	1.29094	3
	CLSTN1	0.972277	0.0968111	0.27521	1.29022	3
	C9orf72	0.785115	0.0967175	0.275254	1.29006	5
	PIGW	1.01694	0.0971891	0.276018	1.28729	3
	GPX1	2.18696	0.0982232	0.27655	1.28536	1
	C14orf149	0.869656	0.0982402	0.276878	1.28418	3
	PARP14	1.43779	0.0982205	0.277206	1.283	1
	DYNLRB2	1.65463	0.0980701	0.277252	1.28283	1
	RPL13	1.7469	0.0980569	0.277581	1.28164	1
	CEBPZ	0.946885	0.0987843	0.277584	1.28163	3
	TPM4	0.763714	0.0979983	0.277628	1.28147	5
	PCNT	0.734847	0.0987188	0.27763	1.28147	5
	SNRPN	1.22679	0.0979643	0.277958	1.28028	3
	TMEM187	1.02734	0.0994937	0.279221	1.27575	3
	RNF167	1.23513	0.0999975	0.279636	1.27427	3
	RNF115	1.09734	0.100373	0.279965	1.27309	3
	SPIN1	0.595255	0.0999883	0.280294	1.27192	5
	CDC2L5	0.87043	0.101302	0.281771	1.26666	3
	SETX	0.959681	0.101344	0.282101	1.26549	3
	SP5	1.66097	0.102304	0.283565	1.26031	1
	SAT1	1.20608	0.101821	0.283896	1.25915	3
	AGTRAP	0.892252	0.101563	0.284228	1.25798	3
	CYHR1	1.34304	0.103466	0.285015	1.25522	1
	SLC27A1	1.00095	0.103281	0.285346	1.25405	3
	MFSD4	0.87528	0.103321	0.285678	1.25289	3
	BRF1	1.04185	0.103282	0.286011	1.25172	3
	C14orf159	1.10147	0.104005	0.286451	1.25019	3
	REXO1	1.08039	0.103984	0.286782	1.24903	3
	GAA	1.26172	0.104479	0.287115	1.24787	1
	NR1H2	1.03717	0.104113	0.287448	1.24671	3
	NECAP2	0.986018	0.105018	0.288538	1.24293	3
	ERCC5	1.09463	0.105279	0.288871	1.24177	3
	C20orf46	0.564662	0.105727	0.29095	1.2346	5
	TGFB1I1	0.840015	0.107096	0.291346	1.23324	3
	C6orf129	1.9084	0.10658	0.291679	1.2321	1
	GMPR2	1.14253	0.106983	0.292013	1.23096	3
	ATN1	1.06345	0.107485	0.292348	1.22981	3
	SENP2	0.787462	0.107403	0.292684	1.22866	5
	NIPBL	0.829205	0.106896	0.29302	1.22751	3
	DDX60	0.62855	0.107535	0.293064	1.22737	5
	TSPAN14	0.690609	0.108706	0.293107	1.22722	5
	MSRA	1.34876	0.107142	0.293357	1.22636	1
	CTNNBIP1	0.787037	0.107812	0.293398	1.22623	5
	ALKBH6	1.47255	0.108794	0.293438	1.22609	1
	CNPY4	0.848116	0.107916	0.293733	1.22508	3
	SNX12	0.864914	0.109067	0.29377	1.22496	3
	POFUT2	0.960165	0.108511	0.294102	1.22383	3
	SLC39A8	0.76032	0.108628	0.294436	1.22269	5
	NDUFC1	1.35024	0.109014	0.29477	1.22156	1
	SFI1	1.37168	0.109371	0.295105	1.22042	1
	IL17D	0.737681	0.109937	0.29513	1.22034	5
	INPP1	0.75004	0.10872	0.295441	1.21929	5
	PHLDB1	0.605743	0.109825	0.295462	1.21921	5
	C2orf28	1.34038	0.111301	0.295483	1.21914	1
	DDX19B	0.915428	0.111202	0.295814	1.21803	3
	HSP90AA1	0.958736	0.111018	0.296145	1.21691	3
	HEATR5A	0.916624	0.111354	0.296477	1.21579	3
	NUP188	0.841656	0.111883	0.296489	1.21575	3
	CHCHD7	1.47816	0.111272	0.29681	1.21466	1
	DNAJC1	1.24055	0.111531	0.296819	1.21463	3
	SLC39A14	0.912037	0.111144	0.297143	1.21354	3
	CLU	1.30207	0.111716	0.297149	1.21352	1
	MYOF	1.23445	0.110787	0.297478	1.21242	3
	ZNF250	0.790688	0.112304	0.29748	1.21241	5
	TOE1	0.734548	0.111939	0.297813	1.21129	5
	LGALS9	1.00713	0.112679	0.298142	1.21018	3
	SERPINB1	0.889177	0.112592	0.298473	1.20908	3
	AHDC1	1.01962	0.112738	0.298804	1.20797	3
	LUC7L3	1.0681	0.113891	0.299785	1.20469	3
	RUNX3	1.32386	0.113878	0.300116	1.20359	1
	CNOT7	0.975078	0.113565	0.300448	1.20248	3
	PYCR2	1.08886	0.1147	0.300755	1.20146	3
	ARHGEF1	1.52263	0.114605	0.301085	1.20036	1
	ABCC3	2.465	0.114779	0.301416	1.19926	1
	CTSB	1.95677	0.114766	0.301748	1.19816	1
	DAAM2	0.669447	0.116493	0.302044	1.19718	5
	HDAC3	1.18956	0.114572	0.302081	1.19706	3
	C9orf5	0.738863	0.115545	0.302374	1.19609	5
	AF205589.2	1.59504	0.117624	0.302621	1.19527	1
	COPE	1.34573	0.116191	0.302705	1.195	1
	PCGF1	1.08024	0.118164	0.302947	1.1942	3
	GJA5	1.1123	0.117096	0.302992	1.19405	3
	UTP6	1.34228	0.115988	0.303037	1.1939	1
	UBR4	0.838022	0.118007	0.303274	1.19312	3
	C8orf55	0.96719	0.116723	0.303322	1.19296	3
	PI16	0.205435	0.11826	0.303602	1.19204	5
	C6orf89	0.709366	0.117439	0.303652	1.19187	5
	C18orf22	1.36571	0.118964	0.303877	1.19113	1
	MRPL11	1.22377	0.117835	0.30393	1.19096	3
	HAAO	1.00912	0.116926	0.303983	1.19078	3
	NINJ1	1.15834	0.118879	0.304203	1.19006	3
	KIAA0913	0.856241	0.118372	0.304259	1.18988	3
	FBXO42	0.825313	0.117341	0.304315	1.18969	3
	TOR3A	1.82832	0.118738	0.30453	1.18899	1
	HMGB1	0.929199	0.117634	0.304588	1.18879	3
	TP53	1.20303	0.118758	0.304858	1.18791	3
	UBIAD1	0.940275	0.117805	0.304919	1.18771	3
	FYTTD1	0.65799	0.118017	0.30525	1.18663	5
	TMEM125	1.26489	0.120478	0.305775	1.1849	1
	PRKAG1	1.14156	0.120376	0.306103	1.18383	3
	FCGRT	1.0359	0.120673	0.307337	1.17981	3
	TMEM159	1.0493	0.120799	0.307665	1.17874	3
	CREM	0.787716	0.120749	0.307994	1.17767	5
	TCF25	1.32688	0.122045	0.308889	1.17477	1
	CLDN4	1.3364	0.122024	0.309218	1.17371	1
	GUK1	1.04352	0.121673	0.309547	1.17264	3
	PSMD2	0.720417	0.122936	0.310103	1.17085	5
	PGK1	1.29536	0.122759	0.310432	1.16979	1
	RAPGEF4	0.539405	0.123338	0.310761	1.16873	5
	REEP3	0.765734	0.124493	0.310979	1.16803	5
	ZNF514	1.09763	0.122543	0.311091	1.16767	3
	KAL1	0.327448	0.124216	0.311307	1.16698	5
	CD68	0.908622	0.123701	0.311635	1.16592	3
	CELF1	0.70754	0.12449	0.311964	1.16487	5
	C19orf28	1.47959	0.125414	0.312172	1.1642	1
	FAM120C	0.810699	0.123864	0.312294	1.16381	3
	FAT1	0.854872	0.124764	0.3125	1.16315	3
	EBNA1BP2	0.985484	0.124558	0.312828	1.1621	3
	TTC3	1.08453	0.125059	0.313157	1.16105	3
	PPAP2C	1.35698	0.12631	0.313683	1.15937	1
	POLG	0.917515	0.12598	0.314012	1.15833	3
	CRYL1	1.02934	0.125826	0.31434	1.15728	3
	PODN	0.99149	0.126546	0.315514	1.15355	3
	CPZ	2.15353	0.127302	0.315843	1.15251	1
	SLC27A3	1.45077	0.127839	0.316349	1.15091	1
	UBL3	0.604581	0.128402	0.316677	1.14987	5
	C14orf153	0.824855	0.129183	0.316848	1.14933	3
	ABHD4	0.85234	0.128263	0.317006	1.14883	3
	ABHD12	1.18941	0.129022	0.317175	1.1483	3
	MCOLN3	0.50503	0.127696	0.317336	1.14779	5
	YIPF4	1.0269	0.128846	0.317503	1.14727	3
	TOR1AIP2	1.00602	0.128325	0.317667	1.14675	3
	UBAC1	1.11148	0.129373	0.317831	1.14624	3
	ATIC	1.65241	0.128845	0.31816	1.1452	1
	WDR77	1.46816	0.129017	0.31849	1.14417	1
	CDK3	1.08813	0.13022	0.318647	1.14367	3
	CREB5	0.369298	0.129794	0.318975	1.14264	5
	CMAH	0.919742	0.131448	0.319782	1.14011	3
	LGALS1	1.21934	0.130685	0.32011	1.13909	3
	LAMB1	0.58581	0.130904	0.320439	1.13806	5
	C1orf66	1.15301	0.132441	0.320581	1.13762	3
	AKAP9	0.985414	0.130945	0.320768	1.13704	3
	ITGA3	0.825226	0.132333	0.320908	1.1366	3
	GANC	0.946434	0.132019	0.321236	1.13558	3
	SIDT1	1.38521	0.131506	0.321564	1.13456	1
	RTF1	0.764318	0.132271	0.321894	1.13353	5
	IFRD2	1.46367	0.133413	0.322352	1.13211	1
	C9orf3	0.62956	0.133362	0.322681	1.13109	5
	SRRM2	1.05628	0.134409	0.32346	1.12868	3
	KAT5	0.746146	0.134158	0.323788	1.12767	5
	AC104809.3	0.527138	0.133739	0.324117	1.12665	5
	HDAC4	0.574793	0.134043	0.324446	1.12564	5
	SGSM3	1.31077	0.134781	0.325215	1.12327	1
	SSU72	1.56663	0.135114	0.325544	1.12226	1
	SLC27A4	1.16996	0.135837	0.326963	1.11791	3
	PABPC1	1.24438	0.136432	0.327293	1.1169	3
	LRWD1	1.36726	0.137301	0.328043	1.11461	1
	VPS13B	0.746884	0.136907	0.328373	1.11361	5
	TRIM8	1.54022	0.138208	0.328457	1.11335	1
	SLC4A2	1.33172	0.136918	0.328703	1.1126	1
	SPR	1.16357	0.138216	0.328785	1.11235	3
	SBF1	1.31378	0.137354	0.329035	1.11159	1
	TECPR2	0.870065	0.138359	0.329114	1.11135	3
	CAPN10	1.56851	0.137864	0.329444	1.11035	1
	ZNF704	0.378172	0.138237	0.329774	1.10935	5
	S100A4	1.42312	0.137674	0.330105	1.10834	1
	RB1	0.938746	0.139112	0.330177	1.10813	3
	HLX	0.594052	0.139097	0.330506	1.10713	5
	FIGF	0.221644	0.139999	0.331231	1.10494	5
	RRAGC	1.15292	0.140051	0.331561	1.10394	3
	ANXA5	1.11874	0.140363	0.331891	1.10295	3
	CALM2	1.06341	0.140243	0.332221	1.10195	3
	DNAJC15	1.32297	0.141312	0.333266	1.09881	1
	ZNF362	0.890444	0.142059	0.334634	1.09472	3
	GAK	1.00421	0.14154	0.334965	1.09373	3
	CTPS	0.939139	0.141563	0.335297	1.09274	3
	ZNF688	1.23405	0.14308	0.335332	1.09263	3
	LRPPRC	0.985744	0.143265	0.335663	1.09165	3
	CTSK	1.64722	0.142804	0.335994	1.09066	1
	FOXP1	0.681909	0.143071	0.336325	1.08968	5
	ARSD	0.68011	0.143126	0.336658	1.08869	5
	EFHC1	0.858971	0.143582	0.336683	1.08861	3
	SHFM1	1.10165	0.143739	0.337014	1.08763	3
	VPS41	0.846591	0.14386	0.337345	1.08665	3
	PANX1	1.25762	0.144774	0.337366	1.08659	1
	MMRN2	0.426755	0.145438	0.337696	1.08561	5
	SLC35A2	1.20965	0.145304	0.338026	1.08463	3
	GRTP1	0.800501	0.14549	0.338357	1.08365	3
	FKBP9	0.487611	0.145323	0.338689	1.08267	5
	SNX20	2.02781	0.146219	0.3387	1.08264	1
	IGSF10	0.513897	0.146088	0.33903	1.08167	5
	CDH6	0.726534	0.145844	0.339361	1.08069	5
	DDX56	1.07181	0.147417	0.339368	1.08067	3
	PLEKHF1	1.03322	0.146607	0.339697	1.0797	3
	RNF25	1.04903	0.147136	0.340027	1.07873	3
	NDE1	0.505282	0.14669	0.340357	1.07776	5
	C2orf67	0.756285	0.148176	0.340357	1.07776	5
	IDH3A	1.04852	0.147577	0.340686	1.07679	3
	ADAM9	0.771344	0.146683	0.340688	1.07679	5
	CD59	1.12227	0.148415	0.341015	1.07583	3
	PIGK	0.973983	0.148445	0.341346	1.07486	3
	GALE	1.51789	0.149567	0.344292	1.06627	1
	RNF123	0.935683	0.150308	0.344624	1.0653	3
	WDR13	0.885845	0.151312	0.345921	1.06155	3
	KRT5	2.1308	0.151226	0.346254	1.06058	1
	C1orf21	0.980104	0.152137	0.346545	1.05974	3
	NUDT16	0.9069	0.152231	0.346877	1.05878	3
	CHTF8	1.08486	0.151597	0.34721	1.05783	3
	AC011479.1	1.06873	0.151512	0.347543	1.05687	3
	CTU1	1.73214	0.152862	0.347827	1.05605	1
	CBX1	0.88645	0.151939	0.347877	1.05591	3
	GZMK	6.29179	0.154115	0.348107	1.05524	1
	KHSRP	1.01683	0.153175	0.348159	1.0551	3
	C17orf70	1.40919	0.153841	0.348438	1.0543	1
	C20orf194	0.749517	0.152661	0.348492	1.05414	5
	RHBDF2	1.672	0.153844	0.348769	1.05335	1
	ENG	0.96254	0.155109	0.349043	1.05256	3
	HLA-DMB	1.55236	0.153552	0.349101	1.05239	1
	HLA-F	1.34368	0.155157	0.349373	1.05161	1
	PHF13	0.942573	0.153891	0.349433	1.05144	3
	C2orf68	0.868723	0.154748	0.349704	1.05067	3
	ZBTB48	1.13338	0.154143	0.349766	1.05049	3
	RHEB	0.82842	0.155282	0.350036	1.04972	3
	ANKRD27	0.659944	0.15592	0.350963	1.04707	5
	UTP23	0.651203	0.156866	0.35288	1.04163	5
	ARHGEF2	1.01717	0.158858	0.354698	1.03649	3
	GPR162	0.955067	0.157673	0.354793	1.03622	3
	GIMAP6	0.483645	0.158851	0.35503	1.03555	5
	TBC1D25	0.863628	0.15923	0.355364	1.03461	3
	FAM102A	1.30184	0.16033	0.355597	1.03396	1
	ZKSCAN1	0.568295	0.15926	0.355697	1.03368	5
	RTEL1	1.29964	0.160714	0.355828	1.03331	1
	FAM125B	0.545663	0.160475	0.355929	1.03302	5
	TNRC18	0.815972	0.159166	0.356031	1.03274	3
	ETV6	0.928506	0.161067	0.356158	1.03238	3
	TNFRSF14	1.45861	0.160454	0.356262	1.03209	1
	C5orf56	1.14128	0.15931	0.356366	1.0318	3
	RPRD1B	0.939787	0.16051	0.356489	1.03145	3
	POGK	1.04509	0.159783	0.356595	1.03115	3
	ZNF354B	1.27462	0.15877	0.356702	1.03085	1
	HES1	0.858884	0.161371	0.356821	1.03052	3
	UQCRB	2.21954	0.160571	0.357153	1.02959	1
	WDR45	1.35011	0.160518	0.357486	1.02866	1
	C19orf29	1.0856	0.162135	0.357706	1.02804	3
	EXOC4	0.829842	0.163444	0.358916	1.02467	3
	KLHDC10	0.684557	0.162828	0.359248	1.02374	5
	PLCE1	0.299591	0.163019	0.359581	1.02282	5
	NUDCD3	0.861634	0.164009	0.359788	1.02224	3
	RRP7A	1.05441	0.163992	0.36012	1.02132	3
	FLAD1	1.47203	0.163644	0.360452	1.0204	1
	TMEM42	1.57222	0.165043	0.360654	1.01984	1
	EDNRA	0.403248	0.164376	0.360785	1.01947	5
	RHOB	0.484985	0.164888	0.360985	1.01892	5
	FBXO2	2.40189	0.165687	0.361183	1.01837	1
	SYPL1	1.04371	0.164759	0.361317	1.018	3
	ADAMTS4	2.03295	0.166186	0.361513	1.01746	1
	BEND7	0.591966	0.165068	0.361649	1.01708	5
	ATP5I	1.2248	0.165514	0.361844	1.01654	3
	NDUFA2	1.34104	0.165898	0.362175	1.01563	1
	GSTM3	0.958009	0.167174	0.362366	1.0151	3
	CCDC159	1.29419	0.165807	0.362507	1.01471	1
	PTGFRN	1.62712	0.16732	0.362696	1.01419	1
	C14orf179	1.07331	0.1673	0.363027	1.01328	3
	GCC1	0.899646	0.167833	0.363873	1.01095	3
	MFSD7	1.32025	0.167974	0.364204	1.01004	1
	C1orf128	1.18736	0.169459	0.365043	1.00774	3
	TRIM56	0.539537	0.168584	0.365374	1.00683	5
	C11orf17	0.980071	0.168722	0.365706	1.00593	3
	PSMB2	1.29267	0.1705	0.365876	1.00546	1
	MYLK	0.603656	0.170168	0.366207	1.00456	5
	FBXO32	0.817292	0.170112	0.366538	1.00365	3
	RGS12	0.829897	0.170222	0.36687	1.00275	3
	PTPN6	1.44399	0.171262	0.367365	1.0014	1
	PHYH	1.03441	0.170877	0.367696	1.0005	3
	ARHGAP9	2.40044	0.172692	0.370326	0.993372	1
	RPL11	1.59393	0.17349	0.370659	0.992474	1
	RNF217	0.802262	0.17337	0.370992	0.991574	3
	RASGRF2	1.16632	0.172735	0.371327	0.990673	3
	CDIPT	0.983398	0.174458	0.371798	0.989404	3
	LAD1	2.74112	0.174401	0.372132	0.988507	1
	ASB1	0.736234	0.17513	0.373265	0.985465	5
	CHMP2B	0.935358	0.17507	0.3736	0.98457	3
	FUNDC2	1.02383	0.175706	0.375063	0.980662	3
	HSD17B12	1.00289	0.176847	0.376857	0.975891	3
	GMFB	0.922237	0.178981	0.377739	0.973551	3
	NFKBIZ	0.327342	0.178413	0.377972	0.972934	5
	MEGF6	1.09082	0.179182	0.378074	0.972665	3
	C10orf4	0.756447	0.177556	0.37831	0.972043	5
	MRPL12	2.02571	0.179004	0.378409	0.971778	1
	C19orf42	0.94061	0.179733	0.378508	0.971517	3
	RAP2A	0.645052	0.17819	0.378647	0.97115	5
	GNAI1	0.525992	0.178887	0.378746	0.970891	5
	NAT15	1.04814	0.179975	0.378843	0.970634	3
	PHF10	0.776269	0.179276	0.379082	0.970002	5
	ITGB5	0.886646	0.179806	0.379178	0.96975	3
	MIIP	1.83916	0.180749	0.379272	0.969501	1
	AKAP13	0.883329	0.178589	0.379419	0.969113	3
	SFPQ	1.01416	0.180053	0.379513	0.968866	3
	DPM2	0.964272	0.180657	0.379606	0.968621	3
	MUSTN1	0.849984	0.179124	0.379757	0.968223	3
	SEPX1	1.01264	0.181231	0.379941	0.967741	3
	TOP3A	0.979452	0.180842	0.380276	0.966859	3
	DUT	1.06158	0.18165	0.380698	0.965749	3
	SH3BGRL3	1.87659	0.182067	0.381033	0.964871	1
	MAP3K12	1.09888	0.183219	0.38145	0.963775	3
	WBSCR16	1.12483	0.183419	0.381784	0.9629	3
	SERPINE1	0.193925	0.183389	0.382119	0.962024	5
	CAMSAP1L1	0.599036	0.184302	0.382197	0.961819	5
	KRI1	1.33325	0.182613	0.382454	0.961147	1
	FAM107A	0.305158	0.183564	0.382531	0.960947	5
	DNLZ	1.3786	0.184009	0.382865	0.960074	1
	COL9A2	1.05666	0.18419	0.383199	0.9592	3
	PBRM1	0.61054	0.185078	0.383939	0.95727	5
	ARSG	0.835151	0.18611	0.385009	0.954489	3
	ZMYM6	0.944832	0.185702	0.385343	0.95362	3
	HAGH	1.03183	0.187495	0.385404	0.953462	3
	ZDHHC8	1.17347	0.185874	0.385679	0.95275	3
	BCAR1	0.940485	0.186599	0.385738	0.952597	3
	ARRB1	0.541066	0.186513	0.386072	0.95173	5
	TRIM4	1.0708	0.186933	0.386407	0.950864	3
	IQSEC1	0.735408	0.187342	0.386743	0.949996	5
	KLF6	0.179495	0.188217	0.386796	0.949857	5
	CECR2	0.745916	0.188494	0.387131	0.948993	5
	DDX52	1.09076	0.188862	0.388518	0.945415	3
	PDGFB	0.410814	0.189756	0.389901	0.941863	5
	UBE2W	1.10193	0.190498	0.390237	0.941001	3
	SLC25A28	1.26311	0.190656	0.390272	0.940911	1
	MKNK2	0.954215	0.19115	0.390607	0.940053	3
	DCAF11	0.898278	0.19138	0.390943	0.939194	3
	XRCC5	1.15707	0.19135	0.391279	0.938334	3
	MAP3K2	0.885076	0.191512	0.391309	0.938258	3
	RTN2	1.3964	0.190653	0.391616	0.937474	1
	C9orf24	0.828815	0.191628	0.391644	0.937402	3
	KIAA0141	0.998208	0.193278	0.391672	0.937331	3
	RGP1	0.729499	0.192223	0.391979	0.936546	5
	POLI	1.09844	0.192869	0.392006	0.936479	3
	C1orf198	0.56283	0.192685	0.39234	0.935626	5
	CXCL2	0.10766	0.193021	0.392675	0.934773	5
	LRRC48	0.909338	0.192863	0.393011	0.933918	3
	PAPSS1	0.722434	0.193985	0.393366	0.933015	5
	DHCR7	1.81394	0.195043	0.394387	0.930423	1
	ARFGAP3	0.940427	0.194912	0.394722	0.929574	3
	MOCS1	0.513475	0.194762	0.395057	0.928724	5
	ANAPC16	1.00656	0.195993	0.395068	0.928698	3
	ITFG2	0.877267	0.195779	0.395402	0.927852	3
	PFKP	1.68857	0.196324	0.395737	0.927005	1
	HDHD1A	0.873969	0.196172	0.396073	0.926157	3
	CLIC3	1.02178	0.196599	0.396078	0.926144	3
	YTHDC1	0.792606	0.19651	0.396413	0.9253	5
	NUP155	0.856472	0.196991	0.396748	0.924455	3
	NDUFV3	1.03791	0.197535	0.397753	0.921924	3
	SEZ6L2	2.23978	0.199107	0.399425	0.917729	1
	HNRNPM	0.874654	0.199844	0.399748	0.91692	3
	PLEC	0.629174	0.200268	0.400084	0.916081	5
	STXBP2	1.52945	0.200376	0.40042	0.915241	1
	FXYD5	2.01696	0.19951	0.400757	0.9144	1
	BAT2L	0.803428	0.200174	0.401094	0.913559	3
	WASL	0.690977	0.201133	0.40141	0.912771	5
	FAM65A	0.732047	0.202322	0.402395	0.91032	5
	ABCF3	1.14011	0.2021	0.402732	0.909483	3
	PDE2A	0.929006	0.20195	0.40307	0.908646	3
	ST6GALNAC6	0.881382	0.20313	0.403376	0.907887	3
	DZIP1L	0.960586	0.202957	0.403712	0.907052	3
	C1orf88	1.49794	0.204192	0.404015	0.906303	1
	CLK3	0.965848	0.202568	0.40405	0.906217	3
	KCNS3	0.608471	0.203844	0.404351	0.905472	5
	ACAT1	0.946477	0.203538	0.404688	0.904639	3
	RNASEK	2.07264	0.203614	0.405025	0.903806	1
	OXTR	0.479	0.204727	0.405322	0.903075	5
	ANKIB1	0.881728	0.204938	0.405658	0.902244	3
	RBPMS	1.21375	0.205975	0.406961	0.899038	3
	MS4A2	1.16617	0.207815	0.409892	0.89186	3
	SMPD1	1.19058	0.208143	0.410232	0.891033	3
	NFS1	0.988538	0.208354	0.410572	0.890205	3
	NAGA	0.947385	0.209358	0.411523	0.887891	3
	ARF1	1.00044	0.20979	0.412469	0.885594	3
	C14orf109	1.33793	0.210152	0.412809	0.884769	1
	TIMP1	3.03119	0.210254	0.41315	0.883944	1
	PARVG	1.4042	0.211267	0.413751	0.882491	1
	AADACL1	0.852674	0.210605	0.414092	0.881667	3
	MARVELD1	0.848952	0.212859	0.416644	0.875523	3
	RAB17	1.25654	0.212962	0.416986	0.874702	1
	C16orf57	1.09658	0.213022	0.417329	0.87388	3
	TCTA	0.890394	0.214057	0.418257	0.87166	3
	SENP5	1.05348	0.214843	0.418837	0.870274	3
	EPHA2	0.809469	0.214904	0.41918	0.869456	3
	IFI44	0.750068	0.215342	0.419523	0.868637	5
	PARP15	3.05573	0.214947	0.419867	0.867818	1
	HABP4	1.2231	0.215526	0.420441	0.866451	3
	SLC25A4	1.00078	0.21722	0.421699	0.863464	3
	SLC35C1	1.32145	0.216905	0.422043	0.862648	1
	APOL2	2.03372	0.21793	0.422952	0.860497	1
	GPR173	0.887598	0.217765	0.423297	0.859682	3
	TYROBP	1.55628	0.218909	0.424546	0.856734	1
	TTC38	1.25344	0.219852	0.426138	0.852992	1
	NCKAP5	0.357206	0.221089	0.427034	0.850892	5
	TMEM163	1.73735	0.221094	0.42738	0.850081	1
	LLGL1	0.937568	0.221188	0.427727	0.849269	3
	PPOX	1.05328	0.221968	0.427925	0.848808	3
	TTC17	0.68926	0.221648	0.428271	0.847999	5
	DNAJC18	0.48764	0.222332	0.428618	0.847188	5
	DPM3	0.98201	0.222999	0.429505	0.845122	3
	TIE1	0.480813	0.22377	0.430734	0.842263	5
	RNF187	1.09925	0.224631	0.430918	0.841837	3
	C1orf228	1.84597	0.224237	0.431082	0.841456	1
	IL10RB	1.11333	0.224878	0.431265	0.841032	3
	KCTD12	0.714602	0.225038	0.431612	0.840228	5
	TMEM80	1.07248	0.224597	0.43196	0.839422	3
	EIF2AK1	1.12093	0.226124	0.432139	0.839008	3
	ABCB8	1.43303	0.224926	0.432308	0.838616	1
	MKLN1	1.07949	0.225886	0.432486	0.838205	3
	EIF2B1	0.928855	0.226897	0.433355	0.836197	3
	PASK	0.86898	0.227051	0.433703	0.835396	3
	MN1	0.738321	0.228397	0.434221	0.834203	5
	NEGR1	0.619314	0.228036	0.434568	0.833403	5
	FAM98B	0.977487	0.230177	0.434901	0.832637	3
	ADPRH	0.728865	0.227784	0.434916	0.832603	5
	C7orf27	1.27799	0.228825	0.435082	0.832221	1
	CCDC12	1.38482	0.230422	0.435246	0.831843	1
	SH3GLB1	1.08907	0.231343	0.435409	0.831469	3
	DALRD3	1.14032	0.229193	0.435429	0.831424	3
	CCDC17	1.18323	0.230023	0.435592	0.831049	3
	IRGQ	0.891941	0.23109	0.435754	0.830677	3
	C4orf52	1.64266	0.228979	0.435777	0.830625	1
	CLIC5	0.376149	0.232409	0.435915	0.830308	5
	BCAR3	1.14567	0.229899	0.435939	0.830254	3
	OS9	1.02289	0.230663	0.436099	0.829885	3
	MCM9	0.877083	0.231978	0.436259	0.829519	3
	CCT5	1.14862	0.229771	0.436286	0.829458	3
	TNKS1BP1	0.889502	0.230571	0.436445	0.829092	3
	KCND1	1.18923	0.232205	0.436603	0.82873	3
	SUCLG1	1.09713	0.229891	0.436633	0.828661	3
	BAIAP2L1	1.11326	0.232287	0.436949	0.82794	3
	KCTD2	0.988387	0.233182	0.437104	0.827583	3
	SLC12A4	0.72206	0.232945	0.437449	0.826796	5
	MRPL33	1.23806	0.234223	0.437946	0.82566	3
	AMDHD2	1.24114	0.233669	0.43829	0.824874	3
	AC005726.6	1.05101	0.234362	0.438635	0.824088	3
	SGIP1	0.405483	0.235151	0.438783	0.82375	5
	FAM96B	1.07867	0.234653	0.439127	0.822966	3
	GSTK1	1.47192	0.234733	0.439472	0.822181	1
	QRICH2	0.602351	0.235908	0.439617	0.821852	5
	PXDN	0.560942	0.235539	0.439961	0.821069	5
	NFIL3	0.833544	0.235981	0.440305	0.820287	3
	SRSF2	1.125	0.237164	0.441135	0.818405	3
	RALA	0.503159	0.237525	0.44196	0.816535	5
	SLC16A1	0.951203	0.237587	0.442305	0.815756	3
	ADSS	1.10357	0.237801	0.44265	0.814975	3
	SKA2	1.19953	0.238959	0.442782	0.814678	3
	ARHGAP17	1.08139	0.238681	0.443126	0.8139	3
	THEM4	1.57975	0.239423	0.443472	0.813122	1
	PMPCA	1.27806	0.239792	0.443944	0.812057	1
	ADAR	0.906156	0.23975	0.444289	0.81128	3
	RPS18	1.23809	0.241671	0.44695	0.805309	3
	PDCD5	1.37879	0.241876	0.447296	0.804534	1
	ABCA3	1.70875	0.242822	0.447409	0.804282	1
	TRAF3IP3	2.53852	0.242515	0.447755	0.803509	1
	TRADD	1.31356	0.243005	0.448102	0.802735	1
	ENTPD1	0.993647	0.242873	0.448449	0.801961	3
	CTDSP2	0.680071	0.243925	0.448557	0.801719	5
	ERRFI1	0.545557	0.24415	0.448903	0.800947	5
	PRRT2	1.39286	0.24456	0.449701	0.799171	1
	INTS10	1.16787	0.245296	0.450048	0.798401	3
	CCRL2	0.910509	0.247025	0.452675	0.792581	3
	N4BP2L1	1.00304	0.247287	0.453023	0.791811	3
	UNC13D	0.799317	0.248669	0.454941	0.787588	5
	ADAM17	0.454046	0.249061	0.45529	0.786821	5
	MRPL37	1.38606	0.248935	0.455639	0.786054	1
	ATXN2	0.8749	0.249508	0.455719	0.785878	3
	CASP4	1.23933	0.248955	0.45599	0.785285	3
	NFATC4	1.6296	0.25045	0.456068	0.785113	1
	PGM5	0.768933	0.250499	0.456418	0.784347	5
	SGCB	0.603047	0.250974	0.456843	0.783415	5
	SIPA1	0.955091	0.250635	0.457192	0.782651	3
	RP4-758J18.6	1.81495	0.252028	0.457963	0.780966	1
	SMPD2	1.00275	0.252151	0.458313	0.780203	3
	PDLIM2	1.14767	0.252659	0.458731	0.779291	3
	FANCA	2.32469	0.253359	0.45908	0.77853	1
	LEPROTL1	1.0441	0.252806	0.45943	0.777768	3
	LPL	0.458116	0.255203	0.461655	0.772938	5
	ZNF511	1.52285	0.255474	0.462006	0.772178	1
	ANKLE2	1.07032	0.256401	0.462061	0.772059	3
	NFE2L2	0.777054	0.256194	0.462411	0.771301	5
	SNTA1	0.931765	0.256369	0.462762	0.770543	3
	COPS8	1.10575	0.256352	0.463113	0.769784	3
	CABIN1	1.34336	0.256653	0.463514	0.768918	1
	JPH2	0.458875	0.258276	0.463913	0.768058	5
	PLEKHH2	0.451045	0.258286	0.464264	0.767303	5
	SLC35B1	1.42826	0.258282	0.464615	0.766547	1
	SEMA6A	0.34183	0.261269	0.464748	0.76626	5
	MFI2	2.395	0.257605	0.464966	0.765791	1
	ZMPSTE24	0.781641	0.259087	0.465009	0.765698	5
	DUS3L	1.10618	0.261338	0.465095	0.765513	3
	JAM2	0.588875	0.25933	0.46536	0.764944	5
	USP10	0.697606	0.261154	0.465443	0.764765	5
	HNRNPL	1.27788	0.260284	0.465752	0.764102	1
	C1orf151	0.864883	0.260633	0.465792	0.764016	3
	C9orf116	1.76473	0.259557	0.466102	0.76335	1
	SAMM50	1.45864	0.260668	0.466141	0.763266	1
	ANKS6	1.31716	0.259907	0.466453	0.762597	1
	PRDX2	1.32787	0.260637	0.466491	0.762517	1
	IER2	0.466962	0.261248	0.466841	0.761766	5
	RSBN1L	0.722186	0.261146	0.467192	0.761015	5
	MANF	2.3433	0.263466	0.467959	0.759374	1
	MFN2	0.690869	0.263886	0.469038	0.757071	5
	RNF19A	0.601135	0.264496	0.469388	0.756325	5
	GCLM	0.912117	0.265011	0.470464	0.754036	3
	APBB3	0.918063	0.266079	0.470836	0.753246	3
	LAIR1	1.46213	0.266283	0.471186	0.752503	1
	G3BP1	1.08994	0.265801	0.471536	0.751759	3
	TTC7A	1.00646	0.266343	0.471888	0.751015	3
	FAM120B	0.782825	0.267103	0.471905	0.750978	5
	VIL2	0.924153	0.267408	0.472255	0.750236	3
	SLC12A2	0.387167	0.268313	0.473321	0.747982	5
	BEX5	1.05567	0.269149	0.474384	0.745739	3
	KANK3	0.612917	0.269476	0.474735	0.744998	5
	GALT	0.972143	0.270187	0.475795	0.742768	3
	DDX17	0.946283	0.271382	0.4765	0.741288	3
	ZCCHC14	0.754094	0.271054	0.476852	0.740549	5
	ARMC9	1.21133	0.271402	0.477204	0.73981	3
	CBLL1	0.671466	0.272281	0.477906	0.738342	5
	STAT6	1.02653	0.272955	0.478956	0.736146	3
	CD40	1.27846	0.272656	0.479309	0.73541	1
	HSF4	1.16579	0.273954	0.480004	0.733962	3
	RDH10	0.837137	0.273924	0.480357	0.733226	3
	NSF	1.16922	0.275728	0.481031	0.731823	3
	WIZ	1.19345	0.276192	0.481384	0.731091	3
	EXOSC3	1.14356	0.275156	0.481402	0.731054	3
	NMRAL1	1.14798	0.276346	0.481736	0.730358	3
	STX12	0.915297	0.276763	0.482069	0.729668	3
	ODF3B	1.55699	0.275817	0.482089	0.729626	1
	SLC31A2	0.627103	0.276965	0.482421	0.728937	5
	OTUB1	1.66595	0.275817	0.482443	0.728892	1
	CAP1	1.09857	0.2811	0.482684	0.728393	3
	ARFRP1	0.920676	0.276275	0.482797	0.728158	3
	DUSP7	1.05361	0.280878	0.483032	0.727672	3
	EML3	1.18702	0.277802	0.483104	0.727524	3
	WIPI2	1.03136	0.282002	0.483356	0.727002	3
	ASNSD1	1.06575	0.281234	0.483381	0.72695	3
	ZNF212	1.06667	0.280328	0.483406	0.726899	3
	SLC31A1	0.900208	0.279368	0.483431	0.726847	3
	TBC1D9B	0.834679	0.27821	0.483456	0.726795	3
	GPR146	0.684857	0.281517	0.483704	0.726282	5
	BCAP29	0.883593	0.28066	0.48373	0.726228	3
	PPM1M	1.2995	0.280244	0.483756	0.726174	1
	TUBA1C	1.19827	0.279006	0.483783	0.726119	3
	HNRNPU	0.78504	0.283974	0.483999	0.725673	5
	PDE3B	0.816737	0.283011	0.484025	0.725618	3
	TFB1M	0.989675	0.281937	0.484053	0.725562	3
	TCTEX1D1	1.51939	0.280552	0.48408	0.725505	1
	CLDN1	2.10941	0.280065	0.484107	0.725448	1
	FBXL8	1.7579	0.27893	0.484135	0.725391	1
	HEMK1	1.40924	0.283569	0.484345	0.724958	1
	NICN1	0.816086	0.283161	0.484373	0.7249	3
	SIAH1	0.694557	0.280516	0.48443	0.724782	5
	MTAP	0.949625	0.280368	0.484459	0.724723	3
	PSMA7	1.1477	0.278653	0.484488	0.724663	3
	CD14	1.07115	0.28525	0.484663	0.724302	3
	ZNF25	0.840987	0.283601	0.484692	0.724242	3
	STK4	0.869451	0.282941	0.484721	0.724181	3
	KIAA1430	0.797831	0.281185	0.484781	0.724058	5
	DMTF1	0.973133	0.279823	0.484811	0.723996	3
	NOV	0.172031	0.285004	0.485009	0.723588	5
	MOV10	0.961289	0.28368	0.485039	0.723525	3
	TMEM79	2.17118	0.284751	0.485356	0.722873	1
	NES	0.798056	0.28353	0.485387	0.722808	5
	TMEM50A	0.958851	0.287149	0.486674	0.72016	3
	CLTA	1.17663	0.287068	0.487021	0.719448	3
	FSCN1	0.679216	0.287419	0.487368	0.718736	5
	LRRC1	0.792519	0.286508	0.487716	0.718022	5
	DEGS1	0.875133	0.288118	0.488023	0.717393	3
	DDRGK1	1.15239	0.289069	0.489022	0.715348	3
	KDM5C	0.896189	0.289153	0.489369	0.714638	3
	UBE2G2	1.07639	0.290355	0.490018	0.713314	3
	CDC42EP4	0.873667	0.289513	0.490366	0.712604	3
	SNX33	0.731261	0.291069	0.491011	0.711289	5
	SLC25A36	1.03942	0.290656	0.491359	0.71058	3
	NUCB1	1.13286	0.292232	0.491654	0.709981	3
	GADD45A	1.04673	0.29182	0.492001	0.709274	3
	SFTPA2	3.11464	0.293299	0.492294	0.70868	1
	THSD4	0.45259	0.291551	0.49235	0.708566	5
	DYM	1.01291	0.293086	0.492641	0.707974	3
	ILF2	1.08562	0.292606	0.492989	0.707268	3
	FAM78A	1.43737	0.293584	0.493278	0.706682	1
	DYNLT1	1.24848	0.293928	0.493626	0.705978	3
	OAT	0.992818	0.294892	0.49426	0.704694	3
	SNX22	1.84569	0.295838	0.494544	0.704119	1
	MDH2	1.2198	0.295034	0.494608	0.70399	3
	C16orf93	1.14419	0.295915	0.494891	0.703417	3
	KLHL6	1.8412	0.295978	0.495239	0.702715	1
	PARP1	1.21687	0.296841	0.49552	0.702148	3
	C6orf62	1.01023	0.295867	0.495587	0.702013	3
	SNRPD3	0.975404	0.29748	0.495867	0.701447	3
	LRP11	0.863029	0.29753	0.49684	0.699486	3
	ACTN4	0.610962	0.298567	0.497463	0.698233	5
	NDUFS6	1.54986	0.299203	0.497811	0.697535	1
	APCDD1	0.815044	0.298615	0.498159	0.696836	3
	RPL13A	1.86457	0.299515	0.498431	0.69629	1
	DNAL4	1.03601	0.299576	0.498779	0.695593	3
	RNF145	1.06296	0.300775	0.499744	0.69366	3
	SURF4	1.2719	0.301982	0.500706	0.691736	1
	CYP7B1	1.43205	0.302335	0.501055	0.691039	1
	C1orf144	0.828972	0.304018	0.501232	0.690687	3
	KLF11	0.599694	0.303697	0.501579	0.689994	5
	PALMD	0.544614	0.303827	0.501927	0.689302	5
	SH3PXD2A	0.876053	0.303118	0.502015	0.689125	3
	KAT2B	0.672421	0.305557	0.502097	0.688962	5
	BAT1	1.00271	0.30526	0.502186	0.688786	3
	BASP1	1.65359	0.304387	0.502275	0.688608	1
	BICD2	0.6959	0.306419	0.502443	0.688273	5
	ARAF	0.990406	0.304552	0.502533	0.688094	3
	DHRS3	1.32274	0.303628	0.502623	0.687915	1
	ATG4B	1.26067	0.30713	0.502699	0.687763	1
	CCDC123	0.731858	0.306416	0.50279	0.687583	5
	C1QC	1.78703	0.304335	0.502972	0.68722	1
	DYNLL1	1.26306	0.30656	0.503045	0.687076	1
	BIVM	0.872551	0.305576	0.503137	0.686893	3
	PHF12	1.07989	0.304109	0.503322	0.686526	3
	RRP1	1.35532	0.306907	0.503391	0.686388	1
	ZRSR2	0.927182	0.305997	0.503484	0.686203	3
	ANTXR1	0.533624	0.307811	0.503644	0.685885	5
	CTDSPL	0.732485	0.307609	0.50399	0.685198	5
	SSTR1	0.22287	0.308944	0.504933	0.683329	5
	CLIP4	0.722554	0.310292	0.50622	0.680784	5
	CDK10	1.31588	0.310577	0.506811	0.679617	1
	RPL3	1.00392	0.311025	0.507158	0.678933	3
	NDUFS2	1.00387	0.31186	0.507399	0.678457	3
	MXD3	1.5692	0.311166	0.507505	0.678248	1
	EGLN1	0.826165	0.311849	0.507746	0.677774	3
	SAFB	1.22232	0.313017	0.507985	0.677303	3
	KIFC1	1.72133	0.312085	0.508093	0.677091	1
	CITED2	0.753865	0.313335	0.508332	0.676621	5
	INPPL1	1.30459	0.312506	0.508678	0.675939	1
	C1orf183	0.497843	0.314178	0.508915	0.675474	5
	CYP27A1	1.11169	0.313775	0.509261	0.674794	3
	SLC35E3	0.440531	0.316153	0.511808	0.669805	5
	ELP2	1.03145	0.317264	0.513079	0.667325	3
	TFAP4	1.86338	0.318191	0.513651	0.666212	1
	TAPBP	1.43149	0.318813	0.513873	0.66578	1
	WNT9A	0.458593	0.317892	0.513999	0.665533	5
	C9orf37	1.35453	0.318938	0.51422	0.665104	1
	INSIG2	0.719807	0.317812	0.514348	0.664855	5
	RPS6KA3	0.877946	0.319116	0.514568	0.664427	3
	TIMM17B	1.71786	0.319055	0.514917	0.66375	1
	CDC42BPA	0.694913	0.320296	0.515135	0.663326	5
	DIP2C	0.587146	0.321345	0.5157	0.662231	5
	MCOLN1	1.21616	0.320711	0.516048	0.661556	3
	C14orf106	1.12237	0.320591	0.516396	0.660881	3
	PPP2R5B	1.14758	0.322406	0.516609	0.660468	3
	LRRC56	1.01657	0.323484	0.516822	0.660057	3
	C8orf44	0.847625	0.321633	0.516958	0.659795	3
	TRNAU1AP	1.30868	0.323187	0.517169	0.659386	1
	HDAC11	0.890931	0.323041	0.517517	0.658713	3
	TELO2	1.35849	0.323392	0.517865	0.658041	1
	ARMCX3	0.668873	0.3237	0.518074	0.657638	5
	FDX1L	1.38176	0.325765	0.518142	0.657506	1
	C9orf64	0.982529	0.324699	0.518281	0.657237	3
	GPKOW	0.979088	0.326019	0.518488	0.656838	3
	S100A9	1.32768	0.325149	0.518629	0.656567	1
	CHST12	0.924643	0.325678	0.518834	0.656171	3
	DAP	1.18548	0.324706	0.518976	0.655897	3
	VBP1	1.08349	0.325775	0.519181	0.655502	3
	ARL6IP6	0.825605	0.325268	0.519324	0.655227	3
	SLC30A9	1.03682	0.327254	0.519385	0.65511	3
	SLC22A23	0.799775	0.326233	0.519528	0.654834	5
	POLDIP3	0.829956	0.32825	0.520626	0.652723	3
	RAB8B	0.913163	0.328784	0.521519	0.65101	3
	LAMC3	0.467218	0.329147	0.521866	0.650345	5
	PRR15	1.05054	0.33092	0.521911	0.650258	3
	LIF	1.39919	0.329552	0.522062	0.649969	1
	C5orf49	1.5962	0.331311	0.522257	0.649596	1
	C10orf10	1.11246	0.330201	0.522409	0.649305	3
	ZMYND19	1.74479	0.330852	0.522603	0.648934	1
	TBX1	1.6533	0.330251	0.522756	0.64864	1
	NR1H3	1.80757	0.331127	0.522949	0.648271	1
	MFAP2	0.703464	0.332235	0.523142	0.647903	5
	SET	1.18685	0.331225	0.523296	0.647607	3
	TSPAN15	0.773602	0.333165	0.52437	0.645557	5
	TMC4	1.83524	0.333673	0.525251	0.643879	1
	FOXRED2	0.689202	0.333594	0.525598	0.643219	5
	CENPJ	0.980063	0.335199	0.526129	0.642209	3
	DDX3X	0.565235	0.334715	0.526476	0.64155	5
	CCAR1	0.948345	0.336278	0.526658	0.641204	3
	TMPRSS2	0.867942	0.335722	0.527005	0.640546	3
	SNX27	0.983302	0.335708	0.527352	0.639887	3
	SF1	1.16552	0.337492	0.527531	0.639547	3
	SEPP1	0.711943	0.338385	0.52771	0.639209	5
	DUSP10	0.857645	0.337222	0.527878	0.63889	3
	EWSR1	1.07477	0.338112	0.528056	0.638553	3
	MAVS	0.679674	0.33941	0.528233	0.638219	5
	NPFF	1.07984	0.338324	0.528402	0.637897	3
	YTHDF1	1.07516	0.339051	0.528578	0.637565	3
	MRAS	0.790976	0.338227	0.528749	0.637241	5
	DEFB124	1.26898	0.340452	0.528753	0.637233	1
	MRPS25	1.59873	0.33874	0.528924	0.63691	1
	VDAC3	1.20147	0.34093	0.528927	0.636904	3
	TCAP	0.825987	0.339632	0.529099	0.63658	3
	GTPBP1	0.838006	0.341993	0.529101	0.636577	3
	TLN1	0.645697	0.34091	0.529272	0.636253	5
	SEC24C	1.04071	0.342993	0.529273	0.636251	3
	GOT2	1.3615	0.339516	0.529444	0.635927	1
	PLXNA3	1.27381	0.342463	0.529444	0.635927	1
	RHPN1	1.92903	0.343046	0.529616	0.635603	1
	C17orf95	1.39141	0.341036	0.529617	0.635601	1
	RPL30	1.37155	0.342428	0.529789	0.635277	1
	UBAC2	0.865072	0.343011	0.529959	0.634955	3
	MAPKAPK3	1.5139	0.340669	0.529962	0.634949	1
	MAP3K14	0.64816	0.344068	0.530129	0.634634	5
	PTPRC	1.31716	0.34159	0.530133	0.634627	1
	RPA2	1.83989	0.342575	0.530303	0.634306	1
	SS18L1	0.887444	0.344476	0.530472	0.633987	3
	MSL2	1.27414	0.345475	0.531327	0.632378	1
	WIPF2	0.758282	0.345983	0.532179	0.630776	5
	IFNAR2	0.949639	0.346001	0.532523	0.63013	3
	ADAT3	1.47217	0.347245	0.533373	0.628535	1
	SEC61B	1.69625	0.347727	0.533876	0.627591	1
	ZBTB11	1.03832	0.347722	0.53422	0.626947	3
	YIPF6	0.876002	0.348364	0.534565	0.626302	3
	FAM160B1	0.92497	0.3494	0.534722	0.626009	3
	MTMR1	1.0593	0.348937	0.535066	0.625365	3
	GOLT1A	1.64096	0.350128	0.535565	0.624433	1
	ZBTB44	0.910141	0.349921	0.535909	0.62379	3
	TTC19	0.882036	0.351499	0.536751	0.622222	3
	PICK1	1.14706	0.353026	0.537051	0.621661	3
	CRIM1	0.433058	0.351868	0.537245	0.6213	5
	FHOD1	0.844895	0.3533	0.537395	0.621023	3
	DVL3	1.06813	0.35245	0.53759	0.62066	3
	EGFL8	0.825462	0.353281	0.537738	0.620384	3
	HMOX2	1.35933	0.353506	0.537886	0.620109	1
	YTHDC2	0.858094	0.351881	0.537935	0.620018	3
	C3orf62	1.18886	0.353456	0.538082	0.619744	3
	PYGO2	1.31303	0.354331	0.538229	0.619471	1
	RB1CC1	0.796867	0.353435	0.538427	0.619104	5
	NDUFB8	0.686152	0.355136	0.538718	0.618563	5
	CHMP2A	1.13897	0.354883	0.539062	0.617926	3
	PLIN2	1.28648	0.35567	0.539205	0.617659	1
	SLC35E2B	0.916584	0.355611	0.539548	0.617023	3
	MOBKL2B	0.637945	0.355508	0.539892	0.616387	5
	SNED1	1.08941	0.357364	0.540376	0.615489	3
	TMEM222	1.01916	0.359456	0.54237	0.611807	3
	BCL7C	1.48519	0.35869	0.542714	0.611173	1
	MARVELD3	1.30631	0.360394	0.542848	0.610926	1
	RPL37A	1.437	0.358992	0.543059	0.610538	1
	FOXRED1	0.911039	0.359501	0.543192	0.610293	3
	RUFY1	1.18553	0.360354	0.543536	0.609659	3
	RECK	0.487734	0.361117	0.544012	0.608785	5
	MEGF9	1.17865	0.362353	0.544829	0.607282	3
	ANKRD13D	1.62077	0.361639	0.545174	0.606651	1
	MLLT6	0.788183	0.362578	0.545645	0.605786	5
	HADHA	1.04719	0.362961	0.54599	0.605155	3
	HK1	1.02628	0.365284	0.546239	0.604699	3
	VAMP3	0.782384	0.364365	0.546459	0.604296	5
	TXLNA	1.02566	0.364981	0.546582	0.60407	3
	TRIM2	0.884705	0.363516	0.546803	0.603666	3
	C12orf51	0.773274	0.365272	0.546926	0.603442	5
	NDRG1	0.763499	0.36531	0.54727	0.602812	5
	ZFAND3	0.935628	0.365781	0.547392	0.602591	3
	UPF2	0.972317	0.364766	0.547615	0.602183	3
	GNA13	0.893792	0.366823	0.548543	0.60049	3
	ATG16L2	0.92943	0.367607	0.549348	0.599022	3
	TNFRSF4	1.56811	0.368178	0.549693	0.598396	1
	UBXN7	1.00998	0.36949	0.550152	0.597561	3
	TNNC1	0.604709	0.369116	0.550496	0.596935	5
	SCD5	0.853946	0.369734	0.551298	0.59548	3
	NDUFAB1	1.7829	0.370794	0.552097	0.594031	1
	EFS	0.852818	0.370687	0.552442	0.593406	3
	CCDC22	1.05499	0.371603	0.55324	0.591964	3
	HSPG2	0.751126	0.373164	0.554381	0.589903	5
	LY6G5B	0.942879	0.373522	0.554484	0.589718	3
	FKBP1C	0.64767	0.374213	0.554829	0.589096	5
	PDGFRB	0.785983	0.374057	0.555174	0.588473	5
	WISP2	0.519733	0.375015	0.555275	0.588292	5
	TMEM37	0.915865	0.373776	0.555521	0.58785	3
	CDKN2D	1.02122	0.375421	0.55562	0.58767	3
	NDUFA11	1.16113	0.376541	0.557198	0.584835	3
	C5orf45	1.04094	0.376708	0.557543	0.584215	3
	IL1RN	1.14415	0.376595	0.55789	0.583594	3
	HOXA3	0.858829	0.377575	0.557983	0.583426	3
	LEAP2	1.03457	0.377808	0.558329	0.582807	3
	STOM	0.882444	0.379027	0.558421	0.582641	3
	GNG12	0.741276	0.379329	0.558767	0.582023	5
	ANKRD10	1.29136	0.379609	0.558858	0.58186	1
	C15orf39	1.03723	0.378733	0.559113	0.581404	3
	TMEM149	2.37613	0.379789	0.559203	0.581242	1
	VWA1	2.07207	0.380977	0.559293	0.581082	1
	RPL21	0.881106	0.379619	0.559549	0.580624	3
	HSPB11	1.71908	0.381221	0.559638	0.580466	1
	B4GALT7	1.37465	0.381887	0.559726	0.580307	1
	GPC1	1.40076	0.383462	0.559814	0.58015	1
	TRIM33	0.777993	0.380957	0.559983	0.579849	5
	PSMG3	1.37488	0.381856	0.560071	0.579692	1
	SCNM1	1.64921	0.382724	0.560158	0.579536	1
	TSPAN32	1.10728	0.381698	0.560416	0.579077	3
	GABBR1	0.773167	0.38252	0.560502	0.578922	5
	MLKL	1.25424	0.383429	0.560847	0.578308	1
	ELF3	0.516259	0.383643	0.560932	0.578156	5
	IL17RB	1.43939	0.385079	0.56136	0.577393	1
	C1RL	1.42514	0.385164	0.561704	0.57678	1
	SP100	0.893581	0.385342	0.562048	0.576168	3
	WDR34	1.47427	0.386343	0.56213	0.576022	1
	ELMOD2	1.34277	0.38649	0.562474	0.57541	1
	RAB4B	1.24128	0.387374	0.563242	0.574046	3
	CR392039.3	0.72091	0.387962	0.564009	0.572686	5
	CCDC57	1.06468	0.388265	0.564353	0.572076	3
	ATHL1	0.962806	0.388594	0.565117	0.570722	3
	GALNT2	1.30063	0.390437	0.566225	0.568764	1
	EGR1	0.240998	0.391863	0.568436	0.564867	5
	MRPL32	1.12721	0.391948	0.568782	0.564258	3
	TMBIM6	0.834761	0.394463	0.570988	0.560386	3
	RDH11	1.03713	0.395359	0.571742	0.559067	3
	GSTA1	1.66002	0.395385	0.57209	0.55846	1
	RAB9A	1.06318	0.395861	0.572494	0.557753	3
	ABCF2	1.1643	0.396067	0.572842	0.557146	3
	LBH	0.545238	0.397098	0.572897	0.55705	5
	SCAND1	1.43824	0.396964	0.573244	0.556444	1
	ZER1	0.968957	0.396687	0.573592	0.555838	3
	ADD3	0.520168	0.399149	0.575086	0.553235	5
	SOBP	0.835415	0.399514	0.575136	0.553149	3
	MAPK12	1.02912	0.398625	0.575434	0.55263	3
	SNRPE	1.60511	0.399543	0.575483	0.552545	1
	SLC4A1AP	0.877885	0.399901	0.575831	0.551941	3
	BAT4	1.17483	0.400091	0.576179	0.551337	3
	MARCO	1.28472	0.403234	0.578054	0.548088	1
	RAB14	1.02942	0.403279	0.578402	0.547486	3
	BUD31	1.32529	0.403476	0.578751	0.546883	1
	ARHGEF6	0.64479	0.402772	0.5791	0.54628	5
	SCRN2	1.32122	0.405422	0.580224	0.544341	1
	DFFA	0.919061	0.405525	0.580261	0.544277	3
	DAD1	1.18513	0.404657	0.580573	0.54374	3
	C16orf5	1.46893	0.406464	0.580609	0.543677	1
	SYNGR1	0.877149	0.406235	0.580958	0.543077	3
	C6orf64	1.30212	0.406272	0.581307	0.542476	1
	MACF1	0.427022	0.407216	0.581341	0.542417	5
	IPO9	0.783846	0.408112	0.582072	0.541161	5
	SLC26A1	1.12337	0.408368	0.582421	0.540562	3
	CDC42SE1	0.816991	0.409383	0.583149	0.539312	3
	AGPS	0.814637	0.40959	0.584225	0.537468	3
	PRICKLE4	2.08508	0.411308	0.5853	0.53563	1
	CDH5	0.401216	0.411916	0.586374	0.533798	5
	COL6A1	1.20816	0.413299	0.586746	0.533164	3
	CDKN2AIPNL	1.52826	0.413288	0.587096	0.532567	1
	CTTN	0.970576	0.412853	0.587446	0.53197	3
	LAMP2	0.883317	0.413546	0.587466	0.531937	3
	ATAD3C	1.32584	0.414361	0.587816	0.531342	1
	SUN2	0.611323	0.415016	0.588534	0.53012	5
	LARP4B	0.869646	0.415975	0.589601	0.528309	3
	KDM4A	1.04453	0.417068	0.590667	0.526502	3
	IRF1	0.756527	0.417814	0.591732	0.524701	5
	RAVER1	1.41262	0.419189	0.592795	0.522906	1
	CLDN7	1.32707	0.420341	0.593505	0.521709	1
	MAOA	0.627659	0.422142	0.593515	0.521692	5
	CCDC104	1.21084	0.420296	0.593858	0.521116	3
	SLC25A5	1.3774	0.422038	0.593866	0.521102	1
	ARHGDIA	1.31068	0.422424	0.594217	0.520511	1
	C1orf38	0.926767	0.420837	0.594566	0.519924	3
	SLC44A4	1.20574	0.421626	0.594568	0.51992	3
	UBA1	1.00484	0.422818	0.594571	0.519915	3
	TOR2A	1.34764	0.421749	0.59492	0.519328	1
	KRIT1	0.947824	0.422326	0.595272	0.518736	3
	SOS1	1.03034	0.421698	0.595625	0.518144	3
	ESYT2	0.826558	0.425034	0.59703	0.515788	3
	NAPRT1	1.55914	0.4255	0.597378	0.515205	1
	RPL10A	1.64452	0.425888	0.59773	0.514617	1
	STAG3	1.58798	0.425971	0.598082	0.514028	1
	ZMYM5	0.830051	0.428012	0.599477	0.511698	3
	SIAH2	1.85712	0.429635	0.59981	0.511143	1
	SHE	0.587046	0.428961	0.59982	0.511126	5
	RIPK3	1.54717	0.427875	0.599829	0.51111	1
	DLG3	0.873055	0.430328	0.600161	0.510557	3
	SLC25A23	1.038	0.429025	0.600172	0.510539	3
	RGS3	0.665477	0.430928	0.600501	0.50999	5
	UBE2H	0.868802	0.430289	0.600513	0.509971	3
	CEP68	0.792311	0.4291	0.600524	0.509952	5
	PRKCE	0.509042	0.431002	0.600853	0.509405	5
	ILKAP	1.12835	0.429893	0.600865	0.509385	3
	KIRREL	0.697454	0.432137	0.601192	0.508842	5
	PPAPDC1B	1.4009	0.431734	0.601543	0.508257	1
	SEC23IP	0.948977	0.433024	0.602231	0.507113	3
	IDI1	1.17611	0.43405	0.60327	0.50539	3
	PSMA5	1.6031	0.434743	0.603955	0.504255	1
	C7orf36	1.19515	0.435365	0.604308	0.503672	3
	MRPS15	1.48844	0.435949	0.604991	0.502541	1
	TIMM23	1.39507	0.437032	0.605321	0.501996	1
	SF3A3	0.968455	0.436553	0.605673	0.501414	3
	NUP85	1.18891	0.437465	0.606026	0.500833	3
	CENPT	1.0316	0.43793	0.606354	0.500292	3
	AP3S2	1.2192	0.439228	0.607385	0.498592	3
	OSR1	0.605491	0.443172	0.607977	0.497619	5
	VANGL2	0.57773	0.442224	0.608005	0.497572	5
	TM9SF3	0.850553	0.441017	0.608034	0.497525	3
	COL1A2	1.73643	0.440278	0.608063	0.497477	1
	NRP1	0.469721	0.443331	0.608327	0.497043	5
	LAMC1	0.51645	0.442361	0.608356	0.496994	5
	TMUB2	1.12858	0.440986	0.608386	0.496946	3
	MUS81	1.15311	0.440306	0.608416	0.496897	3
	PRICKLE3	1.40274	0.443199	0.608678	0.496466	1
	CD55	0.840043	0.442483	0.608708	0.496416	3
	MRPL9	1.27445	0.440979	0.608738	0.496367	1
	NPC2	2.33264	0.443728	0.608998	0.49594	1
	PRKAR1B	1.40638	0.442549	0.609029	0.495889	1
	RPUSD3	1.41686	0.44156	0.60906	0.495838	1
	SEC31B	0.963161	0.440653	0.609091	0.495787	3
	SLC25A34	1.02548	0.445114	0.609668	0.494841	3
	MS4A8B	1.01871	0.445732	0.609986	0.49432	3
	C9orf30	1.39532	0.445001	0.610019	0.494266	1
	DES	1.47086	0.445613	0.610336	0.493746	1
	C6orf211	1.49376	0.446426	0.610687	0.493171	1
	GDPD5	0.641972	0.446799	0.611003	0.492654	5
	DEF6	2.04952	0.448166	0.611668	0.491566	1
	TRIM45	0.777009	0.447829	0.612018	0.490993	5
	SKIV2L	1.27588	0.449413	0.612331	0.490482	1
	EBF4	1.11375	0.448948	0.612682	0.489909	3
	IRAK1	1.39783	0.451482	0.613654	0.488325	1
	FBP1	1.72254	0.451361	0.614004	0.487753	1
	ZDHHC12	1.51537	0.452942	0.61427	0.487321	1
	NUCKS1	0.745392	0.451404	0.614355	0.487182	5
	NCKAP1	0.643749	0.452618	0.61462	0.486751	5
	SAT2	1.38691	0.452489	0.614663	0.486681	1
	SLC25A14	1.14787	0.451082	0.614707	0.48661	3
	C3	1.69347	0.454419	0.614926	0.486253	1
	UNC45A	1.19365	0.453108	0.61497	0.486182	3
	C21orf2	1.14373	0.454833	0.615231	0.485757	3
	DNAJC21	0.904172	0.45423	0.615276	0.485685	3
	ZNF783	1.11058	0.452608	0.615321	0.485612	3
	CORO1A	2.37185	0.45462	0.615581	0.485189	1
	LZIC	0.761171	0.45309	0.615672	0.485041	5
	NMI	1.35889	0.455275	0.61593	0.484621	1
	PATZ1	1.05752	0.455811	0.616234	0.484129	3
	PPP1R8	1.07891	0.457093	0.616885	0.483072	3
	LPHN1	1.00492	0.457852	0.617186	0.482585	3
	RC3H2	1.04746	0.456552	0.617235	0.482505	3
	GGT7	0.966517	0.458292	0.617535	0.482019	3
	FADS1	0.986632	0.458337	0.617885	0.481453	3
	HGSNAT	0.632257	0.459331	0.618184	0.480969	5
	KRT19	1.96108	0.460153	0.618482	0.480487	1
	C6orf145	0.506484	0.459891	0.618831	0.479923	5
	RING1	0.964991	0.460185	0.619181	0.479358	3
	SHISA4	1.2275	0.460766	0.619477	0.47888	3
	SLC25A45	1.12125	0.463055	0.621814	0.475115	3
	MCM2	1.33995	0.463866	0.622806	0.473521	1
	PPP2R1A	1.02452	0.467329	0.625072	0.469889	3
	CSF1	0.626338	0.465991	0.625138	0.469783	5
	PKN3	1.00684	0.466676	0.625423	0.469327	3
	MGMT	1.2263	0.466967	0.625775	0.468765	3
	PIK3CD	1.5858	0.46773	0.626058	0.468312	1
	S100A13	1.21438	0.466877	0.626127	0.468202	3
	PGD	1.2544	0.468892	0.626692	0.467299	1
	LRRC41	1.04915	0.469202	0.627044	0.466738	3
	EXOC3L	0.648674	0.47175	0.628235	0.464842	5
	TBCB	1.07231	0.471042	0.628308	0.464725	3
	TM4SF1	0.565094	0.471722	0.628586	0.464283	5
	DNAJA1	0.879698	0.471437	0.62866	0.464165	3
	CFLAR	0.84461	0.473276	0.628863	0.463842	3
	ZNF331	0.570741	0.472473	0.628937	0.463724	5
	SERPINB8	0.663852	0.47061	0.629012	0.463605	5
	THRAP3	0.930205	0.472684	0.629214	0.463284	3
	ADH5	0.945893	0.472347	0.629289	0.463164	3
	ADK	1.34015	0.473845	0.629841	0.462288	1
	ILK	0.649288	0.478217	0.631283	0.460001	5
	PRKCD	1.22867	0.476767	0.631363	0.459875	3
	ACSF2	1.19871	0.476311	0.631442	0.459749	3
	C6orf120	1.13341	0.479428	0.631554	0.459572	3
	TSPO	1.31154	0.478138	0.631633	0.459446	1
	UPP1	1.10672	0.477164	0.631713	0.459319	3
	PSMA4	1.49587	0.476444	0.631794	0.459192	1
	DNAJB11	1.24662	0.478896	0.631903	0.459019	3
	ECM2	0.48477	0.477591	0.631984	0.458891	5
	PPIA	1.00881	0.477179	0.632065	0.458763	3
	CREBBP	0.691255	0.476129	0.632146	0.458635	5
	CMTM6	0.617554	0.480039	0.632172	0.458593	5
	DGKQ	1.26736	0.479167	0.632253	0.458465	1
	ERLIN2	0.783463	0.477858	0.632335	0.458336	5
	PPM1F	0.480322	0.476901	0.632417	0.458207	5
	RPL7L1	0.886959	0.479837	0.632522	0.45804	3
	HSD17B4	1.03101	0.480653	0.63279	0.457617	3
	MUM1	0.656635	0.481278	0.63314	0.457064	5
	S100PBP	1.20775	0.482627	0.63507	0.454019	3
	SFRS4	0.95868	0.484139	0.635333	0.453605	3
	CENPV	0.95216	0.483924	0.635684	0.453054	3
	TDO2	7.28962	0.484063	0.636034	0.452503	1
	PTRH2	1.27283	0.485829	0.636906	0.451133	1
	ATAD3B	1.70496	0.485824	0.637256	0.450583	1
	CDK16	0.948701	0.48771	0.637423	0.450321	3
	SMYD5	1.16607	0.487096	0.637515	0.450177	3
	HDAC2	0.910588	0.486327	0.637607	0.450033	3
	C2orf79	1.54151	0.487504	0.637773	0.449773	1
	AGPAT4	0.900988	0.486605	0.637866	0.449628	3
	NFKBID	1.15317	0.490278	0.637937	0.449515	3
	C22orf13	1.02853	0.488804	0.63803	0.44937	3
	STAB1	1.01441	0.488374	0.638123	0.449224	3
	PELI1	0.388837	0.489759	0.638286	0.448969	5
	RAB11FIP3	0.855506	0.489258	0.638379	0.448822	3
	TMEM136	0.718101	0.491866	0.638448	0.448715	5
	AHSA2	1.04424	0.487874	0.638473	0.448675	3
	GRINA	1.34841	0.490919	0.638541	0.448569	1
	C13orf15	0.479296	0.490158	0.638635	0.448422	5
	TRIP6	1.31831	0.492402	0.638796	0.448171	1
	RGS14	1.72347	0.491469	0.63889	0.448023	1
	PI4K2B	0.583774	0.489862	0.638985	0.447875	5
	FDFT1	1.04806	0.491587	0.639144	0.447626	3
	RTCD1	1.44764	0.492331	0.639493	0.44708	1
	VPS52	1.07103	0.495276	0.640944	0.444813	3
	C6orf108	1.66788	0.496354	0.641194	0.444424	1
	DPP3	1.17262	0.495376	0.641293	0.444269	3
	PRR14	1.61604	0.495798	0.641542	0.443881	1
	SLC20A1	1.20793	0.49518	0.641642	0.443725	3
	ZNF775	1.43911	0.495778	0.64189	0.443338	1
	MAN1A2	1.01689	0.494986	0.641991	0.443181	3
	D2HGDH	1.30845	0.496924	0.642138	0.442952	1
	URM1	1.36951	0.498385	0.642385	0.442568	1
	SETD5	0.864005	0.498887	0.642631	0.442184	3
	PIAS3	1.1645	0.497564	0.642733	0.442026	3
	TRMU	1.22711	0.500203	0.642876	0.441803	3
	BMP4	1.12861	0.499191	0.642979	0.441644	3
	CCDC114	0.747555	0.498362	0.643081	0.441484	5
	NKD2	1.0476	0.500999	0.643121	0.441422	3
	ERMP1	0.643814	0.499638	0.643224	0.441263	5
	FAM3D	0.608966	0.499386	0.643327	0.441103	5
	STARD7	0.988623	0.500607	0.643468	0.440884	3
	C7orf41	0.477383	0.500109	0.643571	0.440723	5
	MT1X	0.369596	0.500541	0.643815	0.440344	5
	FBXO18	0.953883	0.501729	0.644058	0.439967	3
	C3orf78	1.31459	0.503117	0.644993	0.438515	1
	C9orf23	1.18295	0.504187	0.645581	0.437605	3
	NDUFV2	1.93418	0.503553	0.645928	0.437067	1
	C10orf116	0.658239	0.505723	0.647099	0.435256	5
	USMG5	1.09644	0.506034	0.647446	0.434719	3
	ZMIZ2	1.46413	0.505923	0.647794	0.434182	1
	MTERFD2	0.864471	0.507444	0.64803	0.433819	3
	C9orf114	1.23491	0.508382	0.648612	0.432921	3
	DDX1	0.973639	0.507717	0.64896	0.432385	3
	FRY	0.442586	0.508624	0.649541	0.43149	5
	HDLBP	1.05596	0.511946	0.650928	0.429355	3
	LDOC1	0.85325	0.512284	0.651276	0.428822	3
	NDUFA13	1.28156	0.511423	0.651395	0.428639	1
	B4GALNT3	1.95614	0.51305	0.651505	0.428471	1
	ZNF862	0.98748	0.512062	0.651624	0.428288	3
	DOCK5	0.59725	0.511484	0.651744	0.428104	5
	ZBTB4	0.827749	0.513437	0.651852	0.427938	3
	ENPEP	0.3236	0.512296	0.651972	0.427753	5
	ORC2L	1.39038	0.511901	0.652321	0.427219	1
	S100A10	1.49929	0.513567	0.652427	0.427056	1
	SLCO2A1	0.523911	0.516128	0.652878	0.426364	5
	SLC22A18	1.69419	0.514543	0.653	0.426178	1
	FOSL2	0.860143	0.516219	0.653225	0.425833	3
	WDR52	1.02605	0.515092	0.653348	0.425645	3
	GPR157	0.9332	0.517303	0.65345	0.42549	3
	PAPSS2	0.504918	0.515834	0.653573	0.425302	5
	CREB3	1.25631	0.517238	0.653796	0.424959	1
	ZNF384	0.774929	0.515724	0.65392	0.42477	5
	CCL14	1.41487	0.51806	0.65402	0.424618	1
	RELT	1.21188	0.517864	0.654366	0.424088	3
	RABL4	1.2279	0.518613	0.654588	0.423749	3
	C14orf21	0.995392	0.518786	0.654935	0.423219	3
	IL8	0.211977	0.521207	0.656069	0.421489	5
	MTF1	0.410958	0.521431	0.656416	0.420961	5
	TMUB1	1.79489	0.520872	0.656763	0.420432	1
	C9orf86	1.27732	0.522638	0.657892	0.418714	1
	C20orf11	0.972233	0.522667	0.65824	0.418186	3
	SCARB2	0.802297	0.524464	0.658455	0.41786	3
	C7orf55	0.962836	0.524727	0.658669	0.417534	3
	C1orf107	1.23579	0.524059	0.658802	0.417332	3
	ZZEF1	0.778134	0.5253	0.659016	0.417007	5
	RPS24	2.0142	0.525286	0.659363	0.41648	1
	RAPGEF2	0.546421	0.525599	0.659576	0.416158	5
	ADAMTS1	0.526825	0.527112	0.659788	0.415836	5
	AC004410.1	1.14995	0.528391	0.66	0.415515	3
	MRPL24	1.1261	0.526767	0.660135	0.41531	3
	SMG5	1.29595	0.527508	0.660346	0.414991	1
	VTI1A	1.0815	0.527071	0.660483	0.414784	3
	TMEM100	0.872067	0.528745	0.660557	0.414672	3
	ATP5G3	1.41384	0.527937	0.660693	0.414466	1
	KIAA0467	0.974641	0.529448	0.660903	0.414148	3
	PRMT1	1.01714	0.531161	0.66236	0.411946	3
	RASAL2	0.537464	0.53059	0.662707	0.411422	5
	FLT4	0.422471	0.53285	0.662773	0.411323	5
	MANSC1	0.868058	0.532382	0.662913	0.411111	3
	P2RY11	1.36497	0.532967	0.663119	0.410801	1
	SLA	1.27822	0.531672	0.66326	0.410588	1
	LIMS1	0.448633	0.532801	0.663465	0.410279	5
	BCL2L11	1.01226	0.532532	0.663812	0.409756	3
	CCT7	1.23019	0.535799	0.665808	0.406754	3
	PHYHD1	1.6317	0.537134	0.666009	0.406453	1
	C1orf58	0.988455	0.535847	0.666155	0.406232	3
	PNPLA7	0.784988	0.536731	0.666355	0.405932	5
	RAB5A	0.797284	0.537338	0.666703	0.405411	5
	GPR137	1.34764	0.538422	0.666902	0.405113	1
	C10orf128	1.08771	0.538919	0.667447	0.404296	3
	WDR46	1.3994	0.539027	0.667794	0.403776	1
	HSP90AB1	1.08037	0.53966	0.667991	0.403481	3
	STAT5A	1.24682	0.539852	0.668338	0.402962	3
	CYB5B	0.671425	0.542462	0.668729	0.402377	5
	SH3GLB2	1.4799	0.540718	0.66888	0.40215	1
	CDR2L	0.878024	0.541841	0.669075	0.401859	3
	COMMD7	1.06417	0.543986	0.669117	0.401796	3
	CYTIP	1.10284	0.544879	0.669311	0.401507	3
	ZMAT2	0.789423	0.542274	0.669422	0.401341	5
	FAM109B	1.21623	0.544498	0.669463	0.40128	3
	SPSB1	1.12963	0.54289	0.669616	0.401051	3
	IMPAD1	0.829569	0.544922	0.669656	0.400992	3
	HDAC5	0.743983	0.54184	0.669769	0.400822	5
	PEA15	0.604317	0.543673	0.669809	0.400763	5
	RP3-402G11.5	1.25631	0.544714	0.670001	0.400476	1
	USP34	0.912589	0.54428	0.670155	0.400246	3
	TTPAL	1.2734	0.546064	0.670193	0.400189	1
	ZNF432	0.815623	0.544026	0.670502	0.399729	3
	UFC1	1.41561	0.547212	0.67073	0.399389	1
	COX19	1.18524	0.548491	0.67092	0.399106	3
	C1orf89	0.926744	0.54686	0.671075	0.398874	3
	ATP5O	1.11081	0.547669	0.671265	0.398592	3
	SRA1	1.17444	0.549159	0.671454	0.39831	3
	SH3BGRL	1.04707	0.548175	0.67161	0.398077	3
	APOL3	0.966406	0.549553	0.671643	0.398029	3
	ANKRD6	0.715285	0.549015	0.671799	0.397796	5
	C20orf3	1.04868	0.550989	0.671831	0.397749	3
	ACTG2	1.1953	0.549941	0.671987	0.397516	3
	CTSC	1.20476	0.551261	0.672175	0.397237	3
	RAC1	1.04659	0.550197	0.672332	0.397003	3
	HS2ST1	0.937028	0.551386	0.672519	0.396725	3
	DYNLRB1	1.11255	0.551999	0.672706	0.396447	3
	ACIN1	1.18073	0.553771	0.672734	0.396405	3
	TMC6	1.67457	0.554403	0.673078	0.395895	1
	RPL34	3.19434	0.553276	0.673236	0.39566	1
	RPN1	1.03911	0.553877	0.673421	0.395385	3
	SETD2	0.959404	0.552539	0.67358	0.395148	3
	INO80B	0.945361	0.554682	0.673605	0.395111	3
	SREBF2	0.863412	0.553744	0.673765	0.394874	3
	RFC1	0.946351	0.554407	0.674109	0.394364	3
	MBD6	1.18951	0.556291	0.674132	0.394329	3
	ADD1	0.726173	0.555672	0.674476	0.39382	5
	TECR	1.17427	0.557366	0.675001	0.393041	3
	PWP2	1.0802	0.557886	0.675526	0.392264	3
	TRAPPC5	1.3958	0.557942	0.675869	0.391755	1
	NINL	1.10855	0.559137	0.676393	0.390981	3
	MOBKL2A	1.27843	0.560261	0.676572	0.390716	1
	AC107016.2	1.79887	0.55981	0.676915	0.390209	1
	TWF2	0.957844	0.559596	0.677259	0.389702	3
	PCGF5	0.733581	0.56121	0.677437	0.389439	5
	RPUSD2	1.08368	0.562344	0.677957	0.388671	3
	MAN2B1	1.48097	0.562483	0.6783	0.388165	1
	POLD2	1.26474	0.563116	0.678476	0.387906	1
	ZC3H7B	0.799662	0.562694	0.67882	0.3874	5
	GIMAP1	0.881419	0.565017	0.679169	0.386886	3
	ZNF544	0.977634	0.563918	0.679338	0.386637	3
	EIF3D	1.1886	0.565365	0.679512	0.386381	3
	MED14	0.931727	0.564996	0.679855	0.385876	3
	ZNF205	1.32097	0.565213	0.680198	0.385371	1
	KIAA1143	0.918539	0.566898	0.680543	0.384865	3
	SH3BP2	1.24645	0.567346	0.680886	0.384361	3
	FABP4	1.179	0.570656	0.681226	0.383862	3
	KLHL17	1.8335	0.569131	0.681227	0.383859	1
	RAPGEF3	1.0314	0.566618	0.681229	0.383856	3
	MTMR11	1.06617	0.568098	0.6814	0.383606	3
	C16orf58	0.813012	0.571475	0.681567	0.383361	3
	NXF1	0.944644	0.569292	0.68157	0.383356	3
	UQCRC1	1.26972	0.571395	0.681909	0.38286	1
	ABCC6	1.17867	0.569182	0.681913	0.382854	3
	ZRANB2	1.07404	0.569993	0.682082	0.382606	3
	TOB2	0.673026	0.571176	0.682251	0.382358	5
	LTB4R	1.27136	0.568551	0.682256	0.38235	1
	PSMD11	1.01628	0.57397	0.682413	0.382121	3
	PRSS12	0.732257	0.574948	0.68258	0.381876	5
	RHOJ	0.536564	0.571057	0.682593	0.381857	5
	SLC45A3	1.72331	0.573993	0.682753	0.381622	1
[truncated: 1,099 more rows]

## Sheet: Diff Exp._Gene
GeneName	Fold Change	p-value	FDR
AACS	1.2741	0.49481	0.997934
AADACL1	0.852674	0.654855	1
AARS	1.23455	0.549754	1
AASS	0.731797	0.379783	0.969513
ABCA3	1.70875	0.129732	0.729603
ABCA8	0.488457	0.0447947	0.425427
ABCB8	1.43303	0.309919	0.939768
ABCC3	2.465	0.0116936	0.194052
ABCC6	1.17867	0.642364	1
ABCD1	0.978616	0.960838	1
ABCD4	0.979515	0.95483	1
ABCF1	1.08183	0.823647	1
ABCF2	1.1643	0.669467	1
ABCF3	1.14011	0.710162	1
ABHD12	1.18941	0.623667	1
ABHD2	0.835338	0.609565	1
ABHD4	0.85234	0.651589	1
ABHD5	0.653097	0.232873	0.877957
ABR	0.986775	0.969931	1
ABTB2	0.725978	0.369939	0.966454
AC002126.5	1.64853	0.15821	0.789394
AC004410.1	1.14995	0.691722	1
AC005332.2	0.569801	0.125984	0.721653
AC005726.6	1.05101	0.899555	1
AC006465.3	0.675414	0.298314	0.933487
AC008073.5	1.87537	0.07845	0.582228
AC011479.1	1.06873	0.85063	1
AC091196.1	0.91246	0.795958	1
AC091736.5	1.2484	0.53822	1
AC093726.6	0.738976	0.408294	0.983018
AC104809.3	0.527138	0.0732249	0.562334
AC107016.2	1.79887	0.0988413	0.64741
AC133919.6	1.20101	0.605888	1
AC138894.4	0.82036	0.574038	1
ACAD11	0.998166	0.997165	1
ACAD8	1.54511	0.220115	0.868021
ACAD9	1.04023	0.914839	1
ACADL	0.579286	0.129474	0.728807
ACADVL	1.57097	0.200798	0.849859
ACAP3	1.16999	0.656051	1
ACAT1	0.946477	0.87746	1
ACBD3	0.693888	0.301553	0.936065
ACBD4	1.14555	0.701821	1
ACD	0.964354	0.919037	1
ACIN1	1.18073	0.636975	1
ACO1	1.07769	0.833729	1
ACOT9	0.961413	0.912266	1
ACOXL	0.79384	0.518146	1
ACP2	1.69946	0.134706	0.742067
ACP5	1.37728	0.36385	0.966454
ACP6	1.2421	0.544752	1
ACSF2	1.19871	0.607316	1
ACSF3	1.28635	0.478351	0.995681
ACSS1	1.25859	0.514111	1
ACTG2	1.1953	0.61334	1
ACTN1	0.884128	0.726482	1
ACTN2	0.331699	0.00257114	0.068289
ACTN4	0.610962	0.163112	0.796846
ACTR1B	0.971106	0.936309	1
ACVR1	0.843432	0.629923	1
ACYP1	1.22324	0.572088	1
ADAM17	0.454046	0.0276824	0.331688
ADAM9	0.771344	0.461555	0.991091
ADAMTS1	0.526825	0.0707898	0.552576
ADAMTS2	0.839157	0.61876	1
ADAMTS4	2.03295	0.0462653	0.434065
ADAMTS8	0.442607	0.022426	0.29263
ADAMTSL2	0.844516	0.631483	1
ADAP1	1.41928	0.323755	0.947276
ADAR	0.906156	0.779691	1
ADARB1	0.399198	0.0102934	0.17781
ADAT3	1.47217	0.285667	0.921822
ADCK2	1.09567	0.799759	1
ADCK4	1.28153	0.483272	0.996106
ADCY5	0.748689	0.414663	0.983635
ADD1	0.726173	0.363946	0.966454
ADD3	0.520168	0.0673034	0.536692
ADH5	0.945893	0.880755	1
ADI1	1.18877	0.623978	1
ADK	1.34015	0.410998	0.983018
ADPRH	0.728865	0.372443	0.966454
ADRBK1	1.34449	0.401	0.980451
ADSS	1.10357	0.785707	1
AES	0.780879	0.482213	0.996106
AF205589.2	1.59504	0.188378	0.834045
AGAP2	1.5904	0.192334	0.838407
AGER	0.50474	0.0540708	0.471585
AGGF1	0.940314	0.867285	1
AGK	1.06992	0.855073	1
AGPAT3	1.15548	0.681839	1
AGPAT4	0.900988	0.774062	1
AGPAT5	1.04211	0.926892	1
AGPAT6	1.00623	0.986271	1
AGPS	0.814637	0.563967	1
AGRN	0.942982	0.867463	1
AGRP	1.26165	0.524803	1
AGTRAP	0.892252	0.747182	1
AHDC1	1.01962	0.957242	1
AHNAK	0.46163	0.0297958	0.345131
AHSA2	1.04424	0.902465	1
AK1	1.39224	0.348101	0.957639
AK2	1.29367	0.466092	0.992419
AK3	0.856017	0.659819	1
AKAP13	0.883329	0.724334	1
AKAP9	0.985414	0.968099	1
AKR1A1	1.27734	0.487454	0.996106
AKR7A2	1.31944	0.433944	0.986658
AKT1	1.03083	0.931924	1
ALDH1A1	0.649702	0.222435	0.870679
ALDH1A3	3.02527	0.00221966	0.0617741
ALDH4A1	1.0415	0.909713	1
ALDH7A1	0.621858	0.186055	0.832412
ALDOA	1.46824	0.276225	0.913747
ALG11	0.636754	0.213455	0.865029
ALG5	1.29318	0.470491	0.993256
ALKBH5	0.874407	0.70323	1
ALKBH6	1.47255	0.276362	0.913747
ALOX12	1.28518	0.488558	0.996106
ALOX5	0.902382	0.770578	1
ALS2	0.731928	0.379197	0.968986
AMDHD2	1.24114	0.541178	1
AMFR	0.763689	0.445042	0.988906
AMMECR1	0.930344	0.855373	1
AMPD2	1.11317	0.762958	1
ANAPC11	0.932471	0.843426	1
ANAPC16	1.00656	1	1
ANAPC2	0.924748	0.824639	1
ANAPC7	1.31877	0.433936	0.986658
ANG	0.738784	0.396142	0.978921
ANGPTL2	0.670221	0.257404	0.898655
ANKH	0.788176	0.500291	0.998289
ANKIB1	0.881728	0.723968	1
ANKLE2	1.07032	0.84753	1
ANKRD10	1.29136	0.46921	0.992419
ANKRD11	0.850359	0.645717	1
ANKRD13D	1.62077	0.172533	0.807724
ANKRD23	0.933404	0.860747	1
ANKRD27	0.659944	0.240895	0.883152
ANKRD40	0.574974	0.118889	0.70229
ANKRD6	0.715285	0.345577	0.956693
ANKS1A	0.619263	0.175795	0.812481
ANKS3	1.26457	0.508923	0.998957
ANKS6	1.31716	0.435382	0.987087
ANO9	2.21785	0.0260456	0.319788
ANP32A	1.24574	0.534058	1
ANTXR1	0.533624	0.0766229	0.573995
ANXA1	0.504856	0.054226	0.472163
ANXA5	1.11874	0.750148	1
ANXA6	1.02274	0.949279	1
ANXA7	1.17236	0.652139	1
AP000654.2	0.783238	0.488077	0.996106
AP1S1	1.38647	0.356479	0.963453
AP3M2	0.862457	0.681276	1
AP3S2	1.2192	0.575254	1
APBA3	1.68632	0.142662	0.760154
APBB3	0.918063	0.808927	1
APCDD1	0.815044	0.562263	1
APEX1	1.27518	0.490602	0.996593
APOA1BP	1.61786	0.174363	0.810028
APOBEC3F	1.5447	0.237683	0.881029
APOBEC3G	1.68646	0.145444	0.767635
APOE	2.76008	0.00466116	0.105868
APOL2	2.03372	0.0461357	0.43314
APOL3	0.966406	0.924088	1
APPL1	0.815939	0.566864	1
ARAF	0.990406	0.978541	1
ARAP3	0.636454	0.20122	0.850253
ARF1	1.00044	1	1
ARFGAP2	0.886068	0.731265	1
ARFGAP3	0.940427	0.862263	1
ARFGEF1	0.877775	0.712366	1
ARFGEF2	0.75691	0.43106	0.986658
ARFRP1	0.920676	0.81547	1
ARHGAP17	1.08139	0.825297	1
ARHGAP32	0.691256	0.298357	0.933487
ARHGAP9	2.40044	0.014541	0.223707
ARHGDIA	1.31068	0.442294	0.987687
ARHGEF1	1.52263	0.233516	0.878224
ARHGEF12	0.526634	0.0708034	0.552576
ARHGEF16	1.78584	0.104771	0.664776
ARHGEF18	1.19418	0.614392	1
ARHGEF2	1.01717	0.963027	1
ARHGEF40	0.640696	0.20817	0.862471
ARHGEF6	0.64479	0.215471	0.865553
ARID1A	0.83992	0.620084	1
ARID5A	0.790132	0.504155	0.998752
ARID5B	0.666942	0.251948	0.894977
ARIH2	1.08508	0.818862	1
ARL4A	0.434778	0.0356888	0.379006
ARL6IP4	1.25242	0.522839	1
ARL6IP6	0.825605	0.593305	1
ARL8A	1.26537	0.504863	0.998752
ARMC9	1.21133	0.590515	1
ARMCX3	0.668873	0.259367	0.90203
ARMCX4	0.573113	0.120799	0.708999
ARPC4	1.59479	0.186744	0.832546
ARPC5L	1.52875	0.230568	0.875467
ARRB1	0.541066	0.0834759	0.599709
ARRDC1	1.28136	0.482283	0.996106
ARRDC3	0.54658	0.0888365	0.615503
ARSD	0.68011	0.275404	0.913432
ARSE	1.39191	0.368796	0.966454
ARSG	0.835151	0.619054	1
ASB1	0.736234	0.387169	0.973972
ASCC2	1.25638	0.517443	1
ASCC3	1.06808	0.85707	1
ASF1B	1.82936	0.096458	0.641043
ASGR1	1.41702	0.33969	0.953923
ASNSD1	1.06575	0.861759	1
ASPSCR1	1.23503	0.550044	1
ASTE1	0.604173	0.173458	0.80884
ATAD3B	1.70496	0.135486	0.744065
ATAD3C	1.32584	0.45809	0.989874
ATE1	0.853392	0.656404	1
ATF4	1.23557	0.550222	1
ATG16L2	0.92943	0.83695	1
ATG4B	1.26067	0.511923	1
ATHL1	0.962806	0.914932	1
ATIC	1.65241	0.158218	0.789394
ATN1	1.06345	0.861232	1
ATP10A	0.906418	0.781406	1
ATP13A1	1.46603	0.278335	0.915292
ATP13A3	1.22706	0.563999	1
ATP1B3	0.873866	0.706897	1
ATP5C1	1.4341	0.309508	0.939427
ATP5G3	1.41384	0.327113	0.949084
ATP5I	1.2248	0.564512	1
ATP5O	1.11081	0.766477	1
ATP6AP1	0.994982	0.995084	1
ATP6V0B	1.50038	0.250854	0.893946
ATP6V0E1	1.61719	0.174071	0.809773
ATP6V1A	0.97008	0.932586	1
ATP6V1C1	0.894714	0.75697	1
ATP6V1E1	1.15834	0.67699	1
ATP6V1F	1.07573	0.836214	1
ATP6V1G1	1.47651	0.271469	0.911201
ATRN	0.66508	0.248661	0.89127
ATXN1	0.727695	0.368287	0.966454
ATXN10	1.05551	0.879376	1
ATXN2	0.8749	0.704899	1
ATXN2L	1.36433	0.378375	0.968986
B3GNT7	0.831083	0.59979	1
B4GALNT3	1.95614	0.0591033	0.497429
B4GALT7	1.37465	0.368846	0.966454
BAD	1.27667	0.48946	0.996106
BAIAP2	1.12471	0.739412	1
BAIAP2L1	1.11326	0.762256	1
BASP1	1.65359	0.155858	0.784696
BAT1	1.00271	1	1
BAT2D1	0.755363	0.42667	0.986658
BAT2L	0.803428	0.534228	1
BAT4	1.17483	0.648189	1
BAX	1.7952	0.0987437	0.64741
BAZ1B	0.919894	0.81412	1
BAZ2A	0.82346	0.581595	1
BCAM	0.973913	0.940526	1
BCAP29	0.883593	0.726831	1
BCAR1	0.940485	0.86212	1
BCAR3	1.14567	0.701098	1
BCAS3	0.764003	0.447605	0.988906
BCAT2	1.41451	0.327132	0.949084
BCL2L11	1.01226	0.985661	1
BCL3	1.15549	0.681677	1
BCL7B	0.991395	0.980977	1
BCL7C	1.48519	0.264056	0.905529
BCS1L	1.06012	0.87097	1
BECN1	0.773177	0.467324	0.992419
BEGAIN	1.14577	0.718652	1
BEND7	0.591966	0.147968	0.773316
BEX5	1.05567	0.883379	1
BHLHE40	0.698473	0.308833	0.939427
BICD2	0.6959	0.305442	0.936712
BIN1	1.44108	0.301065	0.935501
BIRC6	0.895992	0.756385	1
BIVM	0.872551	0.701368	1
BLMH	1.04912	0.894299	1
BLOC1S3	1.44207	0.305379	0.936712
BLVRA	1.118	0.753635	1
BMP2K	1.08962	0.815388	1
BMP4	1.12861	0.734753	1
BNIP2	0.807438	0.544497	1
BOC	1.26563	0.506556	0.998752
BPGM	1.21108	0.592294	1
BRD4	0.930046	0.837087	1
BRD9	0.721932	0.357072	0.963453
BRF1	1.04185	0.908004	1
BRP44	1.24353	0.537184	1
BTBD19	0.478791	0.0402238	0.404228
BTBD9	0.965142	0.920621	1
BTD	0.785005	0.50011	0.998289
BTG2	0.628955	0.189896	0.836059
BTN3A2	1.45837	0.285964	0.921822
BUD31	1.32529	0.427007	0.986658
C10orf10	1.11246	0.762165	1
C10orf105	0.549741	0.101259	0.655302
C10orf11	1.23291	0.562901	1
C10orf116	0.658239	0.236716	0.880993
C10orf128	1.08771	0.814316	1
C10orf4	0.756447	0.433873	0.986658
C10orf84	0.828777	0.598157	1
C11orf17	0.980071	0.960515	1
C11orf35	1.44719	0.29707	0.931765
C11orf54	1.05137	0.889152	1
C12orf41	0.925796	0.83056	1
C12orf51	0.773274	0.465916	0.992419
C13orf1	0.715465	0.348629	0.957955
C13orf15	0.479296	0.0386599	0.397242
C14orf106	1.12237	0.757558	1
C14orf109	1.33793	0.419945	0.985654
C14orf149	0.869656	0.695856	1
C14orf153	0.824855	0.584584	1
C14orf159	1.10147	0.785269	1
C14orf179	1.07331	0.846028	1
C14orf2	2.13169	0.0338852	0.370282
C14orf21	0.995392	1	1
C15orf38	1.72319	0.126383	0.721653
C15orf39	1.03723	0.918263	1
C15orf57	1.37694	0.371971	0.966454
C16orf28	0.890574	0.744669	1
C16orf5	1.46893	0.277234	0.915292
C16orf57	1.09658	0.795378	1
C16orf58	0.813012	0.558816	1
C16orf61	1.34861	0.402079	0.980938
C16orf7	1.52988	0.229657	0.875467
C16orf89	1.25818	0.514308	1
C16orf93	1.14419	0.707281	1
C17orf106	1.25907	0.514798	1
C17orf107	1.30588	0.466784	0.992419
C17orf28	0.993017	0.984478	1
C17orf59	1.53813	0.226445	0.874075
C17orf70	1.40919	0.332869	0.951649
C17orf81	1.12825	0.736218	1
C17orf95	1.39141	0.353443	0.962259
C18orf22	1.36571	0.380433	0.970062
C19orf12	1.12326	0.745336	1
C19orf24	2.44224	0.0128885	0.205787
C19orf28	1.47959	0.267766	0.907522
C19orf29	1.0856	0.817352	1
C19orf42	0.94061	0.862976	1
C19orf55	0.7261	0.372723	0.966454
C19orf6	1.31667	0.434705	0.987087
C19orf63	1.39241	0.3477	0.957242
C19orf66	1.04727	0.896959	1
C1orf106	0.88317	0.731753	1
C1orf107	1.23579	0.553817	1
C1orf122	1.52894	0.230243	0.875467
C1orf128	1.18736	0.628023	1
C1orf144	0.828972	0.594411	1
C1orf151	0.864883	0.682652	1
C1orf162	1.83665	0.0875269	0.612073
C1orf183	0.497843	0.0507593	0.454191
C1orf198	0.56283	0.104819	0.664776
C1orf21	0.980104	0.955798	1
C1orf210	1.42687	0.325279	0.947716
C1orf212	0.721877	0.35598	0.963453
C1orf228	1.84597	0.0868048	0.610011
C1orf38	0.926767	0.829612	1
C1orf58	0.988455	0.977294	1
C1orf66	1.15301	0.687851	1
C1orf88	1.49794	0.25463	0.897602
C1orf89	0.926744	0.841834	1
C1orf91	0.922049	0.821746	1
C1QB	1.16887	0.657515	1
C1QC	1.78703	0.101044	0.654954
C1QTNF1	1.04932	0.893021	1
C1R	1.99642	0.0514885	0.45836
C1RL	1.42514	0.316093	0.942196
C20orf11	0.972233	0.938364	1
C20orf112	0.71574	0.344807	0.956693
C20orf114	0.667652	0.252269	0.895092
C20orf194	0.749517	0.414389	0.983635
C20orf3	1.04868	0.893322	1
C20orf4	0.981863	0.960024	1
C20orf46	0.564662	0.107822	0.674487
C21orf2	1.14373	0.70355	1
C21orf56	1.28605	0.485661	0.996106
C21orf57	1.4179	0.332145	0.951288
C21orf59	1.23392	0.553262	1
C22orf13	1.02853	0.936574	1
C22orf32	0.956883	0.901064	1
C22orf9	1.37544	0.366246	0.966454
C2orf28	1.34038	0.40679	0.983018
C2orf42	1.21642	0.587599	1
C2orf55	1.01084	0.975939	1
C2orf67	0.756285	0.435519	0.987087
C2orf68	0.868723	0.689925	1
C2orf79	1.54151	0.223122	0.871552
C2orf84	0.930064	0.846133	1
C3	1.69347	0.136173	0.744065
C3orf19	0.963452	0.918321	1
C3orf23	0.99722	1	1
C3orf62	1.18886	0.626769	1
C3orf78	1.31459	0.442945	0.987687
C4BPA	1.49369	0.256223	0.897602
C4orf18	0.786169	0.496782	0.997934
C4orf36	0.847334	0.649835	1
C4orf42	0.77486	0.474032	0.993794
C4orf52	1.64266	0.165361	0.799552
C5	1.14181	0.707113	1
C5orf42	0.93086	0.851812	1
C5orf45	1.04094	0.912053	1
C5orf49	1.5962	0.190112	0.836059
C5orf56	1.14128	0.710852	1
C6orf108	1.66788	0.149115	0.774411
C6orf118	0.904314	0.782451	1
C6orf120	1.13341	0.72602	1
C6orf129	1.9084	0.0703935	0.551271
C6orf132	1.16252	0.671771	1
C6orf145	0.506484	0.0556957	0.479088
C6orf203	1.26403	0.516462	1
C6orf211	1.49376	0.262054	0.904104
C6orf62	1.01023	0.97717	1
C6orf64	1.30212	0.460369	0.990224
C6orf89	0.709366	0.332158	0.951288
C7orf27	1.27799	0.487949	0.996106
C7orf30	1.06912	0.856168	1
C7orf36	1.19515	0.625413	1
C7orf41	0.477383	0.038038	0.39405
C7orf43	1.52625	0.234499	0.879325
C7orf44	1.35823	0.388989	0.97531
C7orf49	0.940846	0.8637	1
C7orf55	0.962836	0.930083	1
C7orf58	0.3657	0.00547768	0.117373
C7orf68	1.17918	0.647111	1
C8orf42	1.05632	0.883117	1
C8orf44	0.847625	0.65972	1
C8orf55	0.96719	0.931025	1
C9orf103	0.958357	0.927109	1
C9orf114	1.23491	0.551928	1
C9orf116	1.76473	0.114559	0.689095
C9orf123	1.35048	0.397896	0.97982
C9orf16	2.84421	0.00372237	0.0899766
C9orf23	1.18295	0.63841	1
C9orf24	0.828815	0.59418	1
C9orf3	0.62956	0.192143	0.838356
C9orf30	1.39532	0.353153	0.962079
C9orf37	1.35453	0.395976	0.978921
C9orf5	0.738863	0.391296	0.975788
C9orf6	1.01269	1	1
C9orf64	0.982529	0.965853	1
C9orf72	0.785115	0.498915	0.998103
C9orf86	1.27732	0.487352	0.996106
C9orf9	1.25926	0.51711	1
CA5B	0.478067	0.0404095	0.404228
CABIN1	1.34336	0.402491	0.981012
CACNB1	2.0545	0.043709	0.420567
CALM1	0.733735	0.379621	0.969275
CALM2	1.06341	0.861446	1
CALM3	1.02746	0.938855	1
CAMK2N1	0.450831	0.0256656	0.318867
CAMKK2	0.624302	0.183197	0.825666
CAMLG	1.12012	0.750824	1
CAMSAP1L1	0.599036	0.151135	0.778128
CAMTA1	1.02808	0.94147	1
CAP1	1.09857	0.790388	1
CAPG	1.60412	0.181214	0.822106
CAPN1	1.42264	0.317581	0.942196
CAPN10	1.56851	0.203247	0.852913
CAPN2	0.90006	0.764778	1
CAPN7	0.781759	0.489331	0.996106
CAPN8	3.01619	0.00224299	0.0620619
CAPZA1	1.77775	0.107443	0.673929
CARD9	1.75955	0.114365	0.688714
CARHSP1	0.790516	0.505207	0.998752
CARS2	1.3027	0.45367	0.989118
CASC3	0.709505	0.331011	0.951233
CASP10	0.831941	0.601853	1
CASP2	1.09151	0.806021	1
CASP4	1.23933	0.543856	1
CAST	0.785613	0.494431	0.997934
CASZ1	0.478192	0.0382821	0.395401
CBFA2T2	0.890484	0.743697	1
CBLL1	0.671466	0.264744	0.90589
CBR1	1.11056	0.767291	1
CBX1	0.88645	0.740151	1
CBX4	1.56826	0.204771	0.85687
CBX7	0.633433	0.196319	0.844185
CCAR1	0.948345	0.883004	1
CCBE1	0.336857	0.00302109	0.0767566
CCDC104	1.21084	0.592563	1
CCDC114	0.747555	0.410133	0.983018
CCDC12	1.38482	0.356435	0.963453
CCDC123	0.731858	0.38464	0.971621
CCDC124	1.06598	0.857019	1
CCDC149	0.836299	0.612779	1
CCDC157	0.829258	0.603009	1
CCDC159	1.29419	0.466459	0.992419
CCDC17	1.18323	0.633252	1
CCDC22	1.05499	0.882769	1
CCDC23	1.28327	0.490532	0.996593
CCDC50	0.867996	0.689215	1
CCDC57	1.06468	0.859596	1
CCDC6	1.0432	0.911074	1
CCDC72	1.10663	0.802361	1
CCDC78	1.42658	0.314741	0.942196
CCDC82	1.10243	0.784308	1
CCHCR1	1.08176	0.825124	1
CCL14	1.41487	0.326035	0.948506
CCL19	12.4108	1.52444e-10	4.24495e-08
CCL21	1.718	0.126558	0.721712
CCNH	0.933914	0.850978	1
CCNI	1.01073	0.979471	1
CCNL1	0.620174	0.177054	0.812769
CCRL2	0.910509	0.794313	1
CCT4	1.51419	0.241909	0.884475
CCT5	1.14862	0.695474	1
CCT6A	1.41083	0.330975	0.951233
CCT7	1.23019	0.556188	1
CD14	1.07115	0.845473	1
CD247	1.33801	0.410918	0.983018
CD274	0.877609	0.714801	1
CD300LG	0.915276	0.819704	1
CD4	1.01095	0.975677	1
CD40	1.27846	0.486531	0.996106
CD47	1.14277	0.704593	1
CD48	2.23139	0.0253646	0.316728
CD55	0.840043	0.620503	1
CD59	1.12227	0.743032	1
CD63	1.46067	0.282525	0.918508
CD68	0.908622	0.785316	1
CD69	0.539272	0.0908737	0.619746
CD72	3.98867	0.000183311	0.00839554
CD74	1.59393	0.186669	0.832546
CD81	0.959632	0.906972	1
CD82	0.608213	0.159819	0.792932
CD97	0.649184	0.221045	0.869402
CDC23	0.922054	0.823332	1
CDC2L5	0.87043	0.694559	1
CDC42BPA	0.694913	0.30342	0.936284
CDC42EP1	1.33963	0.406668	0.983018
CDC42EP3	1.0873	0.814391	1
CDC42EP4	0.873667	0.701429	1
CDC42EP5	1.56534	0.208274	0.862524
CDC42SE1	0.816991	0.566747	1
CDC5L	0.911459	0.797405	1
CDCP1	1.5771	0.199818	0.849787
CDH1	1.2453	0.533662	1
CDH5	0.401216	0.0106499	0.182385
CDH6	0.726534	0.3689	0.966454
CDIPT	0.983398	0.962391	1
CDK10	1.31588	0.436742	0.987087
CDK11A	1.19664	0.61457	1
CDK14	0.775047	0.473758	0.993794
CDK16	0.948701	0.881497	1
CDK3	1.08813	0.816965	1
CDK4	1.56459	0.205848	0.858685
CDKAL1	0.673125	0.278637	0.915292
CDKN2AIPNL	1.52826	0.240162	0.883152
CDKN2D	1.02122	0.96807	1
CDR2L	0.878024	0.712004	1
CDRT4	1.37054	0.377809	0.968986
CEBPZ	0.946885	0.885059	1
CECR2	0.745916	0.41663	0.983842
CELF1	0.70754	0.330443	0.951233
CENPJ	0.980063	1	1
CENPO	1.07563	0.837307	1
CENPT	1.0316	0.929805	1
CENPV	0.95216	0.897266	1
CEP68	0.792311	0.512806	1
CERK	1.02721	0.944205	1
CFB	2.52654	0.00960553	0.170367
CFLAR	0.84461	0.632003	1
CFP	0.769598	0.46247	0.99122
CGN	0.660601	0.240491	0.883152
CHCHD2	1.11131	0.768567	1
CHCHD3	1.03167	0.929777	1
CHCHD7	1.47816	0.270806	0.910512
CHD4	0.820149	0.573342	1
CHD6	0.588708	0.135762	0.744065
CHD8	0.910229	0.789694	1
CHI3L1	2.71672	0.00536266	0.116119
CHKA	1.06741	0.853807	1
CHMP2A	1.13897	0.711491	1
CHMP2B	0.935358	0.865742	1
CHMP4A	1.46408	0.280439	0.916829
CHMP5	0.854427	0.657466	1
CHPF	1.78135	0.103199	0.661195
CHST12	0.924643	0.824995	1
CHTF18	1.03656	0.924994	1
CHTF8	1.08486	0.818813	1
CHUK	0.914045	0.806804	1
CIAO1	1.05435	0.882626	1
CIITA	1.65627	0.154004	0.784083
CISD2	1.23129	0.563174	1
CITED2	0.753865	0.422547	0.985886
CKB	0.982519	0.960266	1
CLDN1	2.10941	0.0369635	0.386661
CLDN15	1.51444	0.243556	0.884779
CLDN4	1.3364	0.410734	0.983018
CLDN5	0.822664	0.57923	1
CLDN7	1.32707	0.422844	0.985963
CLIC3	1.02178	0.954051	1
CLIC4	0.53519	0.0783416	0.582044
CLIC5	0.376149	0.00646549	0.132771
CLIP1	0.784448	0.49137	0.997114
CLIP4	0.722554	0.366177	0.966454
CLK3	0.965848	0.922526	1
CLN8	0.69786	0.309061	0.939427
CLPB	0.997067	1	1
CLSTN1	0.972277	0.9369	1
CLTA	1.17663	0.644989	1
CLU	1.30207	0.453394	0.989118
CMAH	0.919742	0.815708	1
CMTM4	0.845314	0.635345	1
CMTM6	0.617554	0.177583	0.814106
CMTM7	2.2356	0.0244795	0.309001
CNDP2	1.48386	0.263567	0.905508
CNN2	0.921314	0.815948	1
CNN3	0.825371	0.585782	1
CNOT3	1.40661	0.334074	0.952032
CNOT7	0.975078	0.962751	1
CNPY3	1.10112	0.784638	1
CNPY4	0.848116	0.646509	1
CNRIP1	0.797271	0.522869	1
CNST	0.709222	0.33369	0.951974
COG7	1.03634	0.920093	1
COL10A1	3.39269	0.00194445	0.0576013
COL12A1	0.726414	0.365066	0.966454
COL15A1	1.90769	0.0693746	0.546016
COL16A1	1.52756	0.230359	0.875467
COL1A1	5.64113	3.15994e-06	0.00030554
COL1A2	1.73643	0.118729	0.701639
COL5A1	1.85713	0.080688	0.589812
COL5A3	1.02232	0.955207	1
COL6A1	1.20816	0.590901	1
COL6A2	1.32014	0.430188	0.986658
COL9A2	1.05666	0.878046	1
COMMD1	1.16938	0.657643	1
COMMD4	1.70402	0.136205	0.744065
COMMD7	1.06417	0.862152	1
COMT	1.18679	0.626984	1
COPA	0.867072	0.685187	1
COPE	1.34573	0.399857	0.980451
COPG	1.02841	0.936803	1
COPG2	1.1579	0.680025	1
COPS3	0.987077	1	1
COPS6	0.860057	0.668877	1
COPS8	1.10575	0.778585	1
COPZ1	1.27186	0.495559	0.997934
COQ10B	0.934888	0.853571	1
COQ4	1.39645	0.345016	0.956693
COQ9	1.16561	0.665759	1
CORO1A	2.37185	0.0156447	0.23383
CORO1B	1.26669	0.502483	0.998752
CORO7	1.21834	0.574884	1
COX15	1.03869	0.921248	1
COX19	1.18524	0.633303	1
COX4I2	0.614755	0.172492	0.807724
COX5B	1.38448	0.35722	0.963453
COX7B	1.08482	0.820622	1
COX7C	1.64144	0.161313	0.794468
CPA3	1.24504	0.535781	1
CPAMD8	0.633907	0.198528	0.848361
CPLX1	1.51814	0.243643	0.884779
CPNE1	0.940174	0.861254	1
CPSF3L	1.02045	0.955894	1
CPZ	2.15353	0.032007	0.359962
CR392039.3	0.72091	0.369923	0.966454
CRAMP1L	0.948407	0.882113	1
CREB1	0.613267	0.170325	0.805788
CREB3	1.25631	0.518221	1
CREB3L1	2.25101	0.0229826	0.295642
CREB5	0.369298	0.00746778	0.146856
CREBBP	0.691255	0.295244	0.9286
CRELD2	1.81455	0.0931257	0.629868
CREM	0.787716	0.50254	0.998752
CRIM1	0.433058	0.0190154	0.264493
CRIP2	0.705031	0.321578	0.945543
CRK	0.697157	0.307587	0.939427
CRKL	0.747523	0.410161	0.983018
CRLS1	0.887732	0.738207	1
CROCC	1.09837	0.790646	1
CRTC2	1.1188	0.751054	1
CRYBG3	0.807637	0.548402	1
CRYL1	1.02934	0.942561	1
CSAD	0.891081	0.745009	1
CSF1	0.626338	0.186043	0.832412
CSGALNACT2	0.626754	0.190594	0.836781
CSK	1.72229	0.124838	0.720615
CSNK1E	0.961994	0.913214	1
CSRNP1	0.331571	0.00218388	0.0613098
CSRP1	0.49701	0.0489726	0.446947
CTDSP1	0.708783	0.330041	0.951233
CTDSP2	0.680071	0.274673	0.91293
CTDSPL	0.732485	0.378093	0.968986
CTNNBIP1	0.787037	0.498	0.997936
CTNNBL1	1.03187	0.930002	1
CTPS	0.939139	0.862233	1
CTSB	1.95677	0.0584383	0.493229
CTSC	1.20476	0.596637	1
CTSH	1.35645	0.386795	0.973972
CTSK	1.64722	0.15893	0.791127
CTSL1	1.82504	0.0897566	0.617431
CTTN	0.970576	0.932537	1
CTU1	1.73214	0.128596	0.727158
CUL1	0.798872	0.525847	1
CXCL1	0.645406	0.218497	0.866686
CXCL16	0.818141	0.56862	1
CXCL2	0.10766	6.38893e-09	1.23546e-06
CXCL6	1.28551	0.550739	1
CXCR4	1.33062	0.418235	0.98415
CYB561	0.781279	0.48424	0.996106
CYB5B	0.671425	0.259907	0.902357
CYB5R1	1.05282	0.884424	1
CYB5R3	0.902611	0.770872	1
CYCS	0.95536	0.921323	1
CYHR1	1.34304	0.405055	0.983018
CYP27A1	1.11169	0.764016	1
CYP7B1	1.43205	0.364725	0.966454
CYR61	0.197523	1.11646e-05	0.000868407
CYTH2	0.817816	0.568057	1
CYTIP	1.10284	0.787168	1
D2HGDH	1.30845	0.445796	0.988906
DAAM2	0.669447	0.2561	0.897602
DAB2IP	0.858443	0.664661	1
DACT3	0.546103	0.0885221	0.615017
DAD1	1.18513	0.629457	1
DAK	1.29598	0.463876	0.992249
DALRD3	1.14032	0.709959	1
DAP	1.18548	0.628889	1
DARC	1.5263	0.232031	0.876704
DAXX	1.17843	0.64168	1
DAZAP1	1.5172	0.238204	0.881357
DAZAP2	1.13112	0.726143	1
DCAF10	0.846731	0.642287	1
DCAF11	0.898278	0.761804	1
DCAF13	1.31853	0.442785	0.987687
DCAF16	0.826151	0.589512	1
DCAF5	0.926794	0.830614	1
DCAF7	0.806081	0.540853	1
DCAF8	0.85684	0.660999	1
DCAKD	1.10979	0.770795	1
DCDC2B	0.879069	0.71936	1
DCN	0.761752	0.439629	0.987501
DCTN3	0.927316	0.831198	1
DCTN6	0.841507	0.628711	1
DDHD2	0.795683	0.521846	1
DDIT4	1.43215	0.308752	0.939427
DDRGK1	1.15239	0.687134	1
DDX1	0.973639	0.940808	1
DDX17	0.946283	0.875425	1
DDX18	0.834497	0.612778	1
DDX19B	0.915428	0.818783	1
DDX3X	0.565235	0.107411	0.673929
DDX41	1.02884	0.937005	1
DDX42	0.89198	0.746166	1
DDX49	1.20999	0.590825	1
DDX50	1.07017	0.857961	1
DDX51	1.19736	0.61036	1
DDX52	1.09076	0.812422	1
DDX56	1.07181	0.84548	1
DDX60	0.62855	0.19424	0.841057
DEAF1	1.04315	0.905805	1
DEF6	2.04952	0.0441731	0.423332
DEF8	1.21802	0.576547	1
DEFB124	1.26898	0.562908	1
DEGS1	0.875133	0.709877	1
DEK	1.07257	0.843928	1
DENND3	0.64975	0.222273	0.870679
DES	1.47086	0.274218	0.912788
DFFA	0.919061	0.811972	1
DGCR2	0.775838	0.471303	0.993256
DGKD	1.45239	0.290866	0.925576
DGKQ	1.26736	0.502128	0.998752
DHCR7	1.81394	0.0936074	0.631089
DHRS12	0.832568	0.605412	1
DHRS3	1.32274	0.427819	0.986658
DHTKD1	1.1585	0.680969	1
DHX16	1.09355	0.800501	1
DHX32	1.05101	0.900008	1
DHX33	0.832555	0.607716	1
DHX38	0.764692	0.446784	0.988906
DHX58	0.996682	1	1
DHX9	1.06591	0.856853	1
DIAPH1	0.742283	0.397774	0.97982
DIP2C	0.587146	0.13432	0.741137
DISP1	0.335283	0.00257734	0.068289
DKK3	0.651446	0.225036	0.872788
DLEC1	1.09385	0.79998	1
DLG3	0.873055	0.701652	1
DLGAP4	0.957784	0.903065	1
DLL1	0.915651	0.804035	1
DMBT1	1.53012	0.228333	0.875467
DMKN	2.23733	0.0241793	0.306323
DMTF1	0.973133	0.939012	1
DMXL1	0.824407	0.588037	1
DNAJA1	0.879698	0.715943	1
DNAJB11	1.24662	0.532538	1
DNAJB12	1.01639	0.963514	1
DNAJB2	1.01028	0.980564	1
DNAJB4	0.349484	0.00409838	0.0970438
DNAJB6	0.820496	0.576488	1
DNAJC1	1.24055	0.542943	1
DNAJC13	0.917277	0.80959	1
DNAJC15	1.32297	0.433622	0.986658
DNAJC18	0.48764	0.0454791	0.429292
DNAJC21	0.904172	0.779077	1
DNAL4	1.03601	0.924926	1
DNLZ	1.3786	0.367144	0.966454
DOCK5	0.59725	0.146626	0.770947
DOHH	1.25203	0.52711	1
DOT1L	1.01627	0.966186	1
DPEP2	0.747486	0.412274	0.983635
DPF2	1.02446	0.946985	1
DPM2	0.964272	0.920178	1
DPM3	0.98201	0.963909	1
DPP3	1.17262	0.651238	1
DPP7	1.84391	0.0843907	0.600627
DPP8	0.878587	0.717467	1
DR1	0.97282	0.939904	1
DRAP1	1.22974	0.557569	1
DST	0.614213	0.167934	0.802658
DUS3L	1.10618	0.776814	1
DUSP1	0.376623	0.00641796	0.13199
DUSP10	0.857645	0.668246	1
DUSP11	1.19868	0.61479	1
DUSP2	1.24601	0.540893	1
DUSP6	0.360686	0.00453475	0.104106
DUSP7	1.05361	0.882743	1
DUT	1.06158	0.866085	1
DVL1	1.34568	0.399716	0.980451
DVL3	1.06813	0.851538	1
DYM	1.01291	0.975284	1
DYNC1I2	0.645023	0.227935	0.875467
DYNC1LI2	0.655392	0.231625	0.876576
DYNLL1	1.26306	0.507692	0.998925
DYNLRB1	1.11255	0.762728	1
DYNLRB2	1.65463	0.166171	0.799552
DYNLT1	1.24848	0.528963	1
DYRK2	0.797466	0.524419	1
DYRK3	0.455218	0.0300214	0.34655
DZIP1L	0.960586	0.919334	1
DZIP3	1.16873	0.660241	1
E2F5	2.44427	0.0154176	0.231065
E4F1	0.980178	0.956431	1
EBF4	1.11375	0.762262	1
EBNA1BP2	0.985484	0.984141	1
EBP	1.47502	0.273565	0.912788
ECHDC2	1.05966	0.869543	1
ECM2	0.48477	0.0431978	0.418541
EDEM1	0.734141	0.383181	0.970369
EDF1	1.54462	0.218284	0.866686
EDNRA	0.403248	0.0115513	0.192148
EEF1D	1.70249	0.132836	0.738232
EEF2	1.1888	0.622909	1
EFCAB4A	1.64682	0.159234	0.791791
EFHC1	0.858971	0.670624	1
EFHD2	1.39913	0.341167	0.955556
EFNA5	0.961913	0.925638	1
EFNB2	0.37729	0.00663249	0.134809
EFS	0.852818	0.652697	1
EGFL6	0.878202	0.712599	1
EGFL8	0.825462	0.586311	1
EGLN1	0.826165	0.591627	1
EGLN2	1.1445	0.701334	1
EGR1	0.240998	9.80789e-05	0.00509534
EHD1	0.949095	0.882425	1
EIF1B	0.865612	0.683305	1
EIF2AK1	1.12093	0.747443	1
EIF2B1	0.928855	0.834472	1
EIF2B4	1.18666	0.628437	1
EIF3A	0.843122	0.62803	1
EIF3B	1.4116	0.328698	0.950574
EIF3D	1.1886	0.623914	1
EIF3E	1.19094	0.622107	1
EIF3G	1.24498	0.533677	1
EIF3H	1.21656	0.578154	1
EIF4A1	1.30244	0.455235	0.989268
EIF4EBP1	2.07815	0.0408779	0.406822
EIF5	0.868089	0.688753	1
EIF5A	1.05025	0.892034	1
EIF5B	1.16112	0.671953	1
ELF3	0.516259	0.0626234	0.514458
ELL	1.16232	0.670098	1
ELMOD2	1.34277	0.41452	0.983635
ELOVL5	1.20289	0.600948	1
ELOVL6	1.19233	0.626954	1
ELP2	1.03145	0.934033	1
ELTD1	0.852448	0.653826	1
EMILIN2	1.05831	0.872539	1
EML1	0.414112	0.0140779	0.218271
EML3	1.18702	0.627	1
ENG	0.96254	0.913834	1
ENGASE	1.10301	0.781364	1
ENO1	2.03892	0.0449062	0.426195
ENPEP	0.3236	0.00206583	0.0600472
ENSA	1.06762	0.853258	1
ENTPD1	0.993647	0.986465	1
ENTPD4	1.19118	0.621004	1
ENTPD7	0.828984	0.604962	1
EPCAM	0.98092	0.957226	1
EPHA2	0.809469	0.548159	1
EPHB3	1.37625	0.369736	0.966454
EPHX1	0.809158	0.547706	1
EPRS	1.19251	0.618501	1
EPS8L1	1.63566	0.165664	0.799552
ERBB2	0.99561	0.990323	1
ERBB2IP	0.876952	0.7113	1
ERC1	0.489979	0.0455855	0.429714
ERCC5	1.09463	0.798848	1
ERGIC1	0.902447	0.770805	1
ERLIN2	0.783463	0.490598	0.996593
ERMP1	0.643814	0.215733	0.866078
ERP29	1.56893	0.202429	0.852518
ERRFI1	0.545557	0.0875144	0.612073
ESAM	0.664453	0.247007	0.889773
ESRRA	1.52456	0.235032	0.879976
ESYT2	0.826558	0.589011	1
ETFB	1.32468	0.42548	0.986658
ETS2	0.495778	0.048304	0.444653
ETV5	0.733046	0.379298	0.968986
ETV6	0.928506	0.834721	1
EVI5	0.730125	0.377607	0.968986
EVL	1.27144	0.49556	0.997934
EWSR1	1.07477	0.838431	1
EXD3	0.823801	0.584101	1
EXOC3L	0.648674	0.222477	0.870679
EXOC4	0.829842	0.598027	1
EXOC6B	0.534087	0.0787609	0.583913
EXOSC3	1.14356	0.710563	1
EXOSC7	0.669923	0.256958	0.898655
EXOSC8	0.919361	0.816766	1
EXT1	0.823527	0.582655	1
EXT2	0.805067	0.538665	1
EXTL3	0.617159	0.175231	0.812075
F11R	0.642337	0.210185	0.864357
F13A1	1.3134	0.439719	0.987501
F3	0.510259	0.058452	0.493229
FABP4	1.179	0.640719	1
FADS1	0.986632	0.971952	1
FADS2	1.52761	0.230408	0.875467
FADS3	0.886054	0.732474	1
FAH	1.36716	0.378448	0.968986
FAHD2A	1.04124	0.920072	1
FAM102A	1.30184	0.454275	0.989118
FAM105A	0.656362	0.23659	0.880993
FAM105B	1.13812	0.715199	1
FAM107A	0.305158	0.0010391	0.0350871
FAM109A	1.29823	0.461399	0.991062
FAM109B	1.21623	0.58442	1
FAM114A1	0.616683	0.175372	0.812075
FAM118A	0.477508	0.0384307	0.39657
FAM120B	0.782825	0.488336	0.996106
FAM120C	0.810699	0.556728	1
FAM122B	0.985913	0.979856	1
FAM125A	1.12535	0.741767	1
FAM125B	0.545663	0.0887395	0.615503
FAM127A	1.04528	0.899998	1
FAM128A	1.51187	0.255225	0.897602
FAM129B	1.13905	0.711249	1
FAM160B1	0.92497	0.831677	1
FAM160B2	1.14779	0.69567	1
FAM162A	1.53043	0.232518	0.877806
FAM168B	0.710307	0.332468	0.951555
FAM177A1	0.798506	0.525844	1
FAM193B	1.5783	0.196724	0.844248
FAM3D	0.608966	0.179035	0.817817
FAM50A	1.21094	0.586928	1
FAM53C	0.628115	0.197951	0.847242
FAM65A	0.732047	0.37625	0.96858
FAM78A	1.43737	0.305733	0.937206
FAM83H	1.54305	0.219759	0.867755
FAM96B	1.07867	0.829843	1
FAM98B	0.977487	0.952659	1
FAN1	0.892638	0.751439	1
FANCA	2.32469	0.0196224	0.268602
FAR1	0.946895	0.878882	1
FARP1	0.80931	0.548416	1
FARP2	0.81596	0.566049	1
FASTK	1.29383	0.465256	0.992419
FAT1	0.854872	0.65656	1
FAU	1.53381	0.225811	0.873324
FBLIM1	0.872745	0.699971	1
FBP1	1.72254	0.124525	0.720301
FBRS	1.18672	0.627176	1
FBXL8	1.7579	0.114205	0.688343
FBXO18	0.953883	0.894505	1
FBXO2	2.40189	0.0148804	0.227432
FBXO32	0.817292	0.571928	1
FBXO42	0.825313	0.58877	1
FCGRT	1.0359	0.920841	1
FCN1	0.997013	0.99336	1
FCN3	1.67378	0.145349	0.767629
FDFT1	1.04806	0.894782	1
FDPS	1.10036	0.786517	1
FDX1L	1.38176	0.36238	0.96643
FEZ1	0.482607	0.0412472	0.408743
FGD5	0.379884	0.00699442	0.140322
FGFR1OP2	0.816561	0.570406	1
FH	1.01095	1	1
FHOD1	0.844895	0.632297	1
FIGF	0.221644	4.55916e-05	0.00278409
FKBP1B	0.797974	0.531884	1
FKBP1C	0.64767	0.223708	0.871973
FKBP2	1.50015	0.250792	0.893946
FKBP5	1.11171	0.764808	1
FKBP9	0.487611	0.0443276	0.423574
FLAD1	1.47203	0.275807	0.913432
FLCN	1.3197	0.431799	0.986658
FLNA	0.624233	0.182004	0.824077
FLOT1	1.1907	0.620187	1
FLT4	0.422471	0.0158384	0.236354
FLYWCH1	0.667461	0.253077	0.895904
FLYWCH2	1.08706	0.814645	1
FNTB	0.985551	0.975766	1
FOLR1	1.34625	0.399065	0.980451
FOSB	0.0458348	2.89027e-14	1.91625e-11
FOSL2	0.860143	0.668647	1
FOXJ1	1.15045	0.690527	1
FOXK2	1.1262	0.737475	1
FOXO4	0.716757	0.347224	0.95689
FOXP1	0.681909	0.27853	0.915292
FOXRED1	0.911039	0.795737	1
FOXRED2	0.689202	0.295309	0.9286
FPGS	1.3529	0.391773	0.975953
FRAT1	0.631076	0.200852	0.849859
FRY	0.442586	0.0226209	0.293524
FSCN1	0.679216	0.274399	0.912788
FTSJ3	0.979644	0.9572	1
FTSJD2	0.884568	0.727843	1
FUCA2	0.931738	0.842198	1
FUNDC2	1.02383	0.960776	1
FXYD3	1.53572	0.225105	0.872788
FXYD5	2.01696	0.0485111	0.445028
FYN	0.992875	0.98441	1
FYTTD1	0.65799	0.239021	0.88156
G3BP1	1.08994	0.808112	1
G3BP2	0.801282	0.529587	1
GAA	1.26172	0.509072	0.998957
GABBR1	0.773167	0.465443	0.992419
GABPB2	0.97758	0.959609	1
GABRE	0.851523	0.649221	1
GADD45A	1.04673	0.898705	1
GADD45G	1.12151	0.748796	1
GAK	1.00421	1	1
GALE	1.51789	0.238535	0.881357
GALNS	1.00591	0.988113	1
GALNT2	1.30063	0.455888	0.989591
GALNT7	1.05291	0.890775	1
GALT	0.972143	0.940822	1
GANAB	0.759004	0.433734	0.986658
GANC	0.946434	0.87822	1
GARS	1.47185	0.27485	0.913084
GART	1.14314	0.707503	1
GAS2L2	1.16647	0.66512	1
GATAD1	1.04833	0.896593	1
GATAD2A	0.99901	0.997888	1
GBP4	0.579248	0.124145	0.719123
GCA	1.18726	0.627806	1
GCC1	0.899646	0.767625	1
GCFC1	1.00635	1	1
GCLM	0.912117	0.813055	1
GDAP1	0.484799	0.0613233	0.507613
GDF10	0.185579	6.97464e-06	0.000588533
GDPD3	0.992717	0.986481	1
GDPD5	0.641972	0.21153	0.86498
GEMIN5	0.874591	0.710043	1
GEMIN8	1.31062	0.446646	0.988906
GET4	1.37443	0.368158	0.966454
GFER	1.79218	0.101374	0.655302
GFPT2	1.16568	0.664755	1
GGNBP2	0.837764	0.615738	1
GGPS1	1.21506	0.581631	1
GGT7	0.966517	0.926211	1
GHDC	1.65075	0.157344	0.787919
GIGYF1	0.980058	0.957101	1
GIMAP1	0.881419	0.723265	1
GIMAP2	1.02279	0.973613	1
GIMAP5	1.24314	0.537077	1
GIMAP6	0.483645	0.0412444	0.408743
GJA5	1.1123	0.763369	1
GKN2	1.53659	0.228004	0.875467
GLS	0.942356	0.866765	1
GLT25D1	1.00471	0.989742	1
GLTPD1	1.14468	0.704013	1
GLTSCR2	1.10243	0.781692	1
GLYCTK	1.0964	0.797062	1
GMDS	1.62636	0.173494	0.80884
GMEB2	0.896918	0.760384	1
GMFB	0.922237	0.828771	1
GMPPB	1.26411	0.506872	0.998752
GMPR2	1.14253	0.706906	1
GNA12	0.894483	0.763005	1
GNA13	0.893792	0.753358	1
GNAI1	0.525992	0.0718892	0.557094
GNAI2	0.724246	0.359911	0.964137
GNAS	1.03968	0.912056	1
GNAZ	0.688116	0.302141	0.936284
GNB2L1	1.33477	0.41225	0.983635
GNG12	0.741276	0.397249	0.978921
GNL2	1.11684	0.756898	1
GNPAT	1.33236	0.418901	0.985018
GOLGA2	0.864863	0.680461	1
GOLPH3	0.934538	0.848406	1
GOLT1A	1.64096	0.173209	0.80884
GORASP1	0.747741	0.409824	0.983018
GORASP2	1.13636	0.716259	1
GOSR2	1.035	0.923182	1
GOT1	1.5533	0.215804	0.866078
GOT2	1.3615	0.383325	0.970369
GPATCH2	0.73388	0.387197	0.973972
GPC1	1.40076	0.339441	0.953923
GPCPD1	0.833544	0.606181	1
GPI	1.39634	0.343723	0.956693
GPKOW	0.979088	0.954114	1
GPN2	0.924568	0.827519	1
GPR108	0.944416	0.872366	1
GPR133	0.67535	0.267271	0.907045
GPR137	1.34764	0.399138	0.980451
GPR146	0.684857	0.285843	0.921822
GPR157	0.9332	0.848208	1
GPR162	0.955067	0.897051	1
GPR173	0.887598	0.749829	1
GPRASP2	0.606338	0.190103	0.836059
GPRC5C	1.06532	0.859445	1
GPX1	2.18696	0.0282474	0.335857
GPX3	0.473992	0.0357307	0.379006
GPX7	1.31052	0.450167	0.989118
GRAP2	1.77335	0.109159	0.675935
GRHL2	0.718882	0.354366	0.962839
GRINA	1.34841	0.396425	0.978921
GRIPAP1	0.845624	0.634536	1
GRK5	0.557155	0.0989971	0.64741
GRPEL1	1.06178	0.867942	1
GRSF1	1.11543	0.757561	1
GRTP1	0.800501	0.543529	1
GRWD1	1.20251	0.603291	1
GSPT1	1.05958	0.870395	1
GSTA1	1.66002	0.163474	0.797271
GSTK1	1.47192	0.273956	0.912788
GSTM3	0.958009	0.906321	1
GSTP1	1.55415	0.211707	0.865029
GTF2B	0.91464	0.805187	1
GTF2E1	1.00377	0.994465	1
GTF2E2	1.35215	0.396695	0.978921
GTF2H4	1.2143	0.584291	1
GTF2I	0.861997	0.676091	1
GTF3C5	0.943362	0.870175	1
GTPBP1	0.838006	0.616163	1
GTPBP4	1.08035	0.828746	1
GTPBP5	1.25678	0.517624	1
GUK1	1.04352	0.903987	1
GZMK	6.29179	1.66135e-06	0.00017262
H2AFV	0.762678	0.442432	0.987687
H2AFZ	1.30584	0.450059	0.989118
HAAO	1.00912	1	1
HABP4	1.2231	0.569558	1
HADH	1.1957	0.612615	1
HADHA	1.04719	0.897246	1
HAGH	1.03183	0.932467	1
HARS	0.985145	0.96711	1
HAS3	0.563253	0.107016	0.672955
HAUS4	1.18068	0.641208	1
HAX1	1.54914	0.217898	0.866686
HBEGF	0.348297	0.00340408	0.0838849
HBP1	0.757449	0.431663	0.986658
HBXIP	0.820706	0.575124	1
HCFC1R1	1.29366	0.466919	0.992419
HCLS1	1.56051	0.207945	0.86244
HDAC11	0.890931	0.744678	1
HDAC2	0.910588	0.794758	1
HDAC3	1.18956	0.622907	1
HDAC4	0.574793	0.119737	0.704826
HDAC5	0.743983	0.401395	0.980451
HDAC8	1.00953	1	1
HDDC2	1.15984	0.674173	1
HDGF	1.21624	0.578598	1
HDHD1A	0.873969	0.710194	1
HDLBP	1.05596	0.877098	1
HEATR5A	0.916624	0.806622	1
HEATR7A	0.757387	0.435087	0.987087
HECW2	0.386708	0.00830368	0.156027
HEMK1	1.40924	0.333134	0.951944
HERC2	0.726637	0.3658	0.966454
HES1	0.858884	0.669882	1
HEXDC	1.47167	0.275031	0.913249
HGSNAT	0.632257	0.195784	0.842888
HHEX	0.943007	0.873477	1
HIATL1	0.816938	0.567768	1
HIF1AN	0.827347	0.59248	1
HINT1	1.39295	0.348042	0.957639
HIP1	0.649071	0.221416	0.869614
HIP1R	1.3034	0.452534	0.989118
HIPK3	0.651478	0.226255	0.874056
HIRA	0.895298	0.756024	1
HIVEP1	0.866689	0.687915	1
HK1	1.02628	0.942429	1
HK3	1.11129	0.765629	1
HKR1	0.926426	0.829865	1
HLA-DMB	1.55236	0.213111	0.865029
HLA-DPA1	1.474	0.271251	0.910907
HLA-DPB1	1.6315	0.165902	0.799552
HLA-DQA2	3.88076	0.000259076	0.0110009
HLA-DQB2	1.3216	0.434213	0.986866
HLA-E	0.586467	0.13125	0.733012
HLA-F	1.34368	0.401903	0.980841
HLCS	0.581684	0.131658	0.734262
HLX	0.594052	0.142149	0.758582
HMCN1	0.928699	0.833757	1
HMCN2	0.706422	0.32635	0.948992
HMGB1	0.929199	0.837776	1
HMGB2	1.48838	0.261087	0.903135
HMGN2	0.856761	0.66369	1
HMGN4	1.28189	0.484463	0.996106
HMHA1	1.54513	0.217841	0.866686
HMOX1	1.89715	0.0716893	0.5563
HMOX2	1.35933	0.384888	0.971621
HNMT	1.05656	0.882069	1
HNRNPA2B1	0.957244	0.901168	1
HNRNPA3	1.14733	0.696694	1
HNRNPH1	1.08276	0.821492	1
HNRNPK	0.841866	0.625156	1
HNRNPL	1.27788	0.487445	0.996106
HNRNPM	0.874654	0.703523	1
HNRNPU	0.78504	0.49209	0.997718
HOMER3	1.11545	0.759345	1
HOOK1	0.883535	0.741832	1
HOXA3	0.858829	0.669328	1
HOXB6	0.869242	0.700085	1
HP	2.8273	0.0041241	0.0972079
HPCAL1	1.16304	0.667782	1
HPGDS	1.37728	0.375183	0.96795
HPS4	1.01719	0.970739	1
HS1BP3	0.995386	1	1
HS2ST1	0.937028	0.857571	1
HS3ST1	0.831065	0.602877	1
HSBP1L1	2.20728	0.0284892	0.337235
HSD17B11	1.4383	0.304298	0.936284
HSD17B12	1.00289	0.994021	1
HSD17B4	1.03101	0.932625	1
HSF4	1.16579	0.663562	1
HSP90AA1	0.958736	0.907104	1
HSP90AB1	1.08037	0.826473	1
HSPA14	0.886577	0.742333	1
HSPA4	1.28815	0.473494	0.993794
HSPB11	1.71908	0.130127	0.730364
HSPD1	0.980691	0.96159	1
HSPG2	0.751126	0.416423	0.983635
HTATSF1	0.872748	0.699228	1
HTRA2	1.15736	0.680646	1
HTRA3	0.831862	0.601454	1
HTT	0.772677	0.464427	0.992419
HUNK	0.517186	0.0700419	0.550025
HYAL2	0.681759	0.277629	0.915292
IAH1	1.35716	0.391839	0.975953
IARS2	1.03425	0.924494	1
IBTK	1.20609	0.597005	1
ICAM2	0.641916	0.21358	0.865029
ICOSLG	1.5468	0.219187	0.866686
ID1	1.06488	0.858803	1
ID2	1.55805	0.214493	0.865553
ID3	0.950575	0.885701	1
IDH3A	1.04852	0.893701	1
IDH3G	1.20288	0.60012	1
IDI1	1.17611	0.647521	1
IDS	0.752822	0.420778	0.985886
IDUA	1.64404	0.160956	0.793273
IER2	0.466962	0.0323989	0.361161
IER3	0.793436	0.511913	1
IFFO1	1.12169	0.745343	1
IFI16	1.78185	0.103839	0.662371
IFI27	0.720988	0.353403	0.962259
IFI44	0.750068	0.417389	0.984135
IFITM1	1.49489	0.254854	0.897602
IFNAR2	0.949639	0.884791	1
IFNGR1	1.05154	0.887942	1
IFRD2	1.46367	0.28127	0.917769
IFT140	1.00707	1	1
IFT172	0.726075	0.365361	0.966454
IFT20	0.987412	0.972681	1
IFT74	1.4895	0.272356	0.911802
IFT80	1.16398	0.673132	1
IGBP1	1.16032	0.674226	1
IGF2	0.404696	0.011481	0.191208
IGFBP2	1.17308	0.650794	1
IGSF10	0.513897	0.0615759	0.508796
IGSF8	0.947395	0.878872	1
IKBKB	1.07353	0.840567	1
IKBKE	2.31682	0.0197759	0.269677
IL10RB	1.11333	0.764746	1
IL17D	0.737681	0.3964	0.978921
IL17RA	0.841033	0.624412	1
IL17RB	1.43939	0.315739	0.942196
IL1B	0.476688	0.0404126	0.404228
IL1RN	1.14415	0.705342	1
IL32	1.66219	0.151694	0.778487
IL4R	0.961903	0.912838	1
IL6R	0.761316	0.440051	0.987501
IL8	0.211977	3.33717e-05	0.00216109
ILF2	1.08562	0.816731	1
ILK	0.649288	0.2213	0.869402
ILKAP	1.12835	0.735073	1
ILVBL	1.08629	0.815783	1
IMP4	1.19105	0.620562	1
IMPAD1	0.829569	0.598137	1
IMPDH2	1.51938	0.236642	0.880993
INF2	0.94345	0.869109	1
ING2	0.7556	0.439444	0.987501
INO80B	0.945361	0.873744	1
INO80D	1.07912	0.834166	1
INO80E	1.17284	0.651903	1
INPP1	0.75004	0.416874	0.984135
INPPL1	1.30459	0.450417	0.989118
INSIG2	0.719807	0.360407	0.964619
INTS1	1.08576	0.815481	1
INTS10	1.16787	0.661565	1
IPO13	1.05639	0.877684	1
IPO9	0.783846	0.490508	0.996593
IQGAP3	0.647899	0.227611	0.875467
IQSEC1	0.735408	0.383712	0.970996
IRAK1	1.39783	0.342406	0.956231
IRF1	0.756527	0.428648	0.986658
IRF3	1.72547	0.123417	0.717469
IRF9	1.11178	0.764186	1
IRGQ	0.891941	0.747099	1
ISCU	1.29198	0.467647	0.992419
ISG20	1.38274	0.360159	0.96414
ISG20L2	0.975401	0.955389	1
ISLR	1.05527	0.879082	1
ITFG2	0.877267	0.710582	1
ITGA1	0.531839	0.075329	0.569014
ITGA10	0.599836	0.151522	0.778128
ITGA3	0.825226	0.585156	1
ITGA8	0.314648	0.00139068	0.0445115
ITGB2	1.34072	0.405324	0.983018
ITGB3	0.724243	0.363643	0.966454
ITGB5	0.886646	0.73287	1
ITIH5	0.761349	0.439227	0.987501
ITPRIP	0.4559	0.0277071	0.331699
ITSN2	0.727318	0.369102	0.966454
IVNS1ABP	0.872047	0.697694	1
JAG1	0.612299	0.16608	0.799552
JAGN1	0.787077	0.499934	0.998289
JAK1	0.880009	0.717034	1
JAM2	0.588875	0.136071	0.744065
JMJD6	0.903259	0.776831	1
JMJD8	0.955888	0.898904	1
JOSD1	0.653856	0.229438	0.875467
JPH2	0.458875	0.0293105	0.341792
KAL1	0.327448	0.00209326	0.0603406
KANK2	0.527041	0.070883	0.552578
KANK3	0.612917	0.166492	0.799608
KANK4	0.309658	0.00147945	0.0469212
KAT2A	1.48623	0.262237	0.90419
KAT2B	0.672421	0.266628	0.907045
KAT5	0.746146	0.406355	0.983018
KATNB1	1.03574	0.924284	1
KCMF1	1.03643	0.923678	1
KCNC3	1.54489	0.221498	0.869687
KCND1	1.18923	0.631007	1
KCNMB1	0.694626	0.303576	0.936284
KCNQ1	1.32073	0.430929	0.986658
KCNS3	0.608471	0.162348	0.796846
KCTD12	0.714602	0.340612	0.954962
KCTD18	0.83452	0.616685	1
KCTD2	0.988387	0.988765	1
KCTD7	0.944967	0.874442	1
KDELR2	1.02787	0.939569	1
KDELR3	1.68208	0.146225	0.76974
KDM3B	0.645871	0.216191	0.866445
KDM4A	1.04453	0.903182	1
KDM5C	0.896189	0.755755	1
KDM6B	0.648876	0.220873	0.869402
KDSR	0.732202	0.378656	0.968986
KHDRBS1	1.13991	0.710221	1
KHSRP	1.01683	0.962657	1
KIAA0020	1.19625	0.61454	1
KIAA0141	0.998208	0.996047	1
KIAA0427	0.819542	0.572902	1
KIAA0467	0.974641	0.942188	1
KIAA0649	1.08342	0.821529	1
KIAA0895L	1.01845	0.964163	1
KIAA0913	0.856241	0.659381	1
KIAA1143	0.918539	0.839506	1
KIAA1161	0.638167	0.207895	0.86244
KIAA1199	1.25201	0.524438	1
KIAA1244	0.609132	0.162751	0.796846
KIAA1430	0.797831	0.530804	1
KIAA1462	0.289713	0.000635702	0.0237289
KIAA1522	1.05938	0.870436	1
KIAA1602	1.34481	0.401407	0.980451
KIAA1614	0.677443	0.276005	0.913747
KIAA1715	0.969421	0.943657	1
KIAA1967	1.02257	0.949643	1
KIAA1984	0.972126	0.942054	1
KIAA2026	0.758913	0.438449	0.987501
KIF19	1.12036	0.750522	1
KIF21B	0.902092	0.771214	1
KIF22	1.31809	0.434804	0.987087
KIFC1	1.72133	0.130768	0.731785
KIFC2	1.94625	0.0612889	0.507613
KIN	0.919457	0.823042	1
KIRREL	0.697454	0.30853	0.939427
KLC2	1.34164	0.405463	0.983018
KLF10	0.34359	0.00303177	0.0768876
KLF11	0.599694	0.151315	0.778128
KLF6	0.179495	3.78033e-06	0.00035089
KLHDC10	0.684557	0.287174	0.922733
KLHDC4	1.29346	0.469145	0.992419
KLHL17	1.8335	0.0893454	0.616673
KLHL18	0.783209	0.491679	0.997471
KLHL20	0.600564	0.154787	0.784696
KLHL21	0.873595	0.701232	1
KLHL24	0.741077	0.404802	0.983018
KLHL26	0.652377	0.228817	0.875467
KLHL6	1.8412	0.0862993	0.607903
KPNA4	0.827188	0.594356	1
KPNA6	0.831284	0.6	1
KRAS	0.635717	0.207922	0.86244
KRI1	1.33325	0.415521	0.983635
KRIT1	0.947824	0.88267	1
KRT19	1.96108	0.0577518	0.489396
KRT5	2.1308	0.0339884	0.370282
LAD1	2.74112	0.00517276	0.112708
LAGE3	1.41835	0.329018	0.950574
LAIR1	1.46213	0.283365	0.919435
LAMA5	1.35457	0.388893	0.975244
LAMB1	0.58581	0.130746	0.731785
LAMC1	0.51645	0.0626306	0.514458
LAMC2	0.693256	0.299848	0.935156
LAMC3	0.467218	0.0326456	0.36333
LAMP1	0.870443	0.693217	1
LAMP2	0.883317	0.725703	1
LAPTM4B	1.10155	0.787445	1
LARP4B	0.869646	0.69259	1
LARP6	0.579613	0.126616	0.721712
LARS2	0.902479	0.777229	1
LASP1	0.960993	0.910179	1
LAT	2.39512	0.0149705	0.228547
LBH	0.545238	0.0868816	0.610011
LCP2	1.06281	0.863195	1
LDB1	1.32614	0.423247	0.986094
LDB2	0.349254	0.00349599	0.0852445
LDHA	1.17747	0.643362	1
LDHB	1.20966	0.588627	1
LDLRAD2	1.41154	0.328121	0.950172
LDLRAP1	0.952529	0.892219	1
LDOC1	0.85325	0.652689	1
LEAP2	1.03457	1	1
LEPRE1	1.18951	0.623261	1
LEPROTL1	1.0441	0.903447	1
LETM1	1.17248	0.653221	1
LFNG	1.12992	0.73092	1
LGALS1	1.21934	0.573098	1
LGALS3	1.482	0.265036	0.90589
LGALS9	1.00713	0.984381	1
LGMN	1.46205	0.282359	0.918508
LHFP	0.567721	0.110386	0.678762
LIF	1.39919	0.342644	0.956231
LIFR	0.419091	0.0152695	0.230248
LILRB4	2.13842	0.0342847	0.371187
LILRB5	1.80667	0.0978103	0.646635
LIMA1	0.823404	0.582447	1
LIMCH1	0.295259	0.000756905	0.0276305
LIMD1	0.629101	0.189944	0.836059
LIMS1	0.448633	0.0301691	0.34727
LITAF	1.29046	0.469302	0.992419
LLGL1	0.937568	0.85573	1
LMAN2	1.29748	0.459929	0.989975
LMF1	1.0337	0.93303	1
LNPEP	0.957228	0.902426	1
LNX1	0.521618	0.0723548	0.558114
LOXL2	0.961742	0.915599	1
LPAR3	0.528166	0.0834659	0.599709
LPGAT1	0.828909	0.599653	1
LPHN1	1.00492	0.989582	1
LPIN3	1.30375	0.453422	0.989118
LPL	0.458116	0.0285296	0.337235
LRBA	1.1434	0.704751	1
LRCH3	0.801144	0.530671	1
LRCH4	1.30748	0.446747	0.988906
LRFN4	2.00253	0.0517871	0.459548
LRIG2	0.860204	0.674056	1
LRMP	3.97177	0.00018275	0.00839554
LRP10	1.10419	0.778366	1
LRP11	0.863029	0.676859	1
LRP2	2.41273	0.014826	0.227115
LRP3	1.45503	0.288986	0.923711
LRP5L	1.17827	0.646021	1
LRPAP1	0.952378	0.890275	1
LRPPRC	0.985744	0.968791	1
LRRC1	0.792519	0.514547	1
LRRC17	1.66558	0.160652	0.793273
LRRC28	1.01251	0.981349	1
LRRC41	1.04915	0.891722	1
LRRC42	1.10841	0.781097	1
LRRC47	1.0689	0.851357	1
LRRC48	0.909338	0.790458	1
LRRC50	0.951599	0.889118	1
LRRC56	1.01657	0.965713	1
LRRC8C	0.79721	0.526274	1
LRTOMT	1.07265	0.843174	1
LRWD1	1.36726	0.37631	0.96858
LSG1	0.827454	0.59246	1
LSM10	1.80108	0.0980289	0.647402
LSM5	1.41016	0.335853	0.952638
LSMD1	1.32786	0.422207	0.985886
LSR	1.27669	0.488032	0.996106
LSS	0.853171	0.651747	1
LTB4R	1.27136	0.499488	0.998187
LTBP4	0.401661	0.0107046	0.182768
LTC4S	3.3062	0.0012314	0.0403406
LUC7L3	1.0681	0.852348	1
LXN	1.56406	0.209512	0.862775
LY6G5B	0.942879	0.868234	1
LYNX1	0.589266	0.136195	0.744065
LZIC	0.761171	0.449506	0.989118
LZTFL1	0.909268	0.793093	1
LZTS2	1.13226	0.724286	1
MACF1	0.427022	0.0170652	0.247242
MAFK	0.53995	0.0820551	0.595468
MAGED1	1.46189	0.282451	0.918508
MAML1	0.782096	0.486724	0.996106
MAN1A1	1.01626	0.964464	1
MAN1A2	1.01689	0.964708	1
MAN1B1	1.0881	0.811676	1
MAN2B1	1.48097	0.265699	0.906696
MAN2C1	0.847493	0.638331	1
MANF	2.3433	0.0171694	0.24792
MANSC1	0.868058	0.689628	1
MAOA	0.627659	0.187774	0.833667
MAOB	0.613991	0.16816	0.80286
MAP3K1	0.682625	0.283358	0.919435
MAP3K12	1.09888	0.790245	1
MAP3K13	0.877108	0.712577	1
MAP3K14	0.64816	0.220345	0.868343
MAP3K2	0.885076	0.7328	1
MAP3K3	0.703108	0.318749	0.943391
MAP6	0.891638	0.74861	1
MAPK1	0.81715	0.567058	1
MAPK12	1.02912	0.937158	1
MAPK7	0.779124	0.479931	0.995975
MAPKAPK2	1.19399	0.614634	1
MAPKAPK3	1.5139	0.240991	0.883152
MAPKAPK5	0.872574	0.701365	1
MAPKBP1	0.790404	0.507312	0.998925
MARCO	1.28472	0.476833	0.995681
MARVELD1	0.848952	0.643217	1
MARVELD3	1.30631	0.460749	0.99051
MAST2	1.09398	0.800202	1
MAT2A	0.939145	0.85857	1
MAVS	0.679674	0.274566	0.912794
MAZ	1.26803	0.500295	0.998289
MBD6	1.18951	0.621953	1
MBOAT2	0.686264	0.290835	0.925576
MCAM	0.463858	0.0309119	0.351623
MCM2	1.33995	0.410649	0.983018
MCM3	0.982469	0.96053	1
MCM3AP	1.02057	0.956606	1
MCM7	1.22952	0.557405	1
MCM9	0.877083	0.720457	1
MCOLN1	1.21616	0.579206	1
MCOLN3	0.50503	0.060607	0.504986
MCPH1	0.923374	0.830942	1
MCRS1	1.32342	0.428568	0.986658
MDGA1	0.821906	0.578875	1
MDH2	1.2198	0.572791	1
MDK	1.14226	0.705872	1
MDM2	1.28388	0.48034	0.995975
MECP2	0.774439	0.468506	0.992419
MED1	0.698605	0.313009	0.941788
MED10	0.927174	0.832871	1
MED12	0.778647	0.478134	0.995681
MED14	0.931727	0.845051	1
MED16	1.02556	0.943418	1
MED22	0.981933	0.959618	1
MED28	1.0747	0.840858	1
MED29	0.770178	0.459652	0.989917
MEGF6	1.09082	0.804967	1
MEGF9	1.17865	0.641603	1
MEPCE	0.879765	0.716005	1
MESDC2	0.964028	0.918024	1
MET	1.10195	0.785941	1
METRNL	0.859625	0.66839	1
METT11D1	1.26037	0.512685	1
METTL3	0.921613	0.818606	1
MFAP2	0.703464	0.320229	0.94423
MFHAS1	0.825065	0.586715	1
MFI2	2.395	0.0160472	0.238193
MFN1	0.813093	0.562978	1
MFN2	0.690869	0.294595	0.928489
MFSD4	0.87528	0.711754	1
MFSD7	1.32025	0.43235	0.986658
MFSD8	1.03364	0.94469	1
MGAT1	1.06393	0.860373	1
MGAT4A	0.78349	0.491431	0.997114
MGAT4B	1.36904	0.373431	0.966949
MGLL	0.875078	0.704649	1
MGMT	1.2263	0.564214	1
MGRN1	1.21603	0.578461	1
MGST1	2.14623	0.0323814	0.361161
MGST2	1.45267	0.292795	0.926644
MIB2	1.09581	0.795304	1
MICAL2	0.972012	0.936324	1
MICALL2	1.87699	0.0760229	0.572907
MID1IP1	1.01075	0.975824	1
MIF4GD	1.16343	0.669303	1
MIIP	1.83916	0.0866701	0.609449
MIPEP	1.0549	0.887935	1
MKLN1	1.07949	0.842469	1
MKNK2	0.954215	0.894556	1
MLKL	1.25424	0.523944	1
MLL3	0.669175	0.256081	0.897602
MLLT10	0.767471	0.455921	0.989591
MLLT6	0.788183	0.499159	0.998103
MLPH	1.43852	0.302533	0.936284
MLST8	1.60891	0.179665	0.819082
MLXIP	0.815323	0.562207	1
MMAA	0.905022	0.785248	1
MMGT1	0.973642	0.941175	1
MMP28	1.28535	0.47772	0.995681
MMRN2	0.426755	0.0171413	0.247848
MN1	0.738321	0.39117	0.975788
MOBKL1B	1.02021	0.956192	1
MOBKL2A	1.27843	0.486279	0.996106
MOBKL2B	0.637945	0.209182	0.862775
MOCS1	0.513475	0.0615595	0.508796
MOCS2	0.952559	0.893014	1
MON1A	1.57175	0.205813	0.858685
MORC2	0.982348	0.966303	1
MORC4	1.042	0.918541	1
MORF4L1	0.688174	0.295394	0.9286
MOV10	0.961289	0.913093	1
MPHOSPH8	0.949397	0.884161	1
MPI	1.12211	0.746221	1
MPRIP	0.902565	0.773138	1
MPST	1.42915	0.312439	0.941578
MPZL1	1.08561	0.815955	1
MRAS	0.790976	0.506712	0.998752
MRFAP1L1	1.04297	0.909952	1
MRGPRF	0.84646	0.63885	1
MRPL11	1.22377	0.572288	1
MRPL12	2.02571	0.0485972	0.445028
MRPL24	1.1261	0.737899	1
MRPL27	1.14303	0.704938	1
MRPL32	1.12721	0.738159	1
MRPL33	1.23806	0.545334	1
MRPL35	1.6558	0.168872	0.802996
MRPL37	1.38606	0.356313	0.963453
MRPL38	1.3323	0.417096	0.984135
MRPL4	1.62279	0.171475	0.806571
MRPL53	1.40982	0.331377	0.951233
MRPL9	1.27445	0.492305	0.997718
MRPS14	1.1912	0.625468	1
MRPS15	1.48844	0.262171	0.904189
MRPS21	1.23046	0.557613	1
MRPS25	1.59873	0.192728	0.838675
MRPS27	1.1044	0.779834	1
MRPS30	1.21914	0.580263	1
MRPS34	1.71264	0.129452	0.728807
MRPS5	1.30497	0.451702	0.989118
MRPS6	2.00786	0.0510708	0.456317
MRPS9	1.0178	0.960622	1
MRTO4	1.543	0.224843	0.872788
MS4A15	1.38116	0.362022	0.965997
MS4A2	1.16617	0.670256	1
MS4A6A	1.18415	0.631476	1
MS4A8B	1.01871	0.959472	1
MSC	2.56702	0.0093821	0.168446
MSH5	1.71762	0.129139	0.728807
MSL1	1.22552	0.5649	1
MSL2	1.27414	0.493371	0.997934
MSN	0.894035	0.750323	1
MSR1	0.836766	0.613014	1
MSRA	1.34876	0.4071	0.983018
MSRB2	1.12741	0.736264	1
MT1E	0.855199	0.658947	1
MT1X	0.369596	0.00559687	0.119356
MTA1	1.29119	0.468683	0.992419
MTA3	0.904761	0.780157	1
MTAP	0.949625	0.889114	1
MTDH	0.965967	0.925583	1
MTERFD2	0.864471	0.683565	1
MTF1	0.410958	0.0142777	0.221122
MTHFD1L	1.2813	0.485121	0.996106
MTMR1	1.0593	0.877679	1
MTMR11	1.06617	0.861061	1
MTMR3	0.719319	0.350802	0.960138
MTPAP	1.07774	0.842421	1
MTPN	0.997676	0.995733	1
MUM1	0.656635	0.2357	0.880159
MUS81	1.15311	0.686883	1
MUSTN1	0.849984	0.645909	1
MX2	0.805288	0.542924	1
MXD1	0.76216	0.453939	0.989118
MXD3	1.5692	0.204551	0.85687
MXD4	1.12361	0.740743	1
MXRA7	0.536397	0.0808147	0.590028
MYCBP	1.55552	0.21912	0.866686
MYCBP2	1.0143	0.968839	1
MYCBPAP	1.06462	0.868931	1
MYH14	0.94191	0.8651	1
MYH9	0.817008	0.565636	1
MYL6	0.897255	0.757991	1
MYL6B	1.43502	0.312756	0.941788
MYLK	0.603656	0.153427	0.783169
MYO10	0.471541	0.0347531	0.374217
MYO19	1.16375	0.667232	1
MYO1C	0.704853	0.321137	0.944685
MYO7B	0.417923	0.0152969	0.230248
MYOF	1.23445	0.549859	1
N4BP2L1	1.00304	0.994833	1
N4BP2L2	0.875512	0.706898	1
NAA38	1.66232	0.155833	0.784696
NACC2	0.840785	0.622992	1
NADK	1.31872	0.433083	0.986658
NAGA	0.947385	0.878536	1
NAGK	0.879051	0.714556	1
NAGLU	1.32237	0.429645	0.986658
NAIF1	0.818695	0.577558	1
NAMPTL	0.69436	0.30864	0.939427
NANS	1.57511	0.199562	0.849787
NAP1L3	0.66223	0.274374	0.912788
NAPRT1	1.55914	0.209471	0.862775
NARF	1.39011	0.351684	0.960499
NAT15	1.04814	0.89479	1
NBAS	0.920941	0.816307	1
NBEAL2	1.13297	0.722667	1
NBL1	0.892084	0.746674	1
NBR1	0.738021	0.389558	0.975788
NCAPH2	0.972038	0.936573	1
NCF2	1.09178	0.803423	1
NCKAP1	0.643749	0.212987	0.865029
NCKAP5	0.357206	0.00459839	0.104956
NCKIPSD	0.857527	0.664064	1
NCOA2	0.728315	0.371277	0.966454
NDE1	0.505282	0.0546698	0.473658
NDOR1	1.48303	0.26497	0.90589
NDRG1	0.763499	0.443599	0.98788
NDST2	1.11451	0.760195	1
NDUFA11	1.16113	0.671112	1
NDUFA13	1.28156	0.48137	0.996106
NDUFA2	1.34104	0.406049	0.983018
NDUFA6	1.19125	0.619199	1
NDUFAB1	1.7829	0.104527	0.664534
NDUFAF3	1.2462	0.533115	1
NDUFB11	1.56028	0.209242	0.862775
NDUFB4	1.20682	0.595466	1
NDUFB8	0.686152	0.285709	0.921822
NDUFC1	1.35024	0.397202	0.978921
NDUFS2	1.00387	0.991752	1
NDUFS6	1.54986	0.215002	0.865553
NDUFS8	1.39063	0.350297	0.959888
NDUFV2	1.93418	0.0685393	0.541892
NDUFV3	1.03791	0.923367	1
NECAB3	1.43353	0.3091	0.939427
NECAP2	0.986018	0.969037	1
NEGR1	0.619314	0.181671	0.823107
NEK3	0.726532	0.371731	0.966454
NEK7	0.482841	0.0413137	0.40882
NES	0.798056	0.522026	1
NFATC4	1.6296	0.167653	0.802249
NFE2L2	0.777054	0.474883	0.994853
NFIC	0.830619	0.598747	1
NFIL3	0.833544	0.608753	1
NFKBIB	1.23575	0.549966	1
NFKBID	1.15317	0.692016	1
NFKBIZ	0.327342	0.00198149	0.0582031
NFS1	0.988538	0.977055	1
NFX1	0.866839	0.686567	1
NGLY1	1.33769	0.413283	0.983635
NHLRC2	0.792204	0.511495	1
NICN1	0.816086	0.565477	1
NID1	0.53092	0.0742723	0.565528
NINJ1	1.15834	0.676544	1
NINL	1.10855	0.772463	1
NIPBL	0.829205	0.596171	1
NIPSNAP1	1.21008	0.590174	1
NISCH	1.13844	0.712517	1
NKD2	1.0476	0.895991	1
NKTR	0.884457	0.727927	1
NME1-NME2	1.2568	0.51822	1
NME4	1.07016	0.848625	1
NMI	1.35889	0.387166	0.973972
NMNAT1	1.04287	0.912356	1
NMRAL1	1.14798	0.695463	1
NOD1	0.938952	0.861059	1
NOL12	0.686298	0.286306	0.922114
NOL7	1.02946	0.93824	1
NOL9	1.10353	0.780686	1
NOM1	0.989178	1	1
NONO	1.26359	0.507609	0.998925
NOP56	1.29328	0.466413	0.992419
NOP58	1.11187	0.765878	1
NOSIP	1.11566	0.756651	1
NOV	0.172031	3.17257e-06	0.00030554
NPAS2	2.21927	0.0261817	0.320281
NPC1	1.12914	0.731124	1
NPC2	2.33264	0.0175773	0.252038
NPDC1	1.23528	0.548449	1
NPEPL1	1.22289	0.567782	1
NPFF	1.07984	0.839277	1
NPHP3	0.799725	0.528231	1
NPLOC4	0.996156	1	1
NPM1	1.50492	0.250132	0.892744
NPR1	0.681852	0.278213	0.915292
NR1H2	1.03717	0.917806	1
NR1H3	1.80757	0.0955587	0.638725
NR2F1	0.688047	0.289893	0.924246
NRBP1	1.11358	0.760556	1
NRBP2	0.858461	0.664813	1
NRN1	0.546082	0.092357	0.626956
NRP1	0.469721	0.0337888	0.370015
NRP2	0.687966	0.289641	0.924246
NSD1	0.785613	0.49432	0.997934
NSF	1.16922	0.65992	1
NSUN4	0.839956	0.622611	1
NSUN6	1.01219	1	1
NT5C3L	1.23516	0.551552	1
NTN4	0.812752	0.557124	1
NUCB1	1.13286	0.722896	1
NUCKS1	0.745392	0.404861	0.983018
NUDC	1.18099	0.63764	1
NUDCD3	0.861634	0.672342	1
NUDT16	0.9069	0.783186	1
NUDT16L1	1.16296	0.668382	1
NUDT5	1.41911	0.331963	0.951288
NUP155	0.856472	0.668521	1
NUP160	0.774151	0.469182	0.992419
NUP188	0.841656	0.625485	1
NUP205	0.93941	0.862707	1
NUP54	0.91179	0.804061	1
NUP85	1.18891	0.623698	1
NUPR1	1.62454	0.169832	0.804274
NXF1	0.944644	0.871985	1
NXPH3	0.38157	0.00754856	0.148235
NYNRIN	0.52473	0.0696797	0.547489
OAT	0.992818	1	1
OBSCN	0.581469	0.125652	0.721653
OCLN	0.380479	0.00808375	0.153547
ODF2L	1.11372	0.765576	1
ODF3B	1.55699	0.210357	0.864357
OPA3	0.888525	0.739818	1
ORC2L	1.39038	0.355726	0.963453
OS9	1.02289	0.948806	1
OSBPL1A	0.715825	0.347253	0.95689
OSBPL2	0.989669	0.97776	1
OSBPL7	1.54567	0.219091	0.866686
OSGEP	0.983511	0.979309	1
OSR1	0.605491	0.158555	0.790106
OSTM1	0.868116	0.692563	1
OTUB1	1.66595	0.149176	0.774411
OTUD7B	0.721519	0.356593	0.963453
OXCT1	1.15033	0.696536	1
OXTR	0.479	0.0436307	0.420278
P2RY1	0.169697	1.44245e-05	0.00106132
P2RY11	1.36497	0.382484	0.970369
P4HB	1.63331	0.164961	0.799552
PABPC1	1.24438	0.535393	1
PABPC1L	1.40565	0.336042	0.952638
PABPN1	1.41119	0.330749	0.951233
PACS2	0.912243	0.794931	1
PAF1	0.953441	0.892501	1
PAFAH1B1	0.916702	0.805442	1
PAG1	0.542169	0.0878691	0.613302
PALM2-AKAP2	0.499506	0.0506749	0.45402
PALMD	0.544614	0.0884593	0.614887
PANK4	0.813237	0.559918	1
PANX1	1.25762	0.524316	1
PAPD7	0.919548	0.814676	1
PAPSS1	0.722434	0.357664	0.963453
PAPSS2	0.504918	0.0545268	0.472793
PARK7	1.20486	0.596903	1
PARP1	1.21687	0.578647	1
PARP12	1.18688	0.628149	1
PARP14	1.43779	0.303648	0.936284
PARP15	3.05573	0.00249049	0.0668114
PARP4	0.810846	0.552622	1
PARVG	1.4042	0.336157	0.952638
PASK	0.86898	0.691163	1
PATZ1	1.05752	0.875037	1
PAX8	0.785578	0.511924	1
PBEF1	0.853438	0.658594	1
PBRM1	0.61054	0.174075	0.809773
PBX1	0.436773	0.0204433	0.275662
PBX2	0.877019	0.711779	1
PCBD1	1.42327	0.318936	0.943391
PCDHAC2	0.972822	0.941568	1
PCGF1	1.08024	0.827702	1
PCGF3	1.00544	1	1
PCGF5	0.733581	0.382742	0.970369
PCNT	0.734847	0.383	0.970369
PCOLCE	1.66169	0.151072	0.778128
PCYOX1	0.54039	0.0831394	0.598526
PCYT1A	0.733231	0.387863	0.973981
PDCD11	1.11265	0.76395	1
PDCD2	1.28794	0.477336	0.995681
PDCD5	1.37879	0.367738	0.966454
PDCD7	0.900166	0.771842	1
PDE2A	0.929006	0.83662	1
PDE3B	0.816737	0.568677	1
PDE4D	1.33217	0.419305	0.985313
PDE4DIP	0.895267	0.75539	1
PDGFB	0.410814	0.0129709	0.206866
PDGFRA	0.569415	0.112619	0.683536
PDGFRB	0.785983	0.494079	0.997934
PDHB	1.0955	0.796329	1
PDIA4	1.40832	0.331835	0.951233
PDK1	3.74135	0.000402062	0.0157688
PDLIM2	1.14767	0.69563	1
PDLIM3	0.589127	0.135125	0.74339
PDLIM4	1.65703	0.155917	0.784696
PDLIM7	0.87477	0.704127	1
PDZD11	1.73857	0.126731	0.721959
PEA15	0.604317	0.154288	0.784285
PELI1	0.388837	0.00856972	0.159172
PELP1	1.06948	0.849061	1
PEPD	1.00511	1	1
PER1	0.546388	0.0880064	0.613302
PERP	0.813901	0.560037	1
PEX11B	1.11972	0.751477	1
PEX14	0.909863	0.789509	1
PEX26	1.05712	0.877307	1
PFDN1	1.37362	0.386515	0.973972
PFDN5	1.70036	0.133997	0.740626
PFKFB2	0.90921	0.78924	1
PFKL	0.960585	0.909121	1
PFKP	1.68857	0.139083	0.750302
PGD	1.2544	0.520695	1
PGK1	1.29536	0.463078	0.992065
PGM1	0.945502	0.8749	1
PGM5	0.768933	0.457317	0.989785
PGS1	0.931612	0.841252	1
PHF10	0.776269	0.477341	0.995681
PHF12	1.07989	0.827907	1
PHF13	0.942573	0.868536	1
PHF19	0.937468	0.855803	1
PHF5A	1.3144	0.45422	0.989118
PHGDH	0.963677	0.918122	1
PHKA2	0.989652	1	1
PHLDA3	1.48463	0.26338	0.905442
PHLDB1	0.605743	0.156287	0.785554
PHYH	1.03441	0.927612	1
PHYHD1	1.6317	0.1688	0.802996
PI16	0.205435	2.00598e-05	0.00140348
PI4K2B	0.583774	0.137745	0.748274
PI4KA	0.82739	0.591414	1
PI4KB	0.967465	0.925579	1
PIAS3	1.1645	0.666808	1
PICALM	0.98403	0.963996	1
PICK1	1.14706	0.697275	1
PIGG	0.883731	0.725912	1
PIGK	0.973983	0.962072	1
PIGO	0.848784	0.643863	1
PIGQ	0.909762	0.791307	1
PIGR	1.3008	0.455168	0.989268
PIGT	0.90477	0.776392	1
PIGW	1.01694	1	1
PIH1D1	1.33392	0.414819	0.983635
PIK3AP1	1.28689	0.477511	0.995681
PIK3CA	0.840147	0.63121	1
PIK3CD	1.5858	0.192998	0.838675
PIK3R2	1.41971	0.321019	0.944685
PIK3R4	0.673132	0.267918	0.907596
PILRA	0.822829	0.584629	1
PIM1	1.15876	0.675881	1
PIM2	6.77205	3.70001e-07	4.44096e-05
PIM3	1.37335	0.368458	0.966454
PIN1	0.795635	0.516759	1
PION	0.959953	0.909644	1
PISD	1.10486	0.779165	1
PITPNC1	1.20457	0.601219	1
PKD1	0.684894	0.283736	0.920083
PKIA	0.61845	0.184074	0.827262
PKMYT1	1.58912	0.19701	0.844248
PKN1	1.12854	0.731107	1
PKN3	1.00684	0.986071	1
PKNOX1	1.024	0.974084	1
PLAUR	1.12882	0.731627	1
PLCE1	0.299591	0.000928311	0.0321514
PLCG1	0.887424	0.734439	1
PLD4	0.785067	0.495125	0.997934
PLEC	0.629174	0.189421	0.835384
PLEK	1.84288	0.0859926	0.607903
PLEKHA7	0.901416	0.770775	1
PLEKHB2	1.00872	0.992369	1
PLEKHF1	1.03322	0.935273	1
PLEKHF2	0.915348	0.806436	1
PLEKHG2	0.908432	0.785438	1
PLEKHH2	0.451045	0.0258687	0.319583
PLIN2	1.28648	0.476283	0.995681
PLIN5	0.928088	0.834643	1
PLOD1	1.56311	0.206163	0.858685
PLOD3	0.924249	0.823191	1
PLP2	0.832036	0.601895	1
PLS1	0.897866	0.769043	1
PLXDC1	0.942457	0.869811	1
PLXNA2	0.615977	0.170789	0.805846
PLXNA3	1.27381	0.49271	0.997934
PLXNB3	0.572686	0.117453	0.697056
PML	1.0972	0.793001	1
PMP22	0.957575	0.902185	1
PMPCA	1.27806	0.487814	0.996106
PNKD	1.51742	0.237624	0.881029
PNMA2	1.32526	0.432355	0.986658
PNMAL2	0.940246	0.875843	1
PNPLA7	0.784988	0.493595	0.997934
PODN	0.99149	0.983925	1
PODXL	0.547101	0.0889016	0.615503
[truncated: 1,099 more rows]

## Sheet: Diff Exp._Tran
TransID	GeneName	GeneID	Fold Change	p-value	FDR
ENST00000316519	AACS	ENSG00000081760	1.05756	0.945892	1
ENST00000316543	AACS	ENSG00000081760	1.41609	0.665791	1
ENST00000424772	AADACL1	ENSG00000144959	0.229419	0.0982611	0.63884
ENST00000273512	AADACL1	ENSG00000144959	0.876296	0.875879	1
ENST00000261772	AARS	ENSG00000090861	1.20502	0.815479	1
ENST00000418685	AARS	ENSG00000090861	1.48297	0.624558	1
ENST00000473553	AASS	ENSG00000008311	0.387274	0.255624	0.978504
ENST00000426162	AASS	ENSG00000008311	0.5168	0.423003	1
ENST00000460376	AASS	ENSG00000008311	0.537981	0.456895	1
ENST00000358954	AASS	ENSG00000008311	0.799115	0.79463	1
ENST00000436770	ABCA3	ENSG00000167972	0.24256	0.0881406	0.604333
ENST00000301732	ABCA3	ENSG00000167972	1.60894	0.553186	1
ENST00000382381	ABCA3	ENSG00000167972	3.12897	0.163351	0.826956
ENST00000430352	ABCA8	ENSG00000141338	0.122932	0.018067	0.215778
ENST00000269080	ABCA8	ENSG00000141338	0.538003	0.441873	1
ENST00000461373	ABCB8	ENSG00000197150	1.02677e-09	0.00137836	0.0342583
ENST00000493338	ABCB8	ENSG00000197150	0.0405161	0.00908778	0.133729
ENST00000489192	ABCB8	ENSG00000197150	0.17392	0.095563	0.629699
ENST00000477719	ABCB8	ENSG00000197150	0.234195	0.0945369	0.629699
ENST00000488826	ABCB8	ENSG00000197150	0.84572	1	1
ENST00000466956	ABCB8	ENSG00000197150	1.01043	1	1
ENST00000470645	ABCB8	ENSG00000197150	1.04796	1	1
ENST00000358849	ABCB8	ENSG00000197150	1.10391	0.918502	1
ENST00000462605	ABCB8	ENSG00000197150	1.15589	0.900636	1
ENST00000491920	ABCB8	ENSG00000197150	1.24766	0.849624	1
ENST00000482899	ABCB8	ENSG00000197150	1.39387	0.681231	1
ENST00000488370	ABCB8	ENSG00000197150	1.49896	0.710435	1
ENST00000466514	ABCB8	ENSG00000197150	1.5831	0.577712	1
ENST00000498578	ABCB8	ENSG00000197150	3.10511	0.169647	0.837111
ENST00000477092	ABCB8	ENSG00000197150	3.83469	0.130728	0.743054
ENST00000356058	ABCB8	ENSG00000197150	13.1506	0.00711768	0.113545
ENST00000506464	ABCC3	ENSG00000108846	1.09479e-09	0.00165026	0.0386623
ENST00000515070	ABCC3	ENSG00000108846	1.36216	0.743358	1
ENST00000503304	ABCC3	ENSG00000108846	1.41607	0.676839	1
ENST00000510633	ABCC3	ENSG00000108846	1.80336	0.470781	1
ENST00000285238	ABCC3	ENSG00000108846	1.80707	0.462982	1
ENST00000427699	ABCC3	ENSG00000108846	2.10447	0.372376	1
ENST00000502426	ABCC3	ENSG00000108846	3.36783	0.13987	0.765775
ENST00000503337	ABCC3	ENSG00000108846	3.62428	0.119734	0.70999
ENST00000508929	ABCC3	ENSG00000108846	3.86567	0.112132	0.682415
ENST00000505699	ABCC3	ENSG00000108846	15.9899	0.00229141	0.0490026
ENST00000205557	ABCC6	ENSG00000091262	1.06935	0.934339	1
ENST00000205558	ABCC6	ENSG00000091262	1.37602	0.692293	1
ENST00000218104	ABCD1	ENSG00000101986	0.927823	0.935576	1
ENST00000370129	ABCD1	ENSG00000101986	1.03534	0.985654	1
ENST00000443684	ABCD1	ENSG00000101986	1.4686	0.643441	1
ENST00000493427	ABCD4	ENSG00000119688	0.434512	0.33637	1
ENST00000475240	ABCD4	ENSG00000119688	0.45802	0.419714	1
ENST00000469672	ABCD4	ENSG00000119688	0.477445	0.377427	1
ENST00000481935	ABCD4	ENSG00000119688	0.695751	0.654258	1
ENST00000466822	ABCD4	ENSG00000119688	0.935062	1	1
ENST00000489678	ABCD4	ENSG00000119688	0.996143	1	1
ENST00000474270	ABCD4	ENSG00000119688	1.01507	1	1
ENST00000496015	ABCD4	ENSG00000119688	1.04792	1	1
ENST00000465085	ABCD4	ENSG00000119688	1.0704	0.942583	1
ENST00000477803	ABCD4	ENSG00000119688	1.12968	0.913597	1
ENST00000481348	ABCD4	ENSG00000119688	1.64981	0.537733	1
ENST00000484380	ABCD4	ENSG00000119688	1.69694	0.539939	1
ENST00000298816	ABCD4	ENSG00000119688	2.82958	0.220563	0.929932
ENST00000455943	ABCF1	ENSG00000204574	0.396805	0.267424	0.992995
ENST00000326195	ABCF1	ENSG00000204574	0.7975	0.778321	1
ENST00000479542	ABCF1	ENSG00000204574	1.32231	0.737075	1
ENST00000475993	ABCF1	ENSG00000204574	2.37096	0.29408	1
ENST00000396515	ABCF1	ENSG00000204574	2.4874	0.262951	0.985562
ENST00000441774	ABCF2	ENSG00000033050	0.475206	0.37942	1
ENST00000468073	ABCF2	ENSG00000033050	0.636995	0.688247	1
ENST00000477252	ABCF2	ENSG00000033050	0.663548	0.703882	1
ENST00000222388	ABCF2	ENSG00000033050	0.701737	0.669906	1
ENST00000287844	ABCF2	ENSG00000033050	1.31502	0.734551	1
ENST00000498136	ABCF3	ENSG00000161204	0.137574	0.0240514	0.261555
ENST00000489719	ABCF3	ENSG00000161204	0.639331	0.598988	1
ENST00000475728	ABCF3	ENSG00000161204	0.802781	0.792613	1
ENST00000485921	ABCF3	ENSG00000161204	0.906827	1	1
ENST00000466742	ABCF3	ENSG00000161204	0.92163	0.92503	1
ENST00000292808	ABCF3	ENSG00000161204	1.03744	0.964212	1
ENST00000471226	ABCF3	ENSG00000161204	1.12214	1	1
ENST00000473311	ABCF3	ENSG00000161204	1.15157	0.87597	1
ENST00000468892	ABCF3	ENSG00000161204	1.47971	0.629951	1
ENST00000480539	ABCF3	ENSG00000161204	2.48379	0.270813	0.995757
ENST00000480562	ABCF3	ENSG00000161204	6.1331	0.0363526	0.349861
ENST00000461204	ABHD12	ENSG00000100997	0.524286	0.427869	1
ENST00000339157	ABHD12	ENSG00000100997	1.34974	0.708566	1
ENST00000355100	ABHD2	ENSG00000140526	0.50004	0.391581	1
ENST00000352732	ABHD2	ENSG00000140526	0.856069	0.845821	1
ENST00000418446	ABHD4	ENSG00000100439	0.754019	0.726453	1
ENST00000428304	ABHD4	ENSG00000100439	0.770843	0.755678	1
ENST00000216327	ABHD4	ENSG00000100439	1.14296	0.872261	1
ENST00000489928	ABHD4	ENSG00000100439	1472141841	0.000426476	0.0149675
ENST00000013894	ABHD5	ENSG00000011198	0.0889909	0.00777471	0.120267
ENST00000486764	ABHD5	ENSG00000011198	0.426455	0.348189	1
ENST00000454293	ABHD5	ENSG00000011198	0.602484	0.665669	1
ENST00000413300	ABHD5	ENSG00000011198	0.722233	0.708133	1
ENST00000458276	ABHD5	ENSG00000011198	0.865458	0.858153	1
ENST00000463153	ABHD5	ENSG00000011198	0.926043	1	1
ENST00000291107	ABR	ENSG00000159842	0.977438	0.977278	1
ENST00000302538	ABR	ENSG00000159842	0.987025	1	1
ENST00000298992	ABTB2	ENSG00000166016	0.716562	0.679068	1
ENST00000435224	ABTB2	ENSG00000166016	0.823721	0.895251	1
ENST00000444486	AC002126.5	ENSG00000064489	0.833938	0.886559	1
ENST00000462790	AC002126.5	ENSG00000064489	0.917016	0.939619	1
ENST00000488252	AC002126.5	ENSG00000064489	1.01955	0.981461	1
ENST00000494489	AC002126.5	ENSG00000064489	1.10231	0.915211	1
ENST00000477565	AC002126.5	ENSG00000064489	1.40903	0.675699	1
ENST00000487414	AC002126.5	ENSG00000064489	1.70031	0.540201	1
ENST00000414036	AC002126.5	ENSG00000064489	6.00353	0.0372677	0.354215
ENST00000514819	AC002126.5	ENSG00000064489	7.30752	0.0213413	0.24201
ENST00000502742	AC002126.5	ENSG00000064489	178.555	4.34e-05	0.0037042
ENST00000382189	AC004410.1	ENSG00000005206	0.67062	0.624563	1
ENST00000432705	AC004410.1	ENSG00000005206	0.994274	1	1
ENST00000320335	AC004410.1	ENSG00000005206	1.05505	1	1
ENST00000452401	AC004410.1	ENSG00000005206	1.29285	0.74984	1
ENST00000400877	AC005332.2	ENSG00000154251	0.494592	0.402033	1
ENST00000284414	AC005332.2	ENSG00000154251	0.590001	0.522782	1
ENST00000461399	AC005726.6	ENSG00000167524	0.455165	0.42216	1
ENST00000469832	AC005726.6	ENSG00000167524	0.728078	0.726948	1
ENST00000494272	AC005726.6	ENSG00000167524	1.0946	0.919158	1
ENST00000301037	AC005726.6	ENSG00000167524	1.23686	0.81033	1
ENST00000433511	AC006465.3	ENSG00000219545	1.03978	0.966953	1
ENST00000482067	AC006465.3	ENSG00000219545	1.07702	1	1
ENST00000233468	AC008073.5	ENSG00000115128	1.84382	0.448808	1
ENST00000478050	AC008073.5	ENSG00000115128	2.71124	0.245574	0.963014
ENST00000301244	AC011479.1	ENSG00000167642	1.03565	0.965185	1
ENST00000454580	AC011479.1	ENSG00000167642	68.0882	4.17e-05	0.00362349
ENST00000399693	AC091196.1	ENSG00000182208	0.644026	0.589299	1
ENST00000329957	AC091196.1	ENSG00000182208	0.923503	0.925259	1
ENST00000509448	AC091736.5	ENSG00000243317	1.16284	0.949526	1
ENST00000507606	AC091736.5	ENSG00000243317	1.25087	0.787442	1
ENST00000422968	AC091736.5	ENSG00000243317	1.35763	0.733592	1
ENST00000449486	AC093726.6	ENSG00000214106	0.519459	0.433135	1
ENST00000411526	AC093726.6	ENSG00000214106	0.868176	0.928788	1
ENST00000397551	AC093726.6	ENSG00000214106	2.40831	0.299073	1
ENST00000480779	AC104809.3	ENSG00000226321	0.257047	0.198431	0.893079
ENST00000442811	AC104809.3	ENSG00000226321	0.314029	0.176723	0.851415
ENST00000430980	AC104809.3	ENSG00000226321	0.365389	0.218648	0.927399
ENST00000427156	AC104809.3	ENSG00000226321	0.486024	0.375348	1
ENST00000477311	AC104809.3	ENSG00000226321	0.568921	0.543918	1
ENST00000443866	AC104809.3	ENSG00000226321	0.768591	0.752456	1
ENST00000388835	AC107016.2	ENSG00000111057	1.72569	0.497588	1
ENST00000388837	AC107016.2	ENSG00000111057	6.87454	0.0347362	0.338194
ENST00000409768	AC133919.6	ENSG00000222019	1.13752	0.876816	1
ENST00000517889	AC133919.6	ENSG00000222019	1.21627	0.809345	1
ENST00000409873	AC133919.6	ENSG00000222019	1.23284	0.808377	1
ENST00000431282	AC138894.4	ENSG00000184730	0.744999	0.713845	1
ENST00000328423	AC138894.4	ENSG00000184730	0.869508	0.861493	1
ENST00000264990	ACAD11	ENSG00000240303	0.832411	0.821175	1
ENST00000496418	ACAD11	ENSG00000240303	2.26106	0.321451	1
ENST00000281182	ACAD8	ENSG00000151498	1.44053	0.649762	1
ENST00000374752	ACAD8	ENSG00000151498	4.26848	0.0916215	0.618774
ENST00000453462	ACAD9	ENSG00000177646	0.525829	0.435615	1
ENST00000511227	ACAD9	ENSG00000177646	0.768702	0.751881	1
ENST00000505602	ACAD9	ENSG00000177646	0.805989	1	1
ENST00000515429	ACAD9	ENSG00000177646	1.05677	1	1
ENST00000511325	ACAD9	ENSG00000177646	1.11654	0.893641	1
ENST00000505192	ACAD9	ENSG00000177646	1.2249	0.815061	1
ENST00000233710	ACADL	ENSG00000115361	0.580656	0.504319	1
ENST00000482523	ACADL	ENSG00000115361	0.687796	0.750099	1
ENST00000322910	ACADVL	ENSG00000072778	1.11208	0.89425	1
ENST00000350303	ACADVL	ENSG00000072778	2.49761	0.259393	0.983768
ENST00000354980	ACAP3	ENSG00000131584	0.328596	0.182078	0.857307
ENST00000379037	ACAP3	ENSG00000131584	0.914818	0.915446	1
ENST00000478065	ACAP3	ENSG00000131584	0.990284	0.99285	1
ENST00000492936	ACAP3	ENSG00000131584	1.12999	0.886994	1
ENST00000472541	ACAP3	ENSG00000131584	1.13876	0.873151	1
ENST00000353662	ACAP3	ENSG00000131584	1.15275	0.861273	1
ENST00000467278	ACAP3	ENSG00000131584	1.27539	0.76217	1
ENST00000470659	ACAP3	ENSG00000131584	1.32034	0.735948	1
ENST00000493992	ACAP3	ENSG00000131584	1.52719	0.609236	1
ENST00000354700	ACAP3	ENSG00000131584	1.64608	0.552433	1
ENST00000476572	ACAP3	ENSG00000131584	2.0957	0.378587	1
ENST00000299355	ACAT1	ENSG00000075239	0.358775	0.214111	0.918842
ENST00000265838	ACAT1	ENSG00000075239	1.0144	0.986151	1
ENST00000464927	ACBD3	ENSG00000182827	0.409805	0.275092	0.998565
ENST00000366812	ACBD3	ENSG00000182827	0.789503	0.768301	1
ENST00000398322	ACBD4	ENSG00000181513	0.651765	0.598645	1
ENST00000376955	ACBD4	ENSG00000181513	0.873197	0.870485	1
ENST00000431281	ACBD4	ENSG00000181513	1.09849	0.923331	1
ENST00000428033	ACBD4	ENSG00000181513	1.23114	0.798722	1
ENST00000321854	ACBD4	ENSG00000181513	2.40604	0.28394	1
ENST00000393919	ACD	ENSG00000102977	0.979807	1	1
ENST00000429497	ACD	ENSG00000102977	1.24772	0.79815	1
ENST00000262710	ACIN1	ENSG00000100813	0.629548	0.566101	1
ENST00000457657	ACIN1	ENSG00000100813	0.819269	0.803709	1
ENST00000473758	ACIN1	ENSG00000100813	1.23945	0.788556	1
ENST00000338631	ACIN1	ENSG00000100813	1.46818	0.631812	1
ENST00000397341	ACIN1	ENSG00000100813	1.53327	0.60435	1
ENST00000357481	ACIN1	ENSG00000100813	1.67282	0.527345	1
ENST00000379923	ACO1	ENSG00000122729	0.0425632	0.00159515	0.0380761
ENST00000309951	ACO1	ENSG00000122729	1.18766	0.832265	1
ENST00000379303	ACOT9	ENSG00000123130	0.519289	0.418083	1
ENST00000379297	ACOT9	ENSG00000123130	1.10887	0.901488	1
ENST00000492081	ACOT9	ENSG00000123130	1.52399	0.626545	1
ENST00000336430	ACOT9	ENSG00000123130	1.58408	0.568246	1
ENST00000439055	ACOXL	ENSG00000153093	0.820503	0.806054	1
ENST00000441974	ACOXL	ENSG00000153093	1.50443	0.686298	1
ENST00000444355	ACP2	ENSG00000134575	0.430187	0.319887	1
ENST00000256997	ACP2	ENSG00000134575	1.73766	0.492469	1
ENST00000412435	ACP5	ENSG00000102575	0.855124	0.845114	1
ENST00000438664	ACP5	ENSG00000102575	1.15573	0.857291	1
ENST00000433365	ACP5	ENSG00000102575	2.1049	0.356744	1
ENST00000218758	ACP5	ENSG00000102575	6.66419	0.0283697	0.295173
ENST00000369238	ACP6	ENSG00000162836	1.18768	0.831189	1
ENST00000460583	ACP6	ENSG00000162836	1.52221	0.640577	1
ENST00000506582	ACSF2	ENSG00000167107	0.610696	0.546816	1
ENST00000504392	ACSF2	ENSG00000167107	0.664013	0.613569	1
ENST00000507769	ACSF2	ENSG00000167107	0.788168	1	1
ENST00000511147	ACSF2	ENSG00000167107	0.898539	0.895502	1
ENST00000506052	ACSF2	ENSG00000167107	0.979323	1	1
ENST00000503295	ACSF2	ENSG00000167107	1.33712	0.729065	1
ENST00000512537	ACSF2	ENSG00000167107	1.35124	0.715954	1
ENST00000511288	ACSF2	ENSG00000167107	1.38937	0.699311	1
ENST00000509806	ACSF2	ENSG00000167107	1.61401	0.596291	1
ENST00000427954	ACSF2	ENSG00000167107	1.66256	0.533165	1
ENST00000512119	ACSF2	ENSG00000167107	1.93041	0.472843	1
ENST00000507792	ACSF2	ENSG00000167107	2.03464	0.38576	1
ENST00000513544	ACSF2	ENSG00000167107	2.17398	0.363012	1
ENST00000502667	ACSF2	ENSG00000167107	2.22008	0.324473	1
ENST00000503387	ACSF2	ENSG00000167107	2.76348	0.276509	0.999832
ENST00000300441	ACSF2	ENSG00000167107	24.7527	0.00343901	0.0655834
ENST00000406948	ACSF3	ENSG00000176715	0.917109	0.914848	1
ENST00000317447	ACSF3	ENSG00000176715	1.20238	0.86438	1
ENST00000378345	ACSF3	ENSG00000176715	5.1312	0.0530833	0.445414
ENST00000484396	ACSS1	ENSG00000154930	1.09997	0.907393	1
ENST00000323482	ACSS1	ENSG00000154930	1.31661	0.731128	1
ENST00000473016	ACTG2	ENSG00000163017	0.439764	0.360244	1
ENST00000345517	ACTG2	ENSG00000163017	1.11297	0.89527	1
ENST00000438902	ACTG2	ENSG00000163017	1.90612	0.432768	1
ENST00000442912	ACTG2	ENSG00000163017	3.47761	0.131786	0.746079
ENST00000376839	ACTN1	ENSG00000072110	0.325632	0.170625	0.839435
ENST00000438964	ACTN1	ENSG00000072110	0.458787	0.334951	1
ENST00000193403	ACTN1	ENSG00000072110	1.34608	0.710325	1
ENST00000494762	ACTN2	ENSG00000077522	0.166551	0.0616476	0.48777
ENST00000492634	ACTN2	ENSG00000077522	0.265261	0.117893	0.703397
ENST00000461367	ACTN2	ENSG00000077522	0.269066	0.124687	0.725697
ENST00000366578	ACTN2	ENSG00000077522	0.385123	0.243268	0.959671
ENST00000445727	ACTN4	ENSG00000130402	0.267957	0.110392	0.679358
ENST00000495553	ACTN4	ENSG00000130402	0.295755	0.137946	0.76078
ENST00000424234	ACTN4	ENSG00000130402	0.431821	0.299649	1
ENST00000456597	ACTN4	ENSG00000130402	0.466219	0.344795	1
ENST00000477174	ACTN4	ENSG00000130402	0.749075	0.723259	1
ENST00000497637	ACTN4	ENSG00000130402	0.980123	0.994651	1
ENST00000252699	ACTN4	ENSG00000130402	1.13914	0.870987	1
ENST00000451664	ACTR1B	ENSG00000115073	0.49785	0.393318	1
ENST00000289228	ACTR1B	ENSG00000115073	0.975587	0.989789	1
ENST00000460427	ACTR1B	ENSG00000115073	1.15357	0.864752	1
ENST00000410057	ACVR1	ENSG00000115170	0.250908	0.0985943	0.640221
ENST00000434821	ACVR1	ENSG00000115170	0.873381	0.867521	1
ENST00000409283	ACVR1	ENSG00000115170	4056500878	1.7e-05	0.002026
ENST00000357971	ACYP1	ENSG00000119640	0.958147	1	1
ENST00000238618	ACYP1	ENSG00000119640	1.25302	0.780736	1
ENST00000478059	ADAM17	ENSG00000151694	3.64409e-09	0.0372104	0.353897
ENST00000310823	ADAM17	ENSG00000151694	0.666345	0.613465	1
ENST00000487273	ADAM9	ENSG00000168615	0.767115	0.740583	1
ENST00000468065	ADAM9	ENSG00000168615	5.22923	0.0598044	0.480643
ENST00000517452	ADAMTS1	ENSG00000154734	0.11602	0.016741	0.204186
ENST00000492656	ADAMTS1	ENSG00000154734	0.323156	0.168305	0.835004
ENST00000382884	ADAMTS1	ENSG00000154734	0.534727	0.439864	1
ENST00000284984	ADAMTS1	ENSG00000154734	0.547645	0.454184	1
ENST00000464589	ADAMTS1	ENSG00000154734	0.566583	0.4831	1
ENST00000251582	ADAMTS2	ENSG00000087116	0.818893	0.804085	1
ENST00000274609	ADAMTS2	ENSG00000087116	0.949726	0.954966	1
ENST00000518335	ADAMTS2	ENSG00000087116	1.44173	0.691544	1
ENST00000522937	ADAMTS2	ENSG00000087116	1.67392	0.576944	1
ENST00000367995	ADAMTS4	ENSG00000158859	0.801867	0.791326	1
ENST00000367996	ADAMTS4	ENSG00000158859	2.11686	0.353387	1
ENST00000478394	ADAMTS4	ENSG00000158859	3.36926	0.149037	0.793837
ENST00000414575	ADAMTS8	ENSG00000134917	0.419229	0.283481	1
ENST00000257359	ADAMTS8	ENSG00000134917	0.625604	0.563935	1
ENST00000393061	ADAMTSL2	ENSG00000197859	0.418106	0.283104	1
ENST00000393060	ADAMTSL2	ENSG00000197859	0.986842	0.987231	1
ENST00000449296	ADAP1	ENSG00000105963	1.81692	0.461052	1
ENST00000446141	ADAP1	ENSG00000105963	103.852	0.000232134	0.00997658
ENST00000443129	ADAR	ENSG00000160710	0.597464	0.522079	1
ENST00000420505	ADAR	ENSG00000160710	0.891477	0.891808	1
ENST00000368471	ADAR	ENSG00000160710	0.991025	1	1
ENST00000368474	ADAR	ENSG00000160710	1.15419	0.866286	1
ENST00000348831	ADARB1	ENSG00000197381	0.244548	0.0901041	0.612871
ENST00000360697	ADARB1	ENSG00000197381	0.377778	0.231379	0.941861
ENST00000437626	ADARB1	ENSG00000197381	0.803349	0.790486	1
ENST00000389863	ADARB1	ENSG00000197381	0.887276	0.8832	1
ENST00000329478	ADAT3	ENSG00000213638	1.38743	0.689167	1
ENST00000454697	ADAT3	ENSG00000213638	2.22506	0.363976	1
ENST00000483369	ADCK2	ENSG00000133597	0.630332	0.602931	1
ENST00000498423	ADCK2	ENSG00000133597	1	1	1
ENST00000243583	ADCK4	ENSG00000123815	1.25296	0.778939	1
ENST00000324464	ADCK4	ENSG00000123815	1.31323	0.737155	1
ENST00000415791	ADCY5	ENSG00000173175	0.167744	0.0414987	0.38176
ENST00000491190	ADCY5	ENSG00000173175	0.221912	0.0751659	0.5559
ENST00000462833	ADCY5	ENSG00000173175	0.843481	0.832191	1
ENST00000478092	ADCY5	ENSG00000173175	1.05069	1	1
ENST00000474577	ADCY5	ENSG00000173175	3.30412	0.204087	0.901762
ENST00000510101	ADD1	ENSG00000087274	0.161756	0.033287	0.328103
ENST00000398124	ADD1	ENSG00000087274	0.214391	0.0725219	0.542034
ENST00000514940	ADD1	ENSG00000087274	0.368048	0.220423	0.929932
ENST00000503169	ADD1	ENSG00000087274	0.42107	0.294267	1
ENST00000506157	ADD1	ENSG00000087274	0.638585	0.58455	1
ENST00000446856	ADD1	ENSG00000087274	0.820848	0.80524	1
ENST00000513762	ADD1	ENSG00000087274	1.10521	0.912109	1
ENST00000497125	ADD3	ENSG00000148700	1.54794e-09	0.00429046	0.0773363
ENST00000486014	ADD3	ENSG00000148700	0.217472	0.075804	0.557738
ENST00000472568	ADD3	ENSG00000148700	0.597761	0.536318	1
ENST00000479805	ADD3	ENSG00000148700	0.602467	0.614671	1
ENST00000488837	ADD3	ENSG00000148700	0.669533	0.671708	1
ENST00000277900	ADD3	ENSG00000148700	0.817362	0.803276	1
ENST00000512659	ADH5	ENSG00000197894	0.593531	0.553396	1
ENST00000296412	ADH5	ENSG00000197894	0.894419	0.891189	1
ENST00000512621	ADH5	ENSG00000197894	1.41754	0.688867	1
ENST00000415131	ADI1	ENSG00000182551	0.782488	0.795217	1
ENST00000327435	ADI1	ENSG00000182551	1.2173	0.806276	1
ENST00000286621	ADK	ENSG00000156110	1.27592	0.763154	1
ENST00000478611	ADK	ENSG00000156110	1.54298	0.63382	1
ENST00000372734	ADK	ENSG00000156110	1.92325	0.419902	1
ENST00000481816	ADPRH	ENSG00000144843	0.20936	0.0730393	0.544403
ENST00000485496	ADPRH	ENSG00000144843	0.387518	0.268412	0.994518
ENST00000357003	ADPRH	ENSG00000144843	0.772149	0.747391	1
ENST00000308595	ADRBK1	ENSG00000173020	1.03756	0.963322	1
ENST00000416281	ADRBK1	ENSG00000173020	3.18154	0.157848	0.812596
ENST00000430700	ADSS	ENSG00000035687	1.27456e-09	0.00271318	0.055002
ENST00000462358	ADSS	ENSG00000035687	0.724667	0.729719	1
ENST00000366535	ADSS	ENSG00000035687	1.15188	0.862254	1
ENST00000449326	ADSS	ENSG00000035687	1.15188	0.862254	1
ENST00000327141	AES	ENSG00000104964	0.779822	0.755712	1
ENST00000221561	AES	ENSG00000104964	1.1608	0.852753	1
ENST00000276833	AF205589.2	ENSG00000147804	0.892035	0.918901	1
ENST00000301305	AF205589.2	ENSG00000147804	1.77018	0.479008	1
ENST00000257897	AGAP2	ENSG00000135439	1.36985	0.695722	1
ENST00000328568	AGAP2	ENSG00000135439	3.80013	0.110078	0.679132
ENST00000450110	AGER	ENSG00000204305	0.0605524	0.00259159	0.0537645
ENST00000375056	AGER	ENSG00000204305	0.244269	0.089189	0.608553
ENST00000484849	AGER	ENSG00000204305	0.504866	0.396481	1
ENST00000438221	AGER	ENSG00000204305	0.601449	1	1
ENST00000506806	AGGF1	ENSG00000164252	0.272668	0.127348	0.733844
ENST00000312916	AGGF1	ENSG00000164252	1.09185	0.914812	1
ENST00000494053	AGK	ENSG00000006530	0.957289	0.982668	1
ENST00000355413	AGK	ENSG00000006530	1.09757	0.924484	1
ENST00000327505	AGPAT3	ENSG00000160216	0.500614	0.392227	1
ENST00000467358	AGPAT3	ENSG00000160216	0.847069	0.878934	1
ENST00000291572	AGPAT3	ENSG00000160216	1.35078	0.707548	1
ENST00000320285	AGPAT4	ENSG00000026652	0.944856	0.96542	1
ENST00000366911	AGPAT4	ENSG00000026652	1.25908	0.778472	1
ENST00000523234	AGPAT5	ENSG00000155189	0.0203022	0.000363417	0.0134117
ENST00000518327	AGPAT5	ENSG00000155189	0.499988	0.425629	1
ENST00000285518	AGPAT5	ENSG00000155189	1.74053	0.497409	1
ENST00000520258	AGPAT6	ENSG00000158669	0.500059	0.395105	1
ENST00000519853	AGPAT6	ENSG00000158669	0.505146	0.398846	1
ENST00000518628	AGPAT6	ENSG00000158669	0.506354	0.414126	1
ENST00000520223	AGPAT6	ENSG00000158669	0.532375	0.461561	1
ENST00000523906	AGPAT6	ENSG00000158669	0.743603	0.71371	1
ENST00000519921	AGPAT6	ENSG00000158669	1.00685	0.996921	1
ENST00000521349	AGPAT6	ENSG00000158669	1.02835	1	1
ENST00000396987	AGPAT6	ENSG00000158669	1.20868	0.812904	1
ENST00000409888	AGPS	ENSG00000018510	0.613284	0.549228	1
ENST00000264167	AGPS	ENSG00000018510	0.902868	0.899442	1
ENST00000419249	AGRN	ENSG00000188157	0.229135	0.0773483	0.563775
ENST00000379370	AGRN	ENSG00000188157	0.925138	0.922398	1
ENST00000479707	AGRN	ENSG00000188157	1.08959	0.915689	1
ENST00000461111	AGRN	ENSG00000188157	1.53424	0.594213	1
ENST00000466223	AGRN	ENSG00000188157	3.12652	0.164864	0.828658
ENST00000393941	AGRP	ENSG00000159723	0.964734	0.970207	1
ENST00000290953	AGRP	ENSG00000159723	7.78667	0.0349979	0.33977
ENST00000513739	AGTRAP	ENSG00000177674	1.24448e-09	0.0024416	0.0513246
ENST00000491346	AGTRAP	ENSG00000177674	0.251946	0.132249	0.747177
ENST00000400895	AGTRAP	ENSG00000177674	0.392254	0.257442	0.980728
ENST00000376637	AGTRAP	ENSG00000177674	0.906338	0.904981	1
ENST00000494437	AGTRAP	ENSG00000177674	0.960593	1	1
ENST00000376629	AGTRAP	ENSG00000177674	2.97898	0.226667	0.936278
ENST00000376627	AGTRAP	ENSG00000177674	3.75219	0.14691	0.787135
ENST00000476309	AGTRAP	ENSG00000177674	6.43593	0.0384473	0.361327
ENST00000314340	AGTRAP	ENSG00000177674	4893432872	9.24e-06	0.00144502
ENST00000482400	AHDC1	ENSG00000126705	0.67074	0.634736	1
ENST00000374011	AHDC1	ENSG00000126705	0.970917	0.970764	1
ENST00000247087	AHDC1	ENSG00000126705	2.09021	0.367446	1
ENST00000244934	AHNAK	ENSG00000124942	0.223344	0.0714782	0.538928
ENST00000378024	AHNAK	ENSG00000124942	0.515109	0.410001	1
ENST00000484217	AHSA2	ENSG00000173209	0.228376	0.0838418	0.588589
ENST00000463681	AHSA2	ENSG00000173209	0.530949	0.45181	1
ENST00000394457	AHSA2	ENSG00000173209	0.791285	0.771037	1
ENST00000403692	AHSA2	ENSG00000173209	1.1122	0.896487	1
ENST00000471542	AHSA2	ENSG00000173209	1.44611	0.64775	1
ENST00000373156	AK1	ENSG00000106992	1.03375	0.967434	1
ENST00000413016	AK1	ENSG00000106992	1.40308	0.672619	1
ENST00000373176	AK1	ENSG00000106992	1.47603	0.62825	1
ENST00000476274	AK1	ENSG00000106992	1.75569	0.504942	1
ENST00000223836	AK1	ENSG00000106992	1.8313	0.460431	1
ENST00000482191	AK2	ENSG00000004455	0.728981	0.708737	1
ENST00000491241	AK2	ENSG00000004455	0.747321	0.732835	1
ENST00000480134	AK2	ENSG00000004455	1.26673	0.780782	1
ENST00000373449	AK2	ENSG00000004455	1.43175	0.656057	1
ENST00000381809	AK3	ENSG00000147853	0.78651	0.765299	1
ENST00000474968	AK3	ENSG00000162433	1.21116	1	1
ENST00000327299	AK3	ENSG00000162433	1.39115	0.693567	1
ENST00000470888	AK3	ENSG00000162433	1.78384	1	1
ENST00000394518	AKAP13	ENSG00000170776	0.226084	0.0754474	0.55597
ENST00000426424	AKAP13	ENSG00000170776	0.466414	0.345642	1
ENST00000394516	AKAP13	ENSG00000170776	0.589619	0.513758	1
ENST00000458540	AKAP13	ENSG00000170776	0.693972	0.65079	1
ENST00000394510	AKAP13	ENSG00000170776	1.08092	0.922439	1
ENST00000414321	AKAP9	ENSG00000127914	0.016121	0.000605865	0.0194631
ENST00000394534	AKAP9	ENSG00000127914	0.847522	0.849064	1
ENST00000493976	AKAP9	ENSG00000127914	0.878218	1	1
ENST00000487258	AKAP9	ENSG00000127914	0.909388	0.906765	1
ENST00000486313	AKAP9	ENSG00000127914	1.39685	0.680673	1
ENST00000463118	AKAP9	ENSG00000127914	4.39801	0.0848198	0.592458
ENST00000476957	AKR1A1	ENSG00000117448	0.963676	0.984544	1
ENST00000481885	AKR1A1	ENSG00000117448	1.03338	1	1
ENST00000351829	AKR1A1	ENSG00000117448	1.12138	0.886607	1
ENST00000434299	AKR1A1	ENSG00000117448	1.17059	0.848203	1
ENST00000419874	AKR1A1	ENSG00000117448	1.32836	0.750023	1
ENST00000475919	AKR1A1	ENSG00000117448	1.45324	0.654949	1
ENST00000471651	AKR1A1	ENSG00000117448	1.94832	0.411507	1
ENST00000496999	AKR1A1	ENSG00000117448	1.96182	0.410923	1
ENST00000473038	AKR1A1	ENSG00000117448	2.17062	0.345288	1
ENST00000475985	AKR1A1	ENSG00000117448	3.8791	0.109328	0.678073
ENST00000487654	AKR1A1	ENSG00000117448	4.4049	0.0794657	0.571885
ENST00000424403	AKR7A2	ENSG00000053371	0.31519	0.164431	0.828658
ENST00000235835	AKR7A2	ENSG00000053371	2.35349	0.292629	1
ENST00000407796	AKT1	ENSG00000142208	1.01103	0.989156	1
ENST00000349310	AKT1	ENSG00000142208	1.10953	0.913806	1
ENST00000402615	AKT1	ENSG00000142208	1.27057	0.768171	1
ENST00000376939	ALDH1A1	ENSG00000165092	0.0534148	0.00203634	0.044689
ENST00000482210	ALDH1A1	ENSG00000165092	0.310407	0.163166	0.826705
ENST00000297785	ALDH1A1	ENSG00000165092	0.628401	0.562803	1
ENST00000451134	ALDH1A1	ENSG00000165092	8.4385	0.014774	0.188047
ENST00000425801	ALDH1A3	ENSG00000184254	2.81308	0.205019	0.903511
ENST00000329841	ALDH1A3	ENSG00000184254	3.58342	0.123425	0.721091
ENST00000415812	ALDH1A3	ENSG00000184254	4.21255	0.0915663	0.618711
ENST00000290597	ALDH4A1	ENSG00000159423	1	1	1
ENST00000375335	ALDH4A1	ENSG00000159423	1.32667	0.725556	1
ENST00000375341	ALDH4A1	ENSG00000159423	3.42941	0.1743	0.846141
ENST00000479989	ALDH7A1	ENSG00000164904	0.169615	0.0762371	0.558979
ENST00000511221	ALDH7A1	ENSG00000164904	0.425891	0.30418	1
ENST00000409134	ALDH7A1	ENSG00000164904	0.66135	0.60887	1
ENST00000510111	ALDH7A1	ENSG00000164904	5.95217e+08	0.00633564	0.102843
ENST00000395240	ALDOA	ENSG00000149925	1.42184	0.660232	1
ENST00000338110	ALDOA	ENSG00000149925	1.58997	0.567989	1
ENST00000436540	ALDOA	ENSG00000149925	2.2077	0.329439	1
ENST00000412304	ALDOA	ENSG00000149925	2.47706	0.271111	0.995757
ENST00000521508	ALG11	ENSG00000253710	0.52451	0.430089	1
ENST00000523764	ALG11	ENSG00000253710	0.994686	1	1
ENST00000413537	ALG5	ENSG00000120697	0.157536	0.032852	0.325806
ENST00000486410	ALG5	ENSG00000120697	0.598407	0.776456	1
ENST00000239891	ALG5	ENSG00000120697	1.36272	0.70214	1
ENST00000443765	ALG5	ENSG00000120697	39.7927	0.000269642	0.0109995
ENST00000399138	ALKBH5	ENSG00000091542	0.821405	0.806027	1
ENST00000261650	ALKBH5	ENSG00000091542	0.915432	0.913225	1
ENST00000490106	ALKBH5	ENSG00000091542	2.95808	0.185931	0.867653
ENST00000252984	ALKBH6	ENSG00000239382	0.254555	0.12114	0.714609
ENST00000481257	ALKBH6	ENSG00000239382	0.449257	0.350835	1
ENST00000392183	ALKBH6	ENSG00000239382	0.91259	1	1
ENST00000462793	ALKBH6	ENSG00000239382	0.972488	1	1
ENST00000466196	ALKBH6	ENSG00000239382	0.986329	1	1
ENST00000468004	ALKBH6	ENSG00000239382	1.28366	0.788079	1
ENST00000470859	ALKBH6	ENSG00000239382	1.41425	0.699743	1
ENST00000471323	ALKBH6	ENSG00000239382	1.81519	0.472747	1
ENST00000497999	ALKBH6	ENSG00000239382	2.24369	0.329173	1
ENST00000486389	ALKBH6	ENSG00000239382	2.26614	0.315824	1
ENST00000461668	ALKBH6	ENSG00000239382	2.6999	0.266426	0.991797
ENST00000480801	ALOX12	ENSG00000108839	0.325093	0.209314	0.909952
ENST00000251535	ALOX12	ENSG00000108839	1.26739	0.781713	1
ENST00000475300	ALOX5	ENSG00000012779	0.625608	0.570538	1
ENST00000481117	ALOX5	ENSG00000012779	0.897541	0.898472	1
ENST00000374391	ALOX5	ENSG00000012779	0.913153	0.909538	1
ENST00000493336	ALOX5	ENSG00000012779	0.942477	0.942081	1
ENST00000498461	ALOX5	ENSG00000012779	1.47167	0.631654	1
ENST00000409666	ALS2	ENSG00000003393	4.49148e-10	0.000114279	0.00645486
ENST00000467448	ALS2	ENSG00000003393	0.721952	0.695395	1
ENST00000264276	ALS2	ENSG00000003393	0.774133	0.753231	1
ENST00000302956	AMDHD2	ENSG00000162066	1.18229	0.83416	1
ENST00000429721	AMDHD2	ENSG00000162066	1.57347	0.585881	1
ENST00000293971	AMDHD2	ENSG00000162066	1777176890	0.000241489	0.0101912
ENST00000290649	AMFR	ENSG00000159461	0.561523	0.473111	1
ENST00000314566	AMFR	ENSG00000159461	0.766733	0.741769	1
ENST00000492830	AMFR	ENSG00000159461	1.14853	0.866837	1
ENST00000262844	AMMECR1	ENSG00000101935	0.93971	0.942405	1
ENST00000496695	AMMECR1	ENSG00000101935	1.12825	1	1
ENST00000358729	AMPD2	ENSG00000116337	0.595838	0.524572	1
ENST00000459643	AMPD2	ENSG00000116337	0.640155	0.62232	1
ENST00000369840	AMPD2	ENSG00000116337	0.992216	0.996585	1
ENST00000467071	AMPD2	ENSG00000116337	1.08104	0.944742	1
ENST00000342115	AMPD2	ENSG00000116337	1.12808	0.885543	1
ENST00000476688	AMPD2	ENSG00000116337	1.48377	0.634249	1
ENST00000479919	AMPD2	ENSG00000116337	2.24494	0.329161	1
ENST00000393688	AMPD2	ENSG00000116337	2.51346	0.268511	0.994646
ENST00000486282	AMPD2	ENSG00000116337	2865447656	5.22e-05	0.00400182
ENST00000448458	ANAPC11	ENSG00000141552	0.600316	0.529909	1
ENST00000392376	ANAPC11	ENSG00000141552	0.895707	0.90628	1
ENST00000392377	ANAPC11	ENSG00000141552	0.980388	1	1
ENST00000357385	ANAPC11	ENSG00000141552	1.02685	1	1
ENST00000496924	ANAPC16	ENSG00000166295	0.713252	0.67537	1
ENST00000468144	ANAPC16	ENSG00000166295	1.01463	0.989566	1
ENST00000478193	ANAPC16	ENSG00000166295	1.0928	0.913439	1
ENST00000299381	ANAPC16	ENSG00000166295	1.17249	0.842995	1
ENST00000470481	ANAPC16	ENSG00000166295	1.70915	0.515843	1
ENST00000455910	ANAPC2	ENSG00000176248	0.744345	0.726506	1
ENST00000323927	ANAPC2	ENSG00000176248	0.901052	0.897918	1
ENST00000495611	ANAPC2	ENSG00000176248	1.14717	0.873292	1
ENST00000483432	ANAPC2	ENSG00000176248	1.42475	0.677099	1
ENST00000487917	ANAPC2	ENSG00000176248	1.42843	0.660599	1
ENST00000464697	ANAPC7	ENSG00000196510	0.613817	0.614331	1
ENST00000452721	ANAPC7	ENSG00000196510	1.02138	0.985428	1
ENST00000354390	ANAPC7	ENSG00000196510	1.1635	0.851136	1
ENST00000486321	ANAPC7	ENSG00000196510	1.22968	0.835199	1
ENST00000450008	ANAPC7	ENSG00000196510	1.68724	0.550089	1
ENST00000481473	ANAPC7	ENSG00000196510	1.74886	0.489561	1
ENST00000336811	ANG	ENSG00000214274	0.664459	0.611654	1
ENST00000397990	ANG	ENSG00000214274	1.54711	0.603334	1
ENST00000373425	ANGPTL2	ENSG00000136859	0.614752	0.544464	1
ENST00000373417	ANGPTL2	ENSG00000136859	1.85245	0.446313	1
ENST00000503389	ANKH	ENSG00000154122	0.293908	0.155063	0.80772
ENST00000502585	ANKH	ENSG00000154122	0.689672	0.652022	1
ENST00000284268	ANKH	ENSG00000154122	0.783421	0.760515	1
ENST00000503939	ANKH	ENSG00000154122	0.82653	0.822046	1
ENST00000422095	ANKIB1	ENSG00000001629	0.441052	0.323681	1
ENST00000265742	ANKIB1	ENSG00000001629	0.952919	0.953026	1
ENST00000337516	ANKLE2	ENSG00000176915	0.131845	0.0236942	0.26025
ENST00000357997	ANKLE2	ENSG00000176915	1.09176	0.915264	1
ENST00000475809	ANKRD10	ENSG00000088448	0.397487	0.278935	1
ENST00000485844	ANKRD10	ENSG00000088448	0.768802	0.744992	1
ENST00000489973	ANKRD10	ENSG00000088448	0.878775	0.930739	1
ENST00000267339	ANKRD10	ENSG00000088448	1.44473	0.646645	1
ENST00000310847	ANKRD10	ENSG00000088448	1.55655	0.584282	1
ENST00000378332	ANKRD11	ENSG00000167522	0.301701	0.155954	0.80868
ENST00000301030	ANKRD11	ENSG00000167522	0.835628	0.822405	1
ENST00000378330	ANKRD11	ENSG00000167522	1.15897	0.860729	1
ENST00000514166	ANKRD13D	ENSG00000172932	0.346815	0.1999	0.895895
ENST00000504186	ANKRD13D	ENSG00000172932	0.749776	0.780618	1
ENST00000513460	ANKRD13D	ENSG00000172932	1.03105	1	1
ENST00000512101	ANKRD13D	ENSG00000172932	1.19286	0.833223	1
ENST00000447274	ANKRD13D	ENSG00000172932	1.54659	0.593057	1
ENST00000512231	ANKRD13D	ENSG00000172932	1.68528	0.524835	1
ENST00000506119	ANKRD13D	ENSG00000172932	1.70888	0.518705	1
ENST00000506531	ANKRD13D	ENSG00000172932	1.7391	0.492789	1
ENST00000511455	ANKRD13D	ENSG00000172932	2.0761	0.376271	1
ENST00000308440	ANKRD13D	ENSG00000172932	2.0761	0.376271	1
ENST00000508417	ANKRD13D	ENSG00000172932	2.08053	0.391946	1
ENST00000515828	ANKRD13D	ENSG00000172932	2.21453	0.327765	1
ENST00000507915	ANKRD13D	ENSG00000172932	2.47453	0.266742	0.992195
ENST00000513750	ANKRD13D	ENSG00000172932	3.34839	0.145501	0.782703
ENST00000476975	ANKRD23	ENSG00000163126	0.894929	0.891571	1
ENST00000462692	ANKRD23	ENSG00000163126	0.984522	1	1
ENST00000379314	ANKRD27	ENSG00000105186	4.68272e-10	0.000129915	0.00691572
ENST00000306065	ANKRD27	ENSG00000105186	0.689445	0.642914	1
ENST00000513072	ANKRD40	ENSG00000154945	0.131817	0.0198237	0.229132
ENST00000507114	ANKRD40	ENSG00000154945	0.279997	0.126388	0.731485
ENST00000285243	ANKRD40	ENSG00000154945	0.676946	0.626982	1
ENST00000520886	ANKRD6	ENSG00000135299	0.417586	0.321261	1
ENST00000520458	ANKRD6	ENSG00000135299	1.01101	1	1
ENST00000470698	ANKS1A	ENSG00000064999	0.156526	0.040681	0.376265
ENST00000360359	ANKS1A	ENSG00000064999	0.625722	0.559244	1
ENST00000304283	ANKS3	ENSG00000168096	1.14901	0.863266	1
ENST00000450067	ANKS3	ENSG00000168096	7.06981	0.0268388	0.283766
ENST00000466120	ANKS6	ENSG00000165138	1.00615	1	1
ENST00000375018	ANKS6	ENSG00000165138	1.15692	0.855903	1
ENST00000471846	ANKS6	ENSG00000165138	1.19498	0.844754	1
ENST00000444472	ANKS6	ENSG00000165138	2.29884	0.320432	1
ENST00000486778	ANKS6	ENSG00000165138	5.08206	0.0789834	0.57082
ENST00000375019	ANKS6	ENSG00000165138	10.3118	0.0109278	0.153189
ENST00000412024	ANO9	ENSG00000185101	2.12879	0.351594	1
ENST00000332826	ANO9	ENSG00000185101	2.22961	0.322989	1
ENST00000480858	ANP32A	ENSG00000140350	0.744511	0.726033	1
ENST00000409628	ANP32A	ENSG00000140350	1.20871	0.813093	1
ENST00000483551	ANP32A	ENSG00000140350	1.37197	0.696624	1
ENST00000465139	ANP32A	ENSG00000140350	1.55048	0.588793	1
ENST00000486054	ANP32A	ENSG00000140350	1.62949	0.566045	1
ENST00000394317	ANTXR1	ENSG00000169604	0.0747094	0.00475224	0.0836561
ENST00000303714	ANTXR1	ENSG00000169604	0.509972	0.403216	1
ENST00000463335	ANTXR1	ENSG00000169604	0.783494	0.808389	1
ENST00000409829	ANTXR1	ENSG00000169604	1.31342	0.735257	1
ENST00000376911	ANXA1	ENSG00000135046	0.101166	0.0106424	0.150042
ENST00000495713	ANXA1	ENSG00000135046	0.125346	0.0164148	0.201186
ENST00000491192	ANXA1	ENSG00000135046	0.194548	0.0511351	0.434737
ENST00000456643	ANXA1	ENSG00000135046	0.305097	0.148636	0.792749
ENST00000489109	ANXA1	ENSG00000135046	0.320819	0.172831	0.843528
ENST00000376912	ANXA1	ENSG00000135046	0.589106	0.510054	1
ENST00000257497	ANXA1	ENSG00000135046	1.36777	0.701918	1
ENST00000509648	ANXA5	ENSG00000164111	0.469761	0.35314	1
ENST00000515717	ANXA5	ENSG00000164111	0.499863	0.39738	1
ENST00000501272	ANXA5	ENSG00000164111	0.654374	0.597396	1
ENST00000515017	ANXA5	ENSG00000164111	0.720618	0.684428	1
ENST00000506395	ANXA5	ENSG00000164111	0.825769	0.813606	1
ENST00000296511	ANXA5	ENSG00000164111	1.37338	0.710502	1
ENST00000394398	ANXA5	ENSG00000164111	1.66805	0.523984	1
ENST00000521512	ANXA6	ENSG00000197043	0.842031	0.831783	1
ENST00000519644	ANXA6	ENSG00000197043	0.923367	0.964274	1
ENST00000523714	ANXA6	ENSG00000197043	0.947284	0.946276	1
ENST00000356496	ANXA6	ENSG00000197043	1.02274	1	1
ENST00000354546	ANXA6	ENSG00000197043	1.41014	0.675974	1
ENST00000377751	ANXA6	ENSG00000197043	250.479	1.92e-06	0.000666121
ENST00000520054	ANXA6	ENSG00000197043	1904607583	0.000197094	0.00895225
ENST00000492380	ANXA7	ENSG00000138279	0.0360698	0.0068407	0.109639
ENST00000372921	ANXA7	ENSG00000138279	1.16825	0.845782	1
ENST00000280258	AP000654.2	ENSG00000150687	0.733613	0.699871	1
ENST00000441050	AP000654.2	ENSG00000150687	0.747081	0.715937	1
ENST00000412029	AP000654.2	ENSG00000150687	1.13895	0.873072	1
ENST00000429457	AP1S1	ENSG00000106367	0.275411	0.146464	0.786166
ENST00000337619	AP1S1	ENSG00000106367	1.36351	0.699322	1
ENST00000443943	AP1S1	ENSG00000106367	2.19776	0.344749	1
ENST00000396926	AP3M2	ENSG00000070718	0.817063	0.80604	1
ENST00000520689	AP3M2	ENSG00000070718	2.10413	0.42504	1
ENST00000423566	AP3S2	ENSG00000157823	0.380208	0.270293	0.995268
ENST00000336418	AP3S2	ENSG00000157823	1.24356	0.787016	1
ENST00000316757	APBA3	ENSG00000011132	1.63931	0.539703	1
ENST00000439726	APBA3	ENSG00000011132	2.08468	0.370108	1
ENST00000504872	APBB3	ENSG00000113108	0.113989	0.0140758	0.181607
ENST00000511896	APBB3	ENSG00000113108	0.767137	0.749562	1
ENST00000503850	APBB3	ENSG00000113108	0.807085	0.852365	1
ENST00000513507	APBB3	ENSG00000113108	0.846642	0.842579	1
ENST00000503979	APBB3	ENSG00000113108	1.21389	0.813443	1
ENST00000515056	APBB3	ENSG00000113108	1.4493	0.648735	1
ENST00000511463	APBB3	ENSG00000113108	2.08773	0.368239	1
ENST00000506958	APBB3	ENSG00000113108	9.57266e+07	0.226627	0.936278
ENST00000355285	APCDD1	ENSG00000154856	0.386021	0.25137	0.970683
ENST00000423585	APCDD1	ENSG00000154856	0.867743	0.862059	1
ENST00000216714	APEX1	ENSG00000100823	0.84942	0.847201	1
ENST00000398030	APEX1	ENSG00000100823	1.31659	0.731227	1
ENST00000368234	APOA1BP	ENSG00000163382	0.389835	0.294078	1
ENST00000488840	APOA1BP	ENSG00000163382	1.20386	0.920352	1
ENST00000368235	APOA1BP	ENSG00000163382	1.36512	0.703156	1
ENST00000368233	APOA1BP	ENSG00000163382	1.45849	0.644603	1
ENST00000446584	APOA1BP	ENSG00000163382	1.71011	0.504748	1
ENST00000476513	APOBEC3F	ENSG00000128394	0.655506	0.639406	1
ENST00000308521	APOBEC3F	ENSG00000128394	1.70073	0.517065	1
ENST00000381565	APOBEC3F	ENSG00000128394	2.36041	0.320475	1
ENST00000461827	APOBEC3G	ENSG00000239713	0.245418	0.110362	0.679358
ENST00000494150	APOBEC3G	ENSG00000239713	0.861245	1	1
ENST00000407997	APOBEC3G	ENSG00000239713	2.05811	0.374685	1
ENST00000481958	APOBEC3G	ENSG00000239713	2.45412	0.278197	1
ENST00000446996	APOE	ENSG00000130203	1.18363	0.834071	1
ENST00000434152	APOE	ENSG00000130203	1.31428	0.733625	1
ENST00000252486	APOE	ENSG00000130203	3.43197	0.133267	0.7495
ENST00000476579	APOL2	ENSG00000128335	1.12161	1	1
ENST00000358502	APOL2	ENSG00000128335	1.99602	0.391304	1
ENST00000451256	APOL2	ENSG00000128335	5.17181	0.0558148	0.45831
ENST00000397289	APOL3	ENSG00000128284	0.490372	0.383218	1
ENST00000432700	APOL3	ENSG00000128284	0.572669	0.499962	1
ENST00000397285	APOL3	ENSG00000128284	0.688761	0.645581	1
ENST00000397293	APOL3	ENSG00000128284	0.688761	0.645581	1
ENST00000337769	APOL3	ENSG00000128284	0.74951	0.731402	1
ENST00000349314	APOL3	ENSG00000128284	1.06883	0.933769	1
ENST00000468342	APPL1	ENSG00000157500	3.64135e-09	0.0372104	0.353897
ENST00000482800	APPL1	ENSG00000157500	0.751884	0.739063	1
ENST00000488530	APPL1	ENSG00000157500	1.92808	0.560316	1
ENST00000489496	ARAF	ENSG00000078061	0.500422	0.395424	1
ENST00000377039	ARAF	ENSG00000078061	0.561471	0.487486	1
ENST00000377045	ARAF	ENSG00000078061	0.726206	0.704292	1
ENST00000290277	ARAF	ENSG00000078061	1.07595	0.92702	1
ENST00000470206	ARAF	ENSG00000078061	3930618095	1.87e-05	0.00210626
ENST00000504448	ARAP3	ENSG00000120318	0.238168	0.0942929	0.62956
ENST00000508516	ARAP3	ENSG00000120318	0.307509	0.15645	0.809462
ENST00000508305	ARAP3	ENSG00000120318	0.321757	0.171985	0.841394
ENST00000522690	ARAP3	ENSG00000120318	0.379181	0.24266	0.959135
ENST00000239440	ARAP3	ENSG00000120318	0.65412	0.597219	1
ENST00000513878	ARAP3	ENSG00000120318	0.715478	0.678652	1
ENST00000512390	ARAP3	ENSG00000120318	0.753601	0.724817	1
ENST00000470670	ARF1	ENSG00000143761	0.453576	0.328653	1
ENST00000478424	ARF1	ENSG00000143761	0.466453	0.347926	1
ENST00000272102	ARF1	ENSG00000143761	1.06326	0.939797	1
ENST00000470558	ARF1	ENSG00000143761	5.89456	0.0397735	0.369961
ENST00000455951	ARFGAP2	ENSG00000149182	0.598459	0.526018	1
ENST00000319543	ARFGAP2	ENSG00000149182	0.899818	0.896656	1
ENST00000426335	ARFGAP2	ENSG00000149182	15.7768	0.00284731	0.0572568
ENST00000429508	ARFGAP3	ENSG00000242247	0.77778	0.755689	1
ENST00000412382	ARFGAP3	ENSG00000242247	1.53556	0.595171	1
ENST00000263245	ARFGAP3	ENSG00000242247	2.54333	0.259391	0.983768
ENST00000517955	ARFGEF1	ENSG00000066777	0.153292	0.038791	0.363326
ENST00000518789	ARFGEF1	ENSG00000066777	0.375517	0.265166	0.98927
ENST00000520381	ARFGEF1	ENSG00000066777	0.618611	0.560243	1
ENST00000262215	ARFGEF1	ENSG00000066777	0.635251	0.574692	1
ENST00000517743	ARFGEF1	ENSG00000066777	1.27643	0.782828	1
ENST00000522878	ARFGEF1	ENSG00000066777	1.49643	0.663136	1
ENST00000518290	ARFGEF1	ENSG00000066777	1.96544	0.40449	1
ENST00000493140	ARFGEF2	ENSG00000124198	0.641416	0.647461	1
ENST00000371917	ARFGEF2	ENSG00000124198	0.76658	0.743122	1
ENST00000303260	ARFRP1	ENSG00000101246	0.435271	0.30576	1
ENST00000324228	ARFRP1	ENSG00000101246	1.04351	0.957731	1
ENST00000440854	ARFRP1	ENSG00000101246	1.20477	0.830463	1
ENST00000217224	ARFRP1	ENSG00000101246	2.19173	0.347818	1
ENST00000431218	ARHGAP17	ENSG00000140750	0.724539	0.690014	1
ENST00000303665	ARHGAP17	ENSG00000140750	1.2428	0.786181	1
ENST00000310343	ARHGAP32	ENSG00000134909	0.323636	0.170203	0.838289
ENST00000457677	ARHGAP32	ENSG00000134909	0.323636	0.170203	0.838289
ENST00000392657	ARHGAP32	ENSG00000134909	1.17481	0.841768	1
ENST00000424809	ARHGAP9	ENSG00000123329	1.2009	0.844151	1
ENST00000356411	ARHGAP9	ENSG00000123329	1.975	0.399996	1
ENST00000430041	ARHGAP9	ENSG00000123329	2.50278	0.258992	0.983509
ENST00000340423	ARHGAP9	ENSG00000123329	5.35207e+08	0.00844484	0.12679
ENST00000400721	ARHGDIA	ENSG00000141522	0.0161739	7.58e-05	0.00510985
ENST00000269321	ARHGDIA	ENSG00000141522	1.34945	0.707937	1
ENST00000378152	ARHGEF1	ENSG00000076928	0.0458024	0.000985454	0.0270919
ENST00000316079	ARHGEF1	ENSG00000076928	0.244931	0.0994409	0.644056
ENST00000391981	ARHGEF1	ENSG00000076928	1.4082	0.669037	1
ENST00000347545	ARHGEF1	ENSG00000076928	1.68505	0.516242	1
ENST00000337665	ARHGEF1	ENSG00000076928	2.12784	0.34986	1
ENST00000397843	ARHGEF12	ENSG00000196914	0.224441	0.0733603	0.546206
ENST00000356641	ARHGEF12	ENSG00000196914	0.568321	0.482255	1
ENST00000378371	ARHGEF16	ENSG00000130762	0.527852	0.481116	1
ENST00000418137	ARHGEF16	ENSG00000130762	1.07942	1	1
ENST00000340401	ARHGEF16	ENSG00000130762	1.88883	0.431924	1
ENST00000485984	ARHGEF16	ENSG00000130762	2.24453	0.326064	1
ENST00000378378	ARHGEF16	ENSG00000130762	7.28818	0.0303859	0.307082
ENST00000445297	ARHGEF16	ENSG00000130762	6.87226e+08	0.00380328	0.0704175
ENST00000319670	ARHGEF18	ENSG00000104880	1.17605	0.840588	1
ENST00000359920	ARHGEF18	ENSG00000104880	1.31602	0.736262	1
ENST00000497907	ARHGEF2	ENSG00000116584	0.00710987	4.91e-05	0.00391584
ENST00000495070	ARHGEF2	ENSG00000116584	0.550127	0.466229	1
ENST00000368316	ARHGEF2	ENSG00000116584	0.552833	0.462391	1
ENST00000476273	ARHGEF2	ENSG00000116584	0.693105	0.656055	1
ENST00000313667	ARHGEF2	ENSG00000116584	0.721476	0.685095	1
ENST00000313695	ARHGEF2	ENSG00000116584	0.842772	0.83242	1
ENST00000477754	ARHGEF2	ENSG00000116584	0.914307	1	1
ENST00000487755	ARHGEF2	ENSG00000116584	1.05275	1	1
ENST00000368315	ARHGEF2	ENSG00000116584	1.61626	0.557005	1
ENST00000474428	ARHGEF2	ENSG00000116584	2.19625	0.331709	1
ENST00000470541	ARHGEF2	ENSG00000116584	2.23248	0.320989	1
ENST00000361247	ARHGEF2	ENSG00000116584	2.90752	0.19374	0.885812
ENST00000298694	ARHGEF40	ENSG00000165801	0.607432	0.534782	1
ENST00000298693	ARHGEF40	ENSG00000165801	0.777475	0.762566	1
ENST00000250617	ARHGEF6	ENSG00000129675	0.428781	0.305967	1
ENST00000370620	ARHGEF6	ENSG00000129675	0.688283	0.642163	1
ENST00000374152	ARID1A	ENSG00000117713	0.023451	0.000147671	0.00747522
ENST00000430799	ARID1A	ENSG00000117713	0.401428	0.262691	0.985087
ENST00000466382	ARID1A	ENSG00000117713	0.86095	0.852084	1
ENST00000324856	ARID1A	ENSG00000117713	0.967097	0.970421	1
ENST00000470579	ARID5A	ENSG00000196843	0.233862	0.081566	0.579519
ENST00000357485	ARID5A	ENSG00000196843	0.758651	0.730487	1
ENST00000454558	ARID5A	ENSG00000196843	0.774986	0.77217	1
ENST00000359765	ARID5A	ENSG00000196843	1.32075	0.775578	1
ENST00000497920	ARID5A	ENSG00000196843	1.35239	0.708966	1
ENST00000309334	ARID5B	ENSG00000150347	0.356978	0.208467	0.90934
ENST00000279873	ARID5B	ENSG00000150347	0.748745	0.717921	1
ENST00000470296	ARIH2	ENSG00000177479	8.89418e-10	0.000912817	0.0256652
ENST00000469038	ARIH2	ENSG00000177479	0.412456	0.31226	1
ENST00000466850	ARIH2	ENSG00000177479	0.610218	0.547306	1
ENST00000452385	ARIH2	ENSG00000177479	1.05954	1	1
ENST00000356401	ARIH2	ENSG00000177479	1.12228	0.885234	1
ENST00000487891	ARIH2	ENSG00000177479	1.9664	0.426244	1
ENST00000396662	ARL4A	ENSG00000122644	0.319231	0.176221	0.850198
ENST00000396663	ARL4A	ENSG00000122644	1.02744	0.982736	1
ENST00000357866	ARL6IP4	ENSG00000182196	0.520749	0.419372	1
ENST00000454885	ARL6IP4	ENSG00000182196	1.29678	0.745363	1
ENST00000392433	ARL6IP4	ENSG00000182196	2.04087	0.377014	1
ENST00000392435	ARL6IP4	ENSG00000182196	2.31556	0.306296	1
ENST00000453766	ARL6IP4	ENSG00000182196	25.3597	0.00315148	0.0614194
ENST00000326446	ARL6IP6	ENSG00000177917	0.791275	0.775894	1
ENST00000455875	ARL6IP6	ENSG00000177917	1.46988	0.646785	1
ENST00000486225	ARL8A	ENSG00000143862	0.595267	0.530181	1
ENST00000272217	ARL8A	ENSG00000143862	1.28519	0.753905	1
ENST00000446447	ARMC9	ENSG00000135931	0.705201	0.686121	1
ENST00000481520	ARMC9	ENSG00000135931	0.739756	0.728914	1
ENST00000483477	ARMC9	ENSG00000135931	0.9984	1	1
ENST00000428662	ARMC9	ENSG00000135931	1.75775	0.493852	1
ENST00000359743	ARMC9	ENSG00000135931	2.18627	0.360589	1
ENST00000479298	ARMCX3	ENSG00000102401	0.1875	0.0524588	0.441091
ENST00000341189	ARMCX3	ENSG00000102401	0.85051	0.839966	1
ENST00000491568	ARMCX3	ENSG00000102401	0.947615	1	1
ENST00000477980	ARMCX3	ENSG00000102401	0.963451	0.97107	1
ENST00000453574	ARMCX4	ENSG00000196440	0.499861	0.413428	1
ENST00000423738	ARMCX4	ENSG00000196440	0.508411	0.402571	1
ENST00000417500	ARPC4	ENSG00000241553	0.681487	0.686121	1
ENST00000418163	ARPC4	ENSG00000241553	0.813623	0.814014	1
ENST00000397261	ARPC4	ENSG00000241553	0.905643	0.902086	1
ENST00000424442	ARPC4	ENSG00000241553	0.911069	1	1
ENST00000450841	ARPC4	ENSG00000241553	1.11999	0.913774	1
ENST00000287613	ARPC4	ENSG00000241553	1.8934	0.427644	1
ENST00000465124	ARPC5L	ENSG00000136950	1.22904	0.809991	1
ENST00000353214	ARPC5L	ENSG00000136950	1.41712	0.66937	1
ENST00000259477	ARPC5L	ENSG00000136950	1.60438	0.556335	1
ENST00000360025	ARRB1	ENSG00000137486	0.380199	0.235028	0.94883
ENST00000420843	ARRB1	ENSG00000137486	0.650778	0.592651	1
ENST00000483563	ARRDC1	ENSG00000197070	0.253259	0.09945	0.644056
ENST00000424603	ARRDC1	ENSG00000197070	0.382113	0.263893	0.987425
ENST00000419386	ARRDC1	ENSG00000197070	0.686744	0.648894	1
ENST00000371421	ARRDC1	ENSG00000197070	1.14349	0.867699	1
ENST00000461627	ARRDC1	ENSG00000197070	1.18795	0.831586	1
ENST00000491911	ARRDC1	ENSG00000197070	1.54533	0.588925	1
ENST00000405007	ARRDC1	ENSG00000197070	3.09867	0.168957	0.835861
ENST00000475658	ARRDC1	ENSG00000197070	4727002655	1.02e-05	0.0015237
ENST00000505631	ARRDC3	ENSG00000113369	4.1042e-10	8.62e-05	0.00550867
ENST00000511391	ARRDC3	ENSG00000113369	0.148252	0.0267614	0.283083
ENST00000505549	ARRDC3	ENSG00000113369	0.205677	0.0612369	0.487379
ENST00000265138	ARRDC3	ENSG00000113369	0.625422	0.559215	1
ENST00000458014	ARSD	ENSG00000006756	0.257307	0.104206	0.661374
ENST00000217890	ARSD	ENSG00000006756	0.432499	0.318688	1
ENST00000381154	ARSD	ENSG00000006756	0.736022	0.702167	1
ENST00000438544	ARSE	ENSG00000157399	1.13651	0.911035	1
ENST00000381134	ARSE	ENSG00000157399	1.43722	0.661124	1
ENST00000355179	ARSG	ENSG00000141337	0.951287	0.95367	1
ENST00000448504	ARSG	ENSG00000141337	1.47787	0.630285	1
ENST00000463352	ASB1	ENSG00000065802	0.489552	0.390818	1
ENST00000438264	ASB1	ENSG00000065802	0.650171	0.631694	1
ENST00000264607	ASB1	ENSG00000065802	0.668162	0.615861	1
ENST00000409297	ASB1	ENSG00000065802	0.728372	0.716406	1
ENST00000473306	ASB1	ENSG00000065802	9.0387	0.0275782	0.288966
ENST00000481566	ASB1	ENSG00000065802	17.346	0.00555289	0.0928885
ENST00000397771	ASCC2	ENSG00000100325	0.148323	0.0274443	0.288314
ENST00000431535	ASCC2	ENSG00000100325	0.570495	0.492678	1
ENST00000492821	ASCC2	ENSG00000100325	1.01535	1	1
ENST00000458594	ASCC2	ENSG00000100325	1.06902	0.950209	1
ENST00000472433	ASCC2	ENSG00000100325	1.10187	1	1
ENST00000487486	ASCC2	ENSG00000100325	1.45187	0.642143	1
ENST00000465667	ASCC2	ENSG00000100325	1.47734	0.656551	1
ENST00000462454	ASCC2	ENSG00000100325	1.52726	0.642127	1
ENST00000495681	ASCC2	ENSG00000100325	2.13208	0.350829	1
ENST00000307790	ASCC2	ENSG00000100325	12.8209	0.00466508	0.0824928
ENST00000460313	ASCC2	ENSG00000100325	1985853229	0.000170538	0.00808889
ENST00000369162	ASCC3	ENSG00000112249	1.06402	0.939987	1
ENST00000518006	ASCC3	ENSG00000112249	1.17144	1	1
ENST00000474890	ASF1B	ENSG00000105011	0.553151	0.491502	1
ENST00000263382	ASF1B	ENSG00000105011	2.39366	0.287118	1
ENST00000380920	ASGR1	ENSG00000141505	1.40959	0.686402	1
ENST00000269299	ASGR1	ENSG00000141505	1.74633	0.499002	1
ENST00000420250	ASNSD1	ENSG00000138381	0.916003	0.932521	1
ENST00000260952	ASNSD1	ENSG00000138381	1.25227	0.783035	1
ENST00000306739	ASPSCR1	ENSG00000169696	1.09135	0.921765	1
ENST00000344865	ASPSCR1	ENSG00000169696	2.42794	0.353836	1
ENST00000504964	ASTE1	ENSG00000034533	6.37542e-09	0.110773	0.679358
ENST00000446270	ASTE1	ENSG00000034533	1.27197e+08	0.155445	0.80772
ENST00000472194	ATAD3B	ENSG00000160072	1.13981	0.916205	1
ENST00000360489	ATAD3B	ENSG00000160072	1.36409	0.706373	1
ENST00000485748	ATAD3B	ENSG00000160072	1.53295	0.596986	1
ENST00000474481	ATAD3B	ENSG00000160072	2.34134	0.29711	1
ENST00000378736	ATAD3B	ENSG00000160072	3.09457	0.222945	0.932529
ENST00000484537	ATAD3C	ENSG00000215915	0.951083	1	1
ENST00000378785	ATAD3C	ENSG00000215915	1.37913	0.699474	1
ENST00000455628	ATE1	ENSG00000107669	8.85522e-10	0.000912817	0.0256652
ENST00000369043	ATE1	ENSG00000107669	0.93479	0.959571	1
ENST00000337304	ATF4	ENSG00000128272	1.12032	0.887065	1
ENST00000404241	ATF4	ENSG00000128272	1.33056	0.730875	1
ENST00000321297	ATG16L2	ENSG00000168010	0.918285	0.915517	1
ENST00000439504	ATG16L2	ENSG00000168010	0.949038	0.960902	1
ENST00000435507	ATG16L2	ENSG00000168010	27.1311	0.00255733	0.0531532
ENST00000400771	ATG4B	ENSG00000168397	5.18692e-10	0.000178844	0.00838432
ENST00000404914	ATG4B	ENSG00000168397	0.291061	0.136973	0.758613
ENST00000474739	ATG4B	ENSG00000168397	0.441463	0.332147	1
ENST00000468018	ATG4B	ENSG00000168397	0.480939	0.392108	1
ENST00000475195	ATG4B	ENSG00000168397	0.588926	0.546217	1
ENST00000479941	ATG4B	ENSG00000168397	0.780597	0.763194	1
ENST00000460211	ATG4B	ENSG00000168397	0.786655	0.799397	1
ENST00000429899	ATG4B	ENSG00000168397	0.872071	0.926678	1
ENST00000405546	ATG4B	ENSG00000168397	1.32425	0.73871	1
ENST00000344376	ATG4B	ENSG00000168397	1.45617	0.647253	1
ENST00000494132	ATG4B	ENSG00000168397	1.70547	0.515692	1
ENST00000475693	ATG4B	ENSG00000168397	1.82769	0.45527	1
ENST00000494465	ATG4B	ENSG00000168397	1.89664	0.42909	1
ENST00000482507	ATG4B	ENSG00000168397	2.01746	0.384227	1
ENST00000474221	ATHL1	ENSG00000142102	0.629669	0.564354	1
ENST00000409655	ATHL1	ENSG00000142102	1.00081	1	1
ENST00000476372	ATHL1	ENSG00000142102	1.14283	0.867967	1
ENST00000482937	ATHL1	ENSG00000142102	1.14283	0.867967	1
ENST00000409479	ATHL1	ENSG00000142102	1.23378	0.792964	1
ENST00000444305	ATIC	ENSG00000138363	0.622376	0.59725	1
ENST00000435675	ATIC	ENSG00000138363	0.627592	0.599405	1
ENST00000413174	ATIC	ENSG00000138363	1.0861	0.975075	1
ENST00000467388	ATIC	ENSG00000138363	1.30203	0.868152	1
ENST00000479093	ATIC	ENSG00000138363	1.3918	0.681961	1
ENST00000446622	ATIC	ENSG00000138363	1.50353	0.631734	1
ENST00000443953	ATIC	ENSG00000138363	2.82758	0.208841	0.909514
ENST00000236959	ATIC	ENSG00000138363	2.96479	0.211631	0.915543
ENST00000478734	ATIC	ENSG00000138363	3.53673	0.132474	0.747405
ENST00000426233	ATIC	ENSG00000138363	1326458232	0.000590159	0.0190412
ENST00000356654	ATN1	ENSG00000111676	0.464324	0.343511	1
ENST00000396684	ATN1	ENSG00000111676	0.895345	0.890463	1
ENST00000229279	ATN1	ENSG00000111676	1.81143	0.460349	1
ENST00000356865	ATP10A	ENSG00000206190	0.885187	0.879059	1
ENST00000389967	ATP10A	ENSG00000206190	1.00028	1	1
ENST00000496082	ATP13A1	ENSG00000105726	0.464022	0.350893	1
ENST00000487364	ATP13A1	ENSG00000105726	0.888402	0.900057	1
ENST00000474955	ATP13A1	ENSG00000105726	1.17394	0.84824	1
ENST00000357324	ATP13A1	ENSG00000105726	1.45166	0.641989	1
ENST00000467160	ATP13A1	ENSG00000105726	1.6981	0.515069	1
ENST00000497556	ATP13A1	ENSG00000105726	1.74812	0.487234	1
ENST00000469641	ATP13A1	ENSG00000105726	1.76886	0.49075	1
ENST00000473243	ATP13A1	ENSG00000105726	1.85561	0.444626	1
ENST00000256031	ATP13A3	ENSG00000133657	0.834048	0.822188	1
ENST00000429136	ATP13A3	ENSG00000133657	1.59921	0.560552	1
ENST00000457986	ATP13A3	ENSG00000133657	1.73557	0.532453	1
ENST00000475483	ATP1B3	ENSG00000069849	0.191017	0.0541017	0.450131
ENST00000482635	ATP1B3	ENSG00000069849	0.766773	0.763794	1
ENST00000286371	ATP1B3	ENSG00000069849	0.970304	0.973419	1
ENST00000462082	ATP1B3	ENSG00000069849	1.6069	0.558043	1
ENST00000356708	ATP5C1	ENSG00000165629	0.745812	0.724185	1
ENST00000493053	ATP5C1	ENSG00000165629	1.06295	0.986678	1
ENST00000480528	ATP5C1	ENSG00000165629	1.0968	0.912419	1
ENST00000465936	ATP5C1	ENSG00000165629	2.18695	0.335527	1
ENST00000460820	ATP5C1	ENSG00000165629	5.97358	0.0396682	0.369592
ENST00000392541	ATP5G3	ENSG00000154518	0.990586	0.991387	1
ENST00000497075	ATP5G3	ENSG00000154518	1.43293	0.661207	1
ENST00000409194	ATP5G3	ENSG00000154518	1.50793	0.608592	1
ENST00000505852	ATP5I	ENSG00000169020	0.00213762	8.82e-07	0.000472861
ENST00000304312	ATP5I	ENSG00000169020	1.16966	0.845015	1
ENST00000484627	ATP5O	ENSG00000241837	1.34543	0.723886	1
ENST00000487374	ATP5O	ENSG00000241837	1.3695	0.781332	1
ENST00000431254	ATP5O	ENSG00000241837	4.96296	0.0577662	0.470135
ENST00000449556	ATP6AP1	ENSG00000071553	0.354685	0.207528	0.908602
ENST00000429585	ATP6AP1	ENSG00000071553	0.420917	0.290061	1
ENST00000369762	ATP6AP1	ENSG00000071553	0.596771	0.521917	1
ENST00000445849	ATP6AP1	ENSG00000071553	0.772238	0.747386	1
ENST00000455205	ATP6AP1	ENSG00000071553	1.08784	0.922284	1
ENST00000369759	ATP6AP1	ENSG00000071553	1.1964	0.823061	1
ENST00000484908	ATP6AP1	ENSG00000071553	1.33844	0.726306	1
ENST00000491569	ATP6AP1	ENSG00000071553	1.7039	0.510831	1
ENST00000472505	ATP6V0B	ENSG00000117410	0.868063	0.876204	1
ENST00000496131	ATP6V0B	ENSG00000117410	0.924171	1	1
ENST00000461670	ATP6V0B	ENSG00000117410	1.47889	0.641622	1
ENST00000468183	ATP6V0B	ENSG00000117410	1.50167	0.613123	1
ENST00000236067	ATP6V0B	ENSG00000117410	1.53639	0.592858	1
ENST00000431876	ATP6V0B	ENSG00000117410	1.53639	0.592858	1
ENST00000471859	ATP6V0B	ENSG00000117410	2.08412	0.378546	1
ENST00000498664	ATP6V0B	ENSG00000117410	3.24974	0.151489	0.799256
ENST00000498208	ATP6V0B	ENSG00000117410	21.2129	0.00525161	0.0898114
ENST00000519374	ATP6V0E1	ENSG00000113732	0.934497	1	1
ENST00000265093	ATP6V0E1	ENSG00000113732	1.56409	0.577254	1
ENST00000519911	ATP6V0E1	ENSG00000113732	2.39818	0.283926	1
ENST00000475322	ATP6V1A	ENSG00000114573	0.736505	0.710866	1
ENST00000273398	ATP6V1A	ENSG00000114573	0.998659	1	1
ENST00000518738	ATP6V1C1	ENSG00000155097	0.95216	0.955651	1
ENST00000395862	ATP6V1C1	ENSG00000155097	1.00182	1	1
ENST00000521514	ATP6V1C1	ENSG00000155097	1.10321	1	1
ENST00000399798	ATP6V1E1	ENSG00000131100	0.0509329	0.00617838	0.101516
ENST00000399796	ATP6V1E1	ENSG00000131100	1.0931	0.912	1
ENST00000473248	ATP6V1E1	ENSG00000131100	2.21506	0.375758	1
ENST00000253413	ATP6V1E1	ENSG00000131100	2.6954	0.228852	0.940633
ENST00000249289	ATP6V1F	ENSG00000128524	1.05507	0.948073	1
ENST00000492758	ATP6V1F	ENSG00000128524	2.10617	0.378746	1
ENST00000473413	ATP6V1G1	ENSG00000136888	0.802812	0.815461	1
ENST00000374050	ATP6V1G1	ENSG00000136888	1.48638	0.621583	1
ENST00000340500	ATRN	ENSG00000088812	0.529038	0.436588	1
ENST00000262919	ATRN	ENSG00000088812	0.670296	0.618642	1
ENST00000492857	ATXN1	ENSG00000124788	0.608741	0.548979	1
ENST00000436367	ATXN1	ENSG00000124788	0.702841	0.660478	1
ENST00000379065	ATXN1	ENSG00000124788	0.848235	0.879356	1
ENST00000381061	ATXN10	ENSG00000130638	0.0218058	0.000292373	0.0116623
ENST00000493643	ATXN10	ENSG00000130638	0.637893	0.579982	1
ENST00000252934	ATXN10	ENSG00000130638	1.17154	0.846324	1
ENST00000396011	ATXN10	ENSG00000130638	1.2502	0.780992	1
ENST00000451241	ATXN10	ENSG00000130638	2.95727	0.201214	0.897439
ENST00000389153	ATXN2	ENSG00000204842	0.311569	0.157446	0.81218
ENST00000495342	ATXN2	ENSG00000204842	0.448915	0.345533	1
ENST00000480754	ATXN2	ENSG00000204842	0.597561	0.535855	1
ENST00000392645	ATXN2	ENSG00000204842	0.614148	0.606148	1
ENST00000475132	ATXN2	ENSG00000204842	0.674443	0.669185	1
ENST00000483311	ATXN2	ENSG00000204842	0.799717	0.789416	1
ENST00000389154	ATXN2	ENSG00000204842	0.887977	0.895045	1
ENST00000468920	ATXN2	ENSG00000204842	0.959121	1	1
ENST00000482777	ATXN2	ENSG00000204842	1.01757	1	1
ENST00000492467	ATXN2	ENSG00000204842	1.67735	0.567841	1
ENST00000484991	ATXN2	ENSG00000204842	1863245717	0.000207127	0.00923255
ENST00000377617	ATXN2	ENSG00000204842	2931065017	4.89e-05	0.00390543
ENST00000325200	ATXN2L	ENSG00000168488	0.00544851	2.39e-06	0.000726315
ENST00000336783	ATXN2L	ENSG00000168488	1.65504	0.530353	1
ENST00000340394	ATXN2L	ENSG00000168488	2.02604	0.383846	1
ENST00000287590	B3GNT7	ENSG00000156966	0.816673	0.801483	1
ENST00000479618	B3GNT7	ENSG00000156966	0.986694	1	1
ENST00000322843	B4GALNT3	ENSG00000139044	0.395258	0.270293	0.995268
ENST00000266383	B4GALNT3	ENSG00000139044	2.01638	0.384545	1
ENST00000510761	B4GALT7	ENSG00000027847	2.59723e-09	0.0163487	0.200502
ENST00000505433	B4GALT7	ENSG00000027847	0.772122	0.800811	1
ENST00000505145	B4GALT7	ENSG00000027847	1.1223	0.90674	1
ENST00000507061	B4GALT7	ENSG00000027847	1.17203	0.854975	1
ENST00000029410	B4GALT7	ENSG00000027847	1.31797	0.733173	1
ENST00000515353	B4GALT7	ENSG00000027847	2.57348	0.249759	0.969255
ENST00000505468	B4GALT7	ENSG00000027847	2.64855	0.253346	0.974573
ENST00000492141	BAD	ENSG00000002330	0.362353	0.298083	1
ENST00000394531	BAD	ENSG00000002330	1.04242	0.97068	1
ENST00000309032	BAD	ENSG00000002330	1.23437	0.792853	1
ENST00000394532	BAD	ENSG00000002330	1.62346	0.553296	1
ENST00000321238	BAIAP2	ENSG00000175866	0.501629	0.393939	1
ENST00000428708	BAIAP2	ENSG00000175866	0.56521	0.482663	1
ENST00000392411	BAIAP2	ENSG00000175866	0.799046	0.795904	1
ENST00000435091	BAIAP2	ENSG00000175866	0.832223	0.827424	1
ENST00000321280	BAIAP2	ENSG00000175866	1.37094	0.694647	1
ENST00000416299	BAIAP2	ENSG00000175866	1.67986	0.519372	1
ENST00000321300	BAIAP2	ENSG00000175866	2.4552	0.270388	0.995452
ENST00000485422	BAIAP2L1	ENSG00000006453	0.367282	0.25075	0.970419
ENST00000480580	BAIAP2L1	ENSG00000006453	0.411688	0.284636	1
ENST00000491463	BAIAP2L1	ENSG00000006453	0.65408	0.657618	1
ENST00000005260	BAIAP2L1	ENSG00000006453	1.20713	0.815829	1
ENST00000447228	BASP1	ENSG00000176788	0.811785	0.802519	1
ENST00000322611	BASP1	ENSG00000176788	1.73002	0.496041	1
ENST00000449757	BAT1	ENSG00000198563	0.0811603	0.00550929	0.0926336
ENST00000456976	BAT1	ENSG00000198563	0.106748	0.0127557	0.170392
ENST00000428450	BAT1	ENSG00000198563	0.111902	0.0125492	0.168217
ENST00000462421	BAT1	ENSG00000198563	0.869191	0.88796	1
ENST00000417556	BAT1	ENSG00000198563	0.880275	0.910317	1
ENST00000481456	BAT1	ENSG00000198563	0.897168	0.892592	1
ENST00000462256	BAT1	ENSG00000198563	0.98139	0.981397	1
ENST00000376177	BAT1	ENSG00000198563	1.25364	0.781378	1
ENST00000474961	BAT1	ENSG00000198563	1.95559	0.406612	1
ENST00000484566	BAT1	ENSG00000198563	2.94502	0.187032	0.870042
ENST00000392080	BAT2D1	ENSG00000117523	0.0258432	0.000164908	0.00796654
ENST00000426496	BAT2D1	ENSG00000117523	0.259824	0.105795	0.666005
ENST00000492811	BAT2D1	ENSG00000117523	0.629381	0.592049	1
ENST00000495585	BAT2D1	ENSG00000117523	0.799684	0.780395	1
ENST00000498596	BAT2D1	ENSG00000117523	0.891148	0.902941	1
ENST00000483654	BAT2D1	ENSG00000117523	1.13344	0.882331	1
ENST00000451306	BAT2D1	ENSG00000117523	1.66202	0.53006	1
ENST00000412837	BAT2D1	ENSG00000117523	2.84176	0.203539	0.901422
ENST00000476522	BAT2D1	ENSG00000117523	3.08446	0.17743	0.853063
ENST00000372249	BAT2L	ENSG00000130723	0.157344	0.0313071	0.313891
ENST00000465931	BAT2L	ENSG00000130723	0.562546	0.475448	1
ENST00000405995	BAT2L	ENSG00000130723	0.692883	0.650875	1
ENST00000422467	BAT2L	ENSG00000130723	0.700242	0.661112	1
ENST00000357304	BAT2L	ENSG00000130723	0.70409	0.66131	1
ENST00000320547	BAT2L	ENSG00000130723	1.38819	0.682058	1
ENST00000451855	BAT2L	ENSG00000130723	3.21599	0.158906	0.815518
ENST00000375896	BAT4	ENSG00000204438	0.720812	0.702057	1
ENST00000375893	BAT4	ENSG00000204438	1.34736	0.711108	1
ENST00000293288	BAX	ENSG00000087088	1.32819	0.726267	1
ENST00000515540	BAX	ENSG00000087088	1.51199	0.608226	1
ENST00000391871	BAX	ENSG00000087088	1.64019	0.538656	1
ENST00000513217	BAX	ENSG00000087088	1.80617	0.468532	1
ENST00000513545	BAX	ENSG00000087088	1.94926	0.407665	1
ENST00000507757	BAX	ENSG00000087088	2.7252	0.221535	0.931133
ENST00000502487	BAX	ENSG00000087088	3.4814	0.131168	0.743911
ENST00000404251	BAZ1B	ENSG00000009954	0.836729	0.827661	1
ENST00000339594	BAZ1B	ENSG00000009954	1.0011	1	1
ENST00000379441	BAZ2A	ENSG00000076108	0.602471	0.528798	1
ENST00000179765	BAZ2A	ENSG00000076108	0.954569	0.953797	1
ENST00000391955	BCAM	ENSG00000187244	0.858894	0.84929	1
ENST00000270233	BCAM	ENSG00000187244	0.966233	0.965745	1
ENST00000486326	BCAP29	ENSG00000075790	0.0154104	0.000579736	0.0188006
ENST00000479917	BCAP29	ENSG00000075790	0.422407	0.310824	1
ENST00000379121	BCAP29	ENSG00000075790	0.827106	0.873846	1
ENST00000379119	BCAP29	ENSG00000075790	0.861181	0.871863	1
ENST00000421217	BCAP29	ENSG00000075790	0.963829	0.98523	1
ENST00000005259	BCAP29	ENSG00000075790	1.02345	1	1
ENST00000393420	BCAR1	ENSG00000050820	0.891974	0.886439	1
ENST00000162330	BCAR1	ENSG00000050820	2.08336	0.371979	1
ENST00000418647	BCAR1	ENSG00000050820	2.39967	0.287662	1
ENST00000466632	BCAR3	ENSG00000137936	0.437558	0.322274	1
ENST00000260502	BCAR3	ENSG00000137936	1.20909	0.813075	1
ENST00000408905	BCAS3	ENSG00000141376	0.671691	0.621241	1
ENST00000340746	BCAS3	ENSG00000141376	0.809723	0.793832	1
ENST00000402551	BCAT2	ENSG00000105552	1.36632	0.6991	1
ENST00000316273	BCAT2	ENSG00000105552	1.40793	0.670364	1
ENST00000393253	BCL2L11	ENSG00000153094	0.555516	0.520847	1
ENST00000357682	BCL2L11	ENSG00000153094	1.30788	0.738337	1
ENST00000444487	BCL3	ENSG00000069399	0.197926	0.0606546	0.485019
ENST00000473468	BCL3	ENSG00000069399	0.50232	0.405984	1
ENST00000473473	BCL3	ENSG00000069399	0.779911	0.762422	1
ENST00000464319	BCL3	ENSG00000069399	0.942551	1	1
ENST00000477832	BCL3	ENSG00000069399	1.06318	0.939893	1
ENST00000474300	BCL3	ENSG00000069399	1.17285	0.847794	1
ENST00000403534	BCL3	ENSG00000069399	1.31312	0.733986	1
ENST00000164227	BCL3	ENSG00000069399	1.99706	0.395861	1
ENST00000223368	BCL7B	ENSG00000106635	0.365633	0.242318	0.958736
ENST00000493592	BCL7B	ENSG00000106635	0.608778	0.545502	1
ENST00000493671	BCL7B	ENSG00000106635	0.689187	0.657068	1
ENST00000482231	BCL7B	ENSG00000106635	0.719789	0.699746	1
ENST00000416906	BCL7B	ENSG00000106635	0.790016	0.78417	1
ENST00000411832	BCL7B	ENSG00000106635	1.06578	0.936968	1
ENST00000486818	BCL7B	ENSG00000106635	1.16795	0.85134	1
ENST00000493679	BCL7B	ENSG00000106635	1.3885	0.688618	1
ENST00000481667	BCL7B	ENSG00000106635	1.6234	0.614808	1
ENST00000380317	BCL7C	ENSG00000099385	0.685598	0.648952	1
ENST00000215115	BCL7C	ENSG00000099385	1.65117	0.533544	1
ENST00000443791	BCS1L	ENSG00000074582	0.415237	0.291841	1
ENST00000465706	BCS1L	ENSG00000074582	0.453652	0.344274	1
ENST00000490188	BCS1L	ENSG00000074582	0.877655	0.911025	1
ENST00000477422	BCS1L	ENSG00000074582	0.887218	0.888363	1
ENST00000431802	BCS1L	ENSG00000074582	1.0551	0.947369	1
ENST00000460579	BCS1L	ENSG00000074582	1.28619	0.766583	1
ENST00000471576	BCS1L	ENSG00000074582	1.4377	0.664434	1
ENST00000493376	BCS1L	ENSG00000074582	1.44439	0.686121	1
ENST00000412366	BCS1L	ENSG00000074582	1.84471	0.454802	1
ENST00000416304	BCS1L	ENSG00000074582	2.59562	0.262608	0.985087
ENST00000426649	BCS1L	ENSG00000074582	12.6804	0.0231577	0.25609
ENST00000361523	BECN1	ENSG00000126581	0.896155	0.894539	1
ENST00000438274	BECN1	ENSG00000126581	5.31396	0.0548775	0.455221
ENST00000355173	BEGAIN	ENSG00000183092	1.12808	1	1
ENST00000443071	BEGAIN	ENSG00000183092	1.13799	0.876473	1
ENST00000465276	BEND7	ENSG00000165626	0.0946264	0.0231748	0.256124
ENST00000396898	BEND7	ENSG00000165626	0.420867	0.305354	1
ENST00000440282	BEND7	ENSG00000165626	0.623641	0.564593	1
ENST00000378605	BEND7	ENSG00000165626	0.667181	0.64488	1
ENST00000333643	BEX5	ENSG00000184515	1.00666	1	1
ENST00000484837	BEX5	ENSG00000184515	7.27416	0.128315	0.736861
ENST00000256495	BHLHE40	ENSG00000134107	0.667705	0.614216	1
ENST00000467610	BHLHE40	ENSG00000134107	1.06658	0.950585	1
ENST00000375512	BICD2	ENSG00000185963	0.618889	0.55027	1
ENST00000356884	BICD2	ENSG00000185963	0.983533	0.985704	1
ENST00000316724	BIN1	ENSG00000136717	0.490901	0.390213	1
ENST00000393040	BIN1	ENSG00000136717	0.597723	0.528773	1
ENST00000376113	BIN1	ENSG00000136717	1.5765	0.571314	1
ENST00000462958	BIN1	ENSG00000136717	1.80229	0.466536	1
ENST00000357970	BIN1	ENSG00000136717	2.66846	0.2566	0.979539
ENST00000484253	BIN1	ENSG00000136717	11.3248	0.00899146	0.132885
ENST00000409400	BIN1	ENSG00000136717	41.6201	0.000380869	0.0138259
ENST00000497023	BIRC6	ENSG00000115760	0.56456	0.554348	1
ENST00000461788	BIRC6	ENSG00000115760	0.575439	0.531653	1
ENST00000496555	BIRC6	ENSG00000115760	0.602932	0.657618	1
ENST00000261359	BIRC6	ENSG00000115760	0.658922	0.612898	1
ENST00000465130	BIRC6	ENSG00000115760	0.8374	0.840042	1
ENST00000471232	BIRC6	ENSG00000115760	1.00694	0.993694	1
ENST00000448849	BIVM	ENSG00000134897	0.443912	0.350899	1
ENST00000491929	BIVM	ENSG00000134897	0.61983	0.571101	1
ENST00000257336	BIVM	ENSG00000134897	0.920252	0.947114	1
ENST00000490317	BIVM	ENSG00000134897	1.34899	0.743277	1
ENST00000481069	BIVM	ENSG00000134897	1.92646	0.648315	1
ENST00000394819	BLMH	ENSG00000108578	0.66407	0.612325	1
ENST00000261714	BLMH	ENSG00000108578	2.09341	0.361524	1
ENST00000433642	BLOC1S3	ENSG00000189114	1.42841	0.658893	1
ENST00000341054	BLOC1S3	ENSG00000189114	1.48488	0.711458	1
ENST00000424330	BLVRA	ENSG00000106605	0.100357	0.00922631	0.135319
ENST00000402924	BLVRA	ENSG00000106605	1.23444	0.929778	1
ENST00000265523	BLVRA	ENSG00000106605	1.35434	0.705582	1
ENST00000389010	BMP2K	ENSG00000138756	1.18632	0.835889	1
ENST00000502613	BMP2K	ENSG00000138756	1.31077	0.736033	1
ENST00000505725	BMP2K	ENSG00000138756	3.28789	0.193404	0.884738
ENST00000245451	BMP4	ENSG00000125378	1.07505	0.928656	1
ENST00000417573	BMP4	ENSG00000125378	1.9735	0.404603	1
ENST00000417312	BNIP2	ENSG00000140299	0.182343	0.0447707	0.400976
ENST00000267859	BNIP2	ENSG00000140299	0.782603	0.760385	1
ENST00000409352	BNIP2	ENSG00000140299	1.72355	0.503782	1
ENST00000477543	BNIP2	ENSG00000140299	1.85509	0.488026	1
ENST00000415213	BNIP2	ENSG00000140299	1.87068	0.444303	1
ENST00000477178	BOC	ENSG00000144857	0.350964	0.67351	1
ENST00000462425	BOC	ENSG00000144857	0.538105	0.518349	1
ENST00000484034	BOC	ENSG00000144857	0.670676	0.683784	1
ENST00000471963	BOC	ENSG00000144857	0.95489	0.963853	1
ENST00000495514	BOC	ENSG00000144857	1.2669	0.771758	1
ENST00000498710	BOC	ENSG00000144857	1.34375	1	1
ENST00000273395	BOC	ENSG00000144857	1.42581	0.667745	1
ENST00000466059	BOC	ENSG00000144857	1.72617	0.556337	1
ENST00000479182	BOC	ENSG00000144857	1.77931	0.486472	1
ENST00000463971	BOC	ENSG00000144857	1.81661	0.584142	1
ENST00000497495	BOC	ENSG00000144857	2.92746	0.205829	0.90556
ENST00000464546	BOC	ENSG00000144857	3.05472	0.241547	0.957446
ENST00000393132	BPGM	ENSG00000172331	0.298399	0.156474	0.809462
ENST00000344924	BPGM	ENSG00000172331	1.35199	0.707688	1
ENST00000360016	BRD4	ENSG00000141867	0.434397	0.312651	1
ENST00000371835	BRD4	ENSG00000141867	0.804107	0.786206	1
ENST00000263377	BRD4	ENSG00000141867	0.940635	0.939138	1
ENST00000495794	BRD9	ENSG00000028310	0.470871	0.351616	1
ENST00000490814	BRD9	ENSG00000028310	0.60772	0.550412	1
ENST00000334893	BRD9	ENSG00000028310	0.882543	0.877078	1
ENST00000497410	BRD9	ENSG00000028310	1.02731	1	1
ENST00000487688	BRD9	ENSG00000028310	1.07869	1	1
ENST00000323547	BRD9	ENSG00000028310	2.85198	0.207669	0.908602
ENST00000446501	BRF1	ENSG00000185024	1.02465	0.976557	1
ENST00000392557	BRF1	ENSG00000185024	1.85208	0.446221	1
ENST00000458574	BRP44	ENSG00000143158	0.34576	0.220438	0.929932
ENST00000367846	BRP44	ENSG00000143158	0.808342	0.79129	1
ENST00000271373	BRP44	ENSG00000143158	1.96944	0.401734	1
ENST00000439563	BTBD19	ENSG00000222009	0.0582792	0.00846584	0.126848
ENST00000495433	BTBD19	ENSG00000222009	0.183727	0.0523446	0.441061
ENST00000464114	BTBD19	ENSG00000222009	0.30276	0.163058	0.826289
ENST00000475105	BTBD19	ENSG00000222009	0.322467	0.1793	0.856003
ENST00000482715	BTBD19	ENSG00000222009	0.341465	0.220563	0.929932
ENST00000450269	BTBD19	ENSG00000222009	0.509714	0.421595	1
ENST00000485668	BTBD19	ENSG00000222009	0.532131	0.434636	1
ENST00000489976	BTBD19	ENSG00000222009	0.742558	0.728483	1
ENST00000409335	BTBD19	ENSG00000222009	0.833978	0.829285	1
ENST00000498633	BTBD9	ENSG00000183826	0.482032	0.383117	1
ENST00000481247	BTBD9	ENSG00000183826	0.947181	0.946061	1
ENST00000482824	BTD	ENSG00000169814	0.496904	0.429659	1
ENST00000427382	BTD	ENSG00000169814	0.678155	0.641796	1
ENST00000303498	BTD	ENSG00000169814	0.823897	0.809502	1
ENST00000475157	BTG2	ENSG00000159388	0.520915	0.418246	1
ENST00000290551	BTG2	ENSG00000159388	0.596401	0.519658	1
ENST00000377708	BTN3A2	ENSG00000186470	1.1575	0.86941	1
ENST00000356386	BTN3A2	ENSG00000186470	1.44805	0.644117	1
ENST00000471813	BUD31	ENSG00000106245	4.61844e-09	0.0614335	0.487379
ENST00000496696	BUD31	ENSG00000106245	0.355511	0.392843	1
ENST00000473447	BUD31	ENSG00000106245	0.392891	0.301842	1
ENST00000456893	BUD31	ENSG00000106245	1.25434	0.782417	1
ENST00000222969	BUD31	ENSG00000106245	1.95497	0.408648	1
ENST00000431419	BUD31	ENSG00000106245	2.94237	0.218246	0.926579
ENST00000427499	BUD31	ENSG00000106245	5.81577	0.0959243	0.629699
ENST00000448778	C10orf10	ENSG00000165507	0.636296	0.589375	1
ENST00000298295	C10orf10	ENSG00000165507	1.08931	0.915615	1
ENST00000496638	C10orf10	ENSG00000165507	1.43653	0.657793	1
ENST00000441508	C10orf105	ENSG00000214688	0.330818	0.188232	0.873773
ENST00000398786	C10orf105	ENSG00000214688	0.684969	0.647256	1
ENST00000468134	C10orf11	ENSG00000148655	0.884101	0.946363	1
ENST00000354343	C10orf11	ENSG00000148655	1.19243	0.834984	1
ENST00000416348	C10orf116	ENSG00000148671	0.504369	0.396167	1
ENST00000372012	C10orf116	ENSG00000148671	0.79801	0.778874	1
ENST00000372013	C10orf116	ENSG00000148671	0.838532	0.829259	1
ENST00000374148	C10orf128	ENSG00000204161	0.413056	0.306249	1
ENST00000453436	C10orf128	ENSG00000204161	0.88552	0.905335	1
ENST00000374151	C10orf128	ENSG00000204161	1.06841	0.934521	1
ENST00000374156	C10orf128	ENSG00000204161	1.38117	0.693316	1
ENST00000371426	C10orf4	ENSG00000148690	1.10735e-09	0.00181247	0.0411171
ENST00000394100	C10orf4	ENSG00000148690	0.652055	0.598116	1
ENST00000359204	C10orf4	ENSG00000148690	0.933632	1	1
ENST00000460752	C10orf4	ENSG00000148690	1.05137	0.957535	1
ENST00000483229	C10orf4	ENSG00000148690	1.95127	0.441462	1
ENST00000482719	C10orf4	ENSG00000148690	2.10393	0.52732	1
ENST00000487269	C10orf84	ENSG00000165669	0.53112	0.471873	1
ENST00000369183	C10orf84	ENSG00000165669	0.798809	0.787057	1
ENST00000369170	C10orf84	ENSG00000165669	1.03516	1	1
ENST00000469780	C10orf84	ENSG00000165669	1.12054	1	1
ENST00000467890	C10orf84	ENSG00000165669	1.21892	0.913464	1
ENST00000469758	C10orf84	ENSG00000165669	1.52866	0.649223	1
ENST00000426510	C11orf17	ENSG00000166452	0.647856	0.603103	1
ENST00000396648	C11orf17	ENSG00000166452	1.04567	0.95867	1
ENST00000441853	C11orf35	ENSG00000185522	1.12281	0.892147	1
ENST00000329451	C11orf35	ENSG00000185522	1.12701	0.881691	1
ENST00000492515	C11orf35	ENSG00000185522	1.16547	0.86808	1
ENST00000469990	C11orf35	ENSG00000185522	1.71396	0.505517	1
ENST00000486629	C11orf35	ENSG00000185522	1.8851	0.435806	1
ENST00000354421	C11orf54	ENSG00000182919	0.426338	0.310204	1
ENST00000331239	C11orf54	ENSG00000182919	1.24383	0.792755	1
ENST00000357861	C12orf41	ENSG00000139620	0.266246	0.122769	0.718867
ENST00000420613	C12orf41	ENSG00000139620	0.875938	0.874192	1
ENST00000324947	C12orf41	ENSG00000139620	1.11212	0.897252	1
ENST00000377560	C12orf51	ENSG00000173064	0.493482	0.384819	1
ENST00000430131	C12orf51	ENSG00000173064	0.813701	0.796837	1
ENST00000492258	C13orf1	ENSG00000123178	0.645093	0.607063	1
ENST00000495454	C13orf1	ENSG00000123178	0.720798	0.686656	1
ENST00000487837	C13orf15	ENSG00000102760	0.176808	0.0435618	0.393643
ENST00000379359	C13orf15	ENSG00000102760	0.487818	0.373536	1
ENST00000310806	C14orf106	ENSG00000129534	1.17203	0.845786	1
ENST00000496413	C14orf106	ENSG00000129534	1.83603	0.676349	1
ENST00000283534	C14orf109	ENSG00000153485	1.30504	0.741255	1
ENST00000415050	C14orf109	ENSG00000153485	1.8538	0.455743	1
ENST00000247194	C14orf149	ENSG00000126790	0.782849	0.768338	1
ENST00000466522	C14orf149	ENSG00000126790	2.02574	0.46784	1
ENST00000478430	C14orf149	ENSG00000126790	2.1005	0.391946	1
ENST00000481608	C14orf149	ENSG00000126790	2.33685	0.340467	1
ENST00000246489	C14orf153	ENSG00000126214	0.269518	0.125664	0.728424
ENST00000347839	C14orf153	ENSG00000126214	0.399151	0.261931	0.984454
ENST00000389744	C14orf153	ENSG00000126214	0.873315	0.871312	1
ENST00000247618	C14orf153	ENSG00000126214	0.903204	1	1
ENST00000409074	C14orf153	ENSG00000126214	1.29504	0.771557	1
ENST00000458117	C14orf153	ENSG00000126214	1.9679	0.406788	1
ENST00000440963	C14orf153	ENSG00000126214	2.43791	0.278643	1
ENST00000524232	C14orf159	ENSG00000133943	8.48623e-10	0.000845409	0.0242774
ENST00000520328	C14orf159	ENSG00000133943	0.0356952	0.000999746	0.0273811
ENST00000521334	C14orf159	ENSG00000133943	0.333153	0.200395	0.896338
ENST00000521081	C14orf159	ENSG00000133943	0.410252	0.312877	1
ENST00000523894	C14orf159	ENSG00000133943	0.498895	0.413058	1
ENST00000435094	C14orf159	ENSG00000133943	0.729077	0.707548	1
ENST00000412671	C14orf159	ENSG00000133943	0.730409	0.725597	1
ENST00000517306	C14orf159	ENSG00000133943	0.947822	0.949778	1
ENST00000522322	C14orf159	ENSG00000133943	1.07294	0.932791	1
ENST00000523576	C14orf159	ENSG00000133943	1.10049	0.959614	1
ENST00000522816	C14orf159	ENSG00000133943	1.22011	0.804758	1
ENST00000256324	C14orf159	ENSG00000133943	1.32073	0.732727	1
ENST00000523461	C14orf159	ENSG00000133943	2.20297	0.334965	1
ENST00000523816	C14orf159	ENSG00000133943	8.38558	0.0167697	0.204423
ENST00000314067	C14orf179	ENSG00000119650	1.01013	1	1
ENST00000238628	C14orf179	ENSG00000119650	3.30921	0.173473	0.844816
ENST00000414262	C14orf2	ENSG00000156411	0.969346	1	1
ENST00000286953	C14orf2	ENSG00000156411	2.18303	0.334357	1
ENST00000267425	C14orf21	ENSG00000196943	0.983671	1	1
ENST00000396802	C14orf21	ENSG00000196943	1	1	1
ENST00000357484	C15orf38	ENSG00000242498	0.578798	0.497144	1
ENST00000460685	C15orf38	ENSG00000242498	4.97425	0.0624158	0.492154
ENST00000394987	C15orf39	ENSG00000167173	0.954445	0.963702	1
ENST00000446981	C15orf39	ENSG00000167173	1.33874	0.720292	1
ENST00000360470	C15orf57	ENSG00000128891	1.21933	0.807161	1
ENST00000358005	C15orf57	ENSG00000128891	3.27186	0.165326	0.829237
ENST00000402641	C16orf28	ENSG00000249315	0.017632	0.000107879	0.006352
ENST00000391893	C16orf28	ENSG00000249315	0.545881	0.45571	1
ENST00000511095	C16orf28	ENSG00000249315	0.941269	0.941295	1
ENST00000248104	C16orf28	ENSG00000249315	2.73726	0.217293	0.924743
ENST00000399599	C16orf5	ENSG00000089486	1.01225	0.990181	1
ENST00000412185	C16orf5	ENSG00000089486	1.55462	0.582578	1
ENST00000219281	C16orf57	ENSG00000103005	1.02193	0.978695	1
ENST00000423271	C16orf57	ENSG00000103005	6.32962	0.040707	0.376271
ENST00000430477	C16orf58	ENSG00000140688	0.561342	0.477447	1
ENST00000452223	C16orf58	ENSG00000140688	0.731023	0.696314	1
ENST00000436843	C16orf58	ENSG00000140688	1.22907	0.797709	1
ENST00000219400	C16orf61	ENSG00000103121	0.815726	0.801965	1
ENST00000486645	C16orf61	ENSG00000103121	2.36245	0.290718	1
ENST00000389386	C16orf7	ENSG00000075399	1.4413	0.649049	1
ENST00000261625	C16orf7	ENSG00000075399	2.44569	0.288397	1
ENST00000471525	C16orf89	ENSG00000153446	0.806304	0.791199	1
ENST00000472572	C16orf89	ENSG00000153446	1.23371	0.792863	1
ENST00000474471	C16orf89	ENSG00000153446	2.0257	0.386872	1
ENST00000433909	C16orf93	ENSG00000196118	0.785774	0.773041	1
ENST00000354963	C16orf93	ENSG00000196118	1.26075	0.774864	1
ENST00000293215	C17orf106	ENSG00000108504	1.06671	0.93632	1
ENST00000416485	C17orf106	ENSG00000108504	1.62048	0.552093	1
ENST00000521575	C17orf107	ENSG00000205710	1.14574	0.870908	1
ENST00000381365	C17orf107	ENSG00000205710	1.33917	0.724712	1
ENST00000425042	C17orf28	ENSG00000167861	0.807696	0.798253	1
ENST00000305419	C17orf28	ENSG00000167861	0.99729	1	1
ENST00000389017	C17orf59	ENSG00000196544	1.46985	0.631915	1
ENST00000357939	C17orf59	ENSG00000196544	1.66353	0.533786	1
ENST00000327787	C17orf70	ENSG00000185504	0.900951	0.910233	1
ENST00000443656	C17orf70	ENSG00000185504	1.42195	0.660975	1
ENST00000425898	C17orf70	ENSG00000185504	1.65249	0.533231	1
ENST00000361039	C17orf70	ENSG00000185504	6.21076	0.0375603	0.356157
ENST00000396628	C17orf81	ENSG00000170291	0.637844	0.587849	1
ENST00000356683	C17orf81	ENSG00000170291	0.797939	0.779439	1
ENST00000354429	C17orf81	ENSG00000170291	3.62326	0.122983	0.719359
ENST00000341249	C17orf95	ENSG00000181038	0.993943	1	1
ENST00000317409	C17orf95	ENSG00000181038	1.61663	0.552991	1
ENST00000306735	C18orf22	ENSG00000101546	0.841271	0.831533	1
ENST00000262197	C18orf22	ENSG00000101546	1.52587	0.598893	1
ENST00000342680	C19orf12	ENSG00000131943	0.841826	0.909831	1
ENST00000392278	C19orf12	ENSG00000131943	0.931381	0.936051	1
ENST00000323670	C19orf12	ENSG00000131943	0.954733	0.956728	1
ENST00000392275	C19orf12	ENSG00000131943	1.17698	1	1
ENST00000392276	C19orf12	ENSG00000131943	1.32217	0.729034	1
ENST00000409293	C19orf24	ENSG00000228300	2.58901	0.244042	0.960594
ENST00000492647	C19orf24	ENSG00000228300	2.58901	0.244042	0.960594
ENST00000513897	C19orf24	ENSG00000228300	2.58901	0.244042	0.960594
ENST00000518332	C19orf24	ENSG00000228300	2.58901	0.244042	0.960594
ENST00000398558	C19orf28	ENSG00000161091	1.02161	0.982046	1
ENST00000389395	C19orf28	ENSG00000161091	1.14556	0.866038	1
ENST00000355415	C19orf28	ENSG00000161091	1.91213	0.421184	1
ENST00000248420	C19orf29	ENSG00000105298	0.372418	0.233972	0.946721
ENST00000446452	C19orf29	ENSG00000105298	0.83706	0.880771	1
ENST00000429344	C19orf29	ENSG00000105298	1.23452	0.794346	1
ENST00000487416	C19orf42	ENSG00000214046	0.562679	0.483858	1
ENST00000461488	C19orf42	ENSG00000214046	0.564661	0.478678	1
ENST00000358726	C19orf42	ENSG00000214046	0.693146	0.663906	1
ENST00000465250	C19orf42	ENSG00000214046	0.747739	0.719093	1
ENST00000461364	C19orf42	ENSG00000214046	0.967536	1	1
ENST00000397349	C19orf42	ENSG00000214046	1.33	0.722103	1
ENST00000487803	C19orf42	ENSG00000214046	2.55969	0.250527	0.970094
ENST00000301165	C19orf55	ENSG00000167595	0.196207	0.0769004	0.561433
ENST00000396911	C19orf55	ENSG00000167595	0.785064	0.766059	1
ENST00000444637	C19orf55	ENSG00000167595	2.31842	0.32828	1
ENST00000333175	C19orf6	ENSG00000182087	1.1842	0.832466	1
ENST00000356663	C19orf6	ENSG00000182087	1.42964	0.655217	1
ENST00000376920	C19orf63	ENSG00000161671	0.156135	0.0289844	0.300231
ENST00000376918	C19orf63	ENSG00000161671	0.876933	0.878651	1
ENST00000334976	C19orf63	ENSG00000161671	1.69807	0.509779	1
ENST00000253110	C19orf66	ENSG00000130813	0.993544	1	1
ENST00000397881	C19orf66	ENSG00000130813	1.30517	0.74719	1
ENST00000451872	C1orf106	ENSG00000163362	0.58605	0.511569	1
ENST00000413687	C1orf106	ENSG00000163362	1.06654	1	1
ENST00000367020	C1orf107	ENSG00000117597	0.866817	0.862894	1
ENST00000521799	C1orf107	ENSG00000117597	1.37074	0.71149	1
ENST00000504913	C1orf107	ENSG00000117597	1.37074	0.71149	1
ENST00000491415	C1orf107	ENSG00000117597	1.37074	0.71149	1
ENST00000373042	C1orf122	ENSG00000197982	1.44559	0.646507	1
ENST00000419397	C1orf122	ENSG00000197982	1.56993	0.578706	1
ENST00000373043	C1orf122	ENSG00000197982	1.73257	0.503122	1
ENST00000468084	C1orf122	ENSG00000197982	2.18647	0.337553	1
ENST00000415372	C1orf128	ENSG00000057757	0.69006	0.711458	1
ENST00000246151	C1orf128	ENSG00000057757	1.10521	0.904535	1
ENST00000374524	C1orf128	ENSG00000057757	3.30077	0.149332	0.794336
ENST00000475554	C1orf144	ENSG00000055070	0.158311	0.033287	0.328103
ENST00000434120	C1orf144	ENSG00000055070	0.742163	0.711658	1
ENST00000401089	C1orf144	ENSG00000055070	0.853548	0.84431	1
ENST00000401088	C1orf144	ENSG00000055070	1.3969	0.684542	1
ENST00000486763	C1orf144	ENSG00000055070	2.19561	0.353446	1
ENST00000486890	C1orf151	ENSG00000173436	0.270145	0.125279	0.727617
ENST00000498642	C1orf151	ENSG00000173436	0.363594	0.231839	0.94269
ENST00000462646	C1orf151	ENSG00000173436	0.842817	0.832116	1
ENST00000322753	C1orf151	ENSG00000173436	0.850487	0.841613	1
ENST00000467029	C1orf151	ENSG00000173436	1.37721	0.693044	1
ENST00000343534	C1orf162	ENSG00000143110	0.75827	0.741686	1
ENST00000464591	C1orf162	ENSG00000143110	1.38032	0.696727	1
ENST00000369718	C1orf162	ENSG00000143110	2.37644	0.285801	1
ENST00000444059	C1orf183	ENSG00000197852	0.27162	0.129563	0.740198
ENST00000357260	C1orf183	ENSG00000197852	0.51002	0.404605	1
ENST00000456313	C1orf198	ENSG00000119280	0.130201	0.0196949	0.228425
ENST00000366663	C1orf198	ENSG00000119280	0.558893	0.469432	1
ENST00000522201	C1orf198	ENSG00000119280	3.13016	0.176807	0.851634
ENST00000235307	C1orf21	ENSG00000116667	0.868682	0.860691	1
ENST00000367514	C1orf21	ENSG00000116667	2.11098	0.363658	1
ENST00000523677	C1orf210	ENSG00000253313	1.30772	0.750757	1
ENST00000423420	C1orf210	ENSG00000253313	2.04126	0.397765	1
ENST00000423898	C1orf212	ENSG00000163866	0.366788	0.220028	0.929613
ENST00000456842	C1orf212	ENSG00000163866	0.695073	0.650574	1
ENST00000521580	C1orf212	ENSG00000163866	1.15626	0.856763	1
ENST00000444525	C1orf228	ENSG00000198520	0.252023	0.168154	0.835004
ENST00000427336	C1orf228	ENSG00000198520	0.91824	1	1
ENST00000357508	C1orf228	ENSG00000198520	1.59717	0.564539	1
ENST00000418779	C1orf228	ENSG00000198520	2.59878	0.243025	0.959309
ENST00000427321	C1orf228	ENSG00000198520	3.65984	0.153154	0.803428
ENST00000427466	C1orf38	ENSG00000130775	0.29565	0.139434	0.76483
ENST00000442118	C1orf38	ENSG00000130775	0.638417	0.579045	1
ENST00000373921	C1orf38	ENSG00000130775	0.724741	0.688799	1
ENST00000482828	C1orf38	ENSG00000130775	0.751943	0.724818	1
ENST00000373919	C1orf38	ENSG00000130775	0.848925	0.850456	1
ENST00000373927	C1orf38	ENSG00000130775	1.12685	0.886017	1
ENST00000492877	C1orf38	ENSG00000130775	1.47537	0.627937	1
ENST00000466068	C1orf38	ENSG00000130775	3.38703	0.152592	0.802281
ENST00000473962	C1orf58	ENSG00000162819	0.317372	0.216868	0.924355
ENST00000496267	C1orf58	ENSG00000162819	0.690761	0.682128	1
ENST00000340934	C1orf58	ENSG00000162819	1.05154	0.975443	1
ENST00000524343	C1orf66	ENSG00000143303	0.453852	0.345533	1
ENST00000368218	C1orf66	ENSG00000143303	0.494707	0.388425	1
ENST00000484742	C1orf66	ENSG00000143303	0.843853	0.902871	1
ENST00000481920	C1orf66	ENSG00000143303	1.08356	1	1
ENST00000368216	C1orf66	ENSG00000143303	1.45127	0.643997	1
ENST00000517871	C1orf66	ENSG00000143303	1.88956	0.470133	1
ENST00000497515	C1orf66	ENSG00000143303	1.92345	0.424662	1
ENST00000484512	C1orf88	ENSG00000173947	0.975105	1	1
ENST00000468395	C1orf88	ENSG00000173947	1.28907	0.75402	1
ENST00000369737	C1orf88	ENSG00000173947	1.65568	0.53732	1
ENST00000369738	C1orf88	ENSG00000173947	1.67456	0.522814	1
ENST00000434014	C1orf89	ENSG00000132881	0.476523	0.393033	1
ENST00000375599	C1orf89	ENSG00000132881	0.846179	0.851625	1
ENST00000488510	C1orf89	ENSG00000132881	2.09397	0.36979	1
ENST00000373593	C1orf91	ENSG00000160055	0.447953	0.334216	1
ENST00000485689	C1orf91	ENSG00000160055	0.758988	0.830797	1
ENST00000484490	C1orf91	ENSG00000160055	1	1	1
ENST00000344461	C1orf91	ENSG00000160055	1.44237	0.764548	1
ENST00000487174	C1orf91	ENSG00000160055	1.46116	0.664275	1
ENST00000509305	C1QB	ENSG00000173369	1.55951	0.579567	1
ENST00000314933	C1QB	ENSG00000173369	1.55951	0.579567	1
ENST00000374640	C1QC	ENSG00000159189	1.36412	0.698141	1
ENST00000374637	C1QC	ENSG00000159189	1.99983	0.389859	1
ENST00000339142	C1QTNF1	ENSG00000173918	0.292342	0.135668	0.755532
ENST00000354124	C1QTNF1	ENSG00000173918	0.292342	0.135668	0.755532
ENST00000392445	C1QTNF1	ENSG00000173918	1.65616	0.531415	1
ENST00000311661	C1QTNF1	ENSG00000173918	16.86	0.00185369	0.0418811
ENST00000290575	C1R	ENSG00000159403	1.72688	0.496368	1
ENST00000458061	C1R	ENSG00000159403	3.71544	0.111412	0.679802
ENST00000266542	C1RL	ENSG00000139178	1.37472	0.691282	1
ENST00000396661	C1RL	ENSG00000139178	8.3542	0.0169643	0.206172
ENST00000412152	C20orf11	ENSG00000101193	0.583887	0.51933	1
ENST00000266069	C20orf11	ENSG00000101193	1.00832	1	1
ENST00000497101	C20orf11	ENSG00000101193	1.21267	0.839819	1
ENST00000359676	C20orf112	ENSG00000197183	0.678289	0.629123	1
ENST00000475781	C20orf112	ENSG00000197183	0.826425	0.822027	1
ENST00000423645	C20orf114	ENSG00000125999	0.00982464	6.31e-06	0.00118445
ENST00000253354	C20orf114	ENSG00000125999	0.777245	0.752602	1
ENST00000252032	C20orf194	ENSG00000088854	0.500304	0.39211	1
ENST00000453730	C20orf194	ENSG00000088854	0.855033	0.845382	1
ENST00000498079	C20orf194	ENSG00000088854	1.17868	0.86466	1
ENST00000447138	C20orf3	ENSG00000101474	0.910985	0.91122	1
ENST00000451442	C20orf3	ENSG00000101474	1.14372	0.868453	1
ENST00000373932	C20orf4	ENSG00000131043	0.859647	0.855592	1
ENST00000320849	C20orf4	ENSG00000131043	1.00512	0.995478	1
ENST00000429036	C20orf46	ENSG00000125895	0.323588	0.169733	0.837181
ENST00000381894	C20orf46	ENSG00000125895	0.684705	0.637664	1
ENST00000481747	C20orf46	ENSG00000125895	0.709471	0.687255	1
ENST00000496321	C21orf2	ENSG00000160226	0.762604	0.828922	1
ENST00000470196	C21orf2	ENSG00000160226	0.854699	1	1
ENST00000339818	C21orf2	ENSG00000160226	0.909109	0.90578	1
ENST00000462742	C21orf2	ENSG00000160226	1.01237	0.988005	1
ENST00000478674	C21orf2	ENSG00000160226	2.08019	0.369282	1
ENST00000380160	C21orf2	ENSG00000160226	2.59073	0.244339	0.961077
ENST00000291672	C21orf56	ENSG00000160284	0.637881	0.602135	1
ENST00000330205	C21orf56	ENSG00000160284	1.69172	0.516645	1
ENST00000492864	C21orf57	ENSG00000182362	0.480367	0.3779	1
ENST00000468924	C21orf57	ENSG00000182362	0.79066	0.844754	1
ENST00000397701	C21orf57	ENSG00000182362	1.52036	0.609404	1
ENST00000397691	C21orf57	ENSG00000182362	2.16331	0.39311	1
ENST00000423005	C21orf57	ENSG00000182362	8.84948e+08	0.00199595	0.0439762
ENST00000458138	C21orf59	ENSG00000159079	0.157656	0.0366899	0.352115
ENST00000290155	C21orf59	ENSG00000159079	0.323508	0.18247	0.858059
ENST00000300260	C21orf59	ENSG00000159079	0.485815	0.37956	1
ENST00000483315	C21orf59	ENSG00000159079	0.810652	1	1
ENST00000431216	C21orf59	ENSG00000159079	0.884894	0.90256	1
ENST00000440966	C21orf59	ENSG00000159079	1.19387	0.826111	1
ENST00000382549	C21orf59	ENSG00000159079	1.28876	0.75302	1
ENST00000425336	C21orf59	ENSG00000159079	2.58614	0.246627	0.964606
ENST00000493099	C22orf13	ENSG00000138867	0.538912	0.443506	1
ENST00000404664	C22orf13	ENSG00000138867	0.606274	0.542026	1
ENST00000407471	C22orf13	ENSG00000138867	1.12104	0.888834	1
ENST00000490922	C22orf13	ENSG00000138867	1.16183	0.853805	1
ENST00000398245	C22orf13	ENSG00000138867	1.7587	0.486215	1
ENST00000484235	C22orf32	ENSG00000183172	0.8191	0.803333	1
ENST00000422252	C22orf32	ENSG00000183172	0.9629	0.962543	1
ENST00000331479	C22orf32	ENSG00000183172	1.56247	0.596087	1
ENST00000440039	C22orf9	ENSG00000100364	0.0323493	0.000458329	0.0157981
ENST00000414854	C22orf9	ENSG00000100364	0.389104	0.263118	0.985689
ENST00000336156	C22orf9	ENSG00000100364	1.21357	0.812108	1
ENST00000423262	C22orf9	ENSG00000100364	1.25521	0.776471	1
ENST00000488038	C22orf9	ENSG00000100364	1.41041	0.668959	1
ENST00000443310	C22orf9	ENSG00000100364	17.6497	0.00157154	0.0377543
ENST00000491220	C2orf28	ENSG00000138085	0.471707	0.37664	1
ENST00000419744	C2orf28	ENSG00000138085	1.32725	0.771384	1
ENST00000405489	C2orf28	ENSG00000138085	1.49055	0.6191	1
ENST00000472515	C2orf28	ENSG00000138085	3.67906	0.121841	0.71586
ENST00000487560	C2orf42	ENSG00000115998	0.171609	0.0851997	0.593216
ENST00000419381	C2orf42	ENSG00000115998	1	1	1
ENST00000425268	C2orf42	ENSG00000115998	1.24391	0.824657	1
ENST00000420306	C2orf42	ENSG00000115998	1.77027	0.483484	1
ENST00000495353	C2orf42	ENSG00000115998	2.38478	0.34749	1
ENST00000423771	C2orf55	ENSG00000196872	0.597515	0.547494	1
ENST00000464413	C2orf55	ENSG00000196872	0.872821	0.881852	1
ENST00000397899	C2orf55	ENSG00000196872	1.04417	0.972294	1
ENST00000438563	C2orf67	ENSG00000144445	0.238262	0.103813	0.659793
ENST00000281772	C2orf67	ENSG00000144445	1.04903	1	1
ENST00000423181	C2orf68	ENSG00000168887	0.455372	0.334887	1
ENST00000478626	C2orf68	ENSG00000168887	0.659601	0.613302	1
ENST00000409734	C2orf68	ENSG00000168887	0.734815	0.704265	1
ENST00000306336	C2orf68	ENSG00000168887	0.94788	0.948098	1
ENST00000420686	C2orf68	ENSG00000168887	1.7348	0.498299	1
ENST00000328379	C2orf79	ENSG00000184924	1.42515	0.659614	1
ENST00000467797	C2orf79	ENSG00000184924	1.51103	0.634087	1
ENST00000474668	C2orf79	ENSG00000184924	2.37218	0.326595	1
ENST00000468799	C2orf84	ENSG00000219626	0.932236	0.935144	1
ENST00000448919	C2orf84	ENSG00000219626	3.65975	0.158207	0.813329
ENST00000460686	C2orf84	ENSG00000219626	7.81011	0.0275782	0.288966
ENST00000428815	C3	ENSG00000125730	0.612475	0.541863	1
ENST00000475508	C3	ENSG00000125730	0.770279	0.746104	1
ENST00000245907	C3	ENSG00000125730	1.6199	0.547555	1
ENST00000482039	C3	ENSG00000125730	2.45087	0.268939	0.994661
ENST00000476763	C3orf19	ENSG00000154781	0.841088	0.850722	1
ENST00000383794	C3orf19	ENSG00000154781	0.873724	0.867926	1
ENST00000285042	C3orf19	ENSG00000154781	5.25959	0.0641728	0.502118
ENST00000412611	C3orf23	ENSG00000179152	0.731288	0.702974	1
ENST00000383746	C3orf23	ENSG00000179152	2.33471	0.300346	1
ENST00000436325	C3orf62	ENSG00000188315	0.876264	0.897113	1
ENST00000343010	C3orf62	ENSG00000188315	1.17774	0.838657	1
ENST00000424960	C3orf62	ENSG00000188315	3.60075	0.165823	0.829789
ENST00000476842	C3orf78	ENSG00000168273	0.922099	1	1
ENST00000307106	C3orf78	ENSG00000168273	1.38845	0.685283	1
ENST00000477703	C3orf78	ENSG00000168273	2.14642	0.392108	1
ENST00000421786	C4BPA	ENSG00000123838	0.820311	0.822323	1
ENST00000367070	C4BPA	ENSG00000123838	1.27575	0.761953	1
ENST00000391922	C4BPA	ENSG00000123838	56.2282	5.08e-05	0.00396039
ENST00000503227	C4orf18	ENSG00000164125	1.4e-09	0.00338545	0.0647568
ENST00000393807	C4orf18	ENSG00000164125	0.18481	0.0532344	0.44626
ENST00000337222	C4orf18	ENSG00000164125	0.982362	1	1
ENST00000506308	C4orf36	ENSG00000163633	3.68155e-09	0.0372104	0.353897
ENST00000508280	C4orf36	ENSG00000163633	1.02498	0.989767	1
ENST00000514984	C4orf42	ENSG00000196810	0.703242	0.681419	1
ENST00000357591	C4orf42	ENSG00000196810	0.769441	0.744966	1
ENST00000507044	C4orf42	ENSG00000196810	1.15672	0.873115	1
ENST00000506197	C4orf52	ENSG00000250317	1.60744	0.557208	1
ENST00000522137	C4orf52	ENSG00000250317	12.2887	0.0231577	0.25609
ENST00000223642	C5	ENSG00000106804	1.14714	0.872661	1
ENST00000480188	C5	ENSG00000106804	1.51201	0.675857	1
ENST00000425232	C5orf42	ENSG00000197603	1.03823	1	1
ENST00000512288	C5orf42	ENSG00000197603	1.1336	1	1
ENST00000521675	C5orf45	ENSG00000161010	0.351616	0.276933	0.999832
ENST00000518219	C5orf45	ENSG00000161010	0.978722	0.979284	1
ENST00000519208	C5orf45	ENSG00000161010	1	1	1
ENST00000520995	C5orf45	ENSG00000161010	1	1	1
ENST00000524068	C5orf45	ENSG00000161010	1	1	1
ENST00000522157	C5orf45	ENSG00000161010	1	1	1
ENST00000519318	C5orf45	ENSG00000161010	1.68037	0.615106	1
ENST00000520150	C5orf45	ENSG00000161010	1109039305	0.000987359	0.0270919
ENST00000399810	C5orf49	ENSG00000215217	1.34648	0.719254	1
ENST00000509627	C5orf49	ENSG00000215217	1.69817	0.511908	1
ENST00000407797	C5orf56	ENSG00000197536	0.718979	0.690196	1
ENST00000464024	C5orf56	ENSG00000197536	0.851541	0.854591	1
ENST00000378947	C5orf56	ENSG00000197536	0.999126	1	1
ENST00000337752	C5orf56	ENSG00000197536	1.00613	1	1
ENST00000378953	C5orf56	ENSG00000197536	1.87569	0.443672	1
ENST00000509253	C6orf108	ENSG00000112667	0.990897	1	1
ENST00000230431	C6orf108	ENSG00000112667	1.55628	0.581818	1
ENST00000393987	C6orf108	ENSG00000112667	2.32064	0.300186	1
ENST00000230301	C6orf118	ENSG00000112539	0.844188	0.849566	1
ENST00000494696	C6orf118	ENSG00000112539	11.0893	0.0231917	0.256124
ENST00000439249	C6orf120	ENSG00000185127	1.04343	1	1
ENST00000332290	C6orf120	ENSG00000185127	1.13178	0.877912	1
ENST00000411755	C6orf129	ENSG00000198937	1.83272	0.454472	1
ENST00000373408	C6orf129	ENSG00000198937	1.86075	0.454277	1
ENST00000373405	C6orf129	ENSG00000198937	4.21071	0.0899794	0.612219
ENST00000341865	C6orf132	ENSG00000188112	1.12502	0.888231	1
ENST00000356542	C6orf132	ENSG00000188112	1.21782	0.837863	1
ENST00000485986	C6orf145	ENSG00000168994	0.0419272	0.00233956	0.0498642
ENST00000477592	C6orf145	ENSG00000168994	0.5166	0.412585	1
ENST00000380283	C6orf145	ENSG00000168994	0.612653	0.543251	1
ENST00000311381	C6orf203	ENSG00000130349	1.22507	0.807329	1
ENST00000405204	C6orf203	ENSG00000130349	1.43501	0.663207	1
ENST00000494826	C6orf211	ENSG00000146476	0.773152	0.854903	1
ENST00000367294	C6orf211	ENSG00000146476	1.67008	0.526923	1
ENST00000378102	C6orf62	ENSG00000112308	0.400906	0.26339	0.986207
ENST00000465685	C6orf62	ENSG00000112308	0.983254	0.990803	1
ENST00000378119	C6orf62	ENSG00000112308	1.03304	0.967797	1
ENST00000373249	C6orf64	ENSG00000112167	1.0038	1	1
ENST00000229903	C6orf64	ENSG00000112167	1.4303	0.660781	1
ENST00000439368	C6orf89	ENSG00000198663	0.560151	0.47196	1
ENST00000355190	C6orf89	ENSG00000198663	0.964124	0.964776	1
ENST00000359359	C6orf89	ENSG00000198663	1.3088	0.771776	1
ENST00000382467	C7orf27	ENSG00000106009	0.525869	0.443553	1
ENST00000340611	C7orf27	ENSG00000106009	0.812466	0.800983	1
ENST00000421712	C7orf27	ENSG00000106009	0.882095	0.909348	1
ENST00000493232	C7orf27	ENSG00000106009	1.3255	0.732662	1
ENST00000469750	C7orf27	ENSG00000106009	1.41062	0.667983	1
ENST00000467558	C7orf27	ENSG00000106009	2.14209	0.347807	1
ENST00000473879	C7orf27	ENSG00000106009	2.36403	0.29495	1
ENST00000476623	C7orf30	ENSG00000156928	1.07802	0.930587	1
ENST00000287543	C7orf30	ENSG00000156928	1.08758	0.93578	1
ENST00000432096	C7orf36	ENSG00000241127	0.431157	0.332587	1
ENST00000223273	C7orf36	ENSG00000241127	1.27806	0.766249	1
ENST00000485025	C7orf36	ENSG00000241127	1.83661	0.498269	1
ENST00000324453	C7orf41	ENSG00000180354	0.448569	0.321795	1
ENST00000409688	C7orf41	ENSG00000180354	1168622093	0.000845409	0.0242774
ENST00000275726	C7orf43	ENSG00000146826	1.19571	0.833296	1
ENST00000457641	C7orf43	ENSG00000146826	1.3402	0.72111	1
ENST00000498638	C7orf43	ENSG00000146826	1.37741	0.719557	1
ENST00000316937	C7orf43	ENSG00000146826	1.46287	0.638128	1
ENST00000470436	C7orf43	ENSG00000146826	1.50607	0.627611	1
ENST00000472061	C7orf43	ENSG00000146826	1.59068	0.675857	1
ENST00000476154	C7orf43	ENSG00000146826	1.68866	0.524901	1
ENST00000470260	C7orf43	ENSG00000146826	2.38069	0.289146	1
ENST00000419841	C7orf43	ENSG00000146826	2.42043	0.28492	1
ENST00000490251	C7orf44	ENSG00000106603	0.69022	0.665962	1
ENST00000446564	C7orf44	ENSG00000106603	0.777065	0.783706	1
ENST00000451651	C7orf44	ENSG00000106603	0.815291	1	1
ENST00000415076	C7orf44	ENSG00000106603	0.833341	0.834621	1
ENST00000310564	C7orf44	ENSG00000106603	0.944162	1	1
ENST00000418140	C7orf44	ENSG00000106603	1.13071	0.889548	1
ENST00000438444	C7orf44	ENSG00000106603	1.40423	0.675304	1
ENST00000223336	C7orf44	ENSG00000106603	1.59737	0.566343	1
ENST00000446330	C7orf44	ENSG00000106603	3.18145	0.208737	0.909467
ENST00000488161	C7orf49	ENSG00000122783	0.478481	0.391279	1
ENST00000487774	C7orf49	ENSG00000122783	0.583517	0.51326	1
ENST00000481410	C7orf49	ENSG00000122783	0.609034	0.551629	1
ENST00000486115	C7orf49	ENSG00000122783	0.634571	0.600212	1
ENST00000464070	C7orf49	ENSG00000122783	0.71613	0.698652	1
ENST00000424142	C7orf49	ENSG00000122783	1.01103	0.992441	1
ENST00000435834	C7orf49	ENSG00000122783	1.04793	0.964437	1
ENST00000481123	C7orf55	ENSG00000164898	0.502128	0.411019	1
ENST00000482181	C7orf55	ENSG00000164898	0.680799	0.712262	1
ENST00000468383	C7orf55	ENSG00000164898	1.03359	0.972663	1
ENST00000297534	C7orf55	ENSG00000164898	1.04902	1	1
ENST00000310396	C7orf58	ENSG00000106034	0.370861	0.224525	0.93462
ENST00000466055	C7orf58	ENSG00000106034	0.724651	0.86334	1
ENST00000521774	C7orf58	ENSG00000106034	0.762047	1	1
ENST00000435296	C7orf68	ENSG00000135245	0.561825	0.490183	1
ENST00000257696	C7orf68	ENSG00000135245	1.21742	0.816829	1
ENST00000481454	C7orf68	ENSG00000135245	2.15537	0.357682	1
ENST00000524229	C8orf42	ENSG00000180190	0.545261	0.492895	1
ENST00000427263	C8orf42	ENSG00000180190	0.980389	1	1
ENST00000324079	C8orf42	ENSG00000180190	1.23148	0.799463	1
ENST00000521889	C8orf44	ENSG00000213865	0.469625	0.40842	1
ENST00000396609	C8orf44	ENSG00000213865	0.828009	0.822933	1
ENST00000521113	C8orf44	ENSG00000213865	1.06057	0.978112	1
ENST00000519561	C8orf44	ENSG00000213865	1.2704	0.787757	1
ENST00000336138	C8orf55	ENSG00000130193	0.835272	0.822971	1
ENST00000518798	C8orf55	ENSG00000130193	1.28086	0.799176	1
ENST00000443814	C8orf55	ENSG00000130193	2.30552	0.311264	1
ENST00000376417	C9orf103	ENSG00000148057	0.130838	0.0303859	0.307082
ENST00000277124	C9orf103	ENSG00000148057	0.655681	0.642814	1
ENST00000405990	C9orf103	ENSG00000148057	1.0944	0.91228	1
ENST00000454393	C9orf103	ENSG00000148057	1.68948	0.546217	1
ENST00000376419	C9orf103	ENSG00000148057	2.54365	0.292549	1
ENST00000466556	C9orf114	ENSG00000198917	1.19913	0.823979	1
ENST00000372618	C9orf114	ENSG00000198917	1.22989	0.798195	1
ENST00000480366	C9orf114	ENSG00000198917	1.34731	0.746626	1
ENST00000467396	C9orf114	ENSG00000198917	1.33134e+08	0.155445	0.80772
ENST00000429260	C9orf116	ENSG00000160345	1.70693	0.509309	1
ENST00000371786	C9orf116	ENSG00000160345	1.95579	0.431874	1
ENST00000419770	C9orf116	ENSG00000160345	7.83215	0.0946541	0.629699
ENST00000358227	C9orf123	ENSG00000137038	1.15836	0.855136	1
ENST00000469050	C9orf123	ENSG00000137038	2.13786	0.35207	1
ENST00000492588	C9orf16	ENSG00000171159	1.14286	0.872055	1
ENST00000372994	C9orf16	ENSG00000171159	2.9638	0.183718	0.861739
ENST00000486420	C9orf16	ENSG00000171159	8.40221	0.0153291	0.193723
ENST00000297613	C9orf23	ENSG00000164967	0.990078	1	1
ENST00000378959	C9orf23	ENSG00000164967	1.23843	0.796686	1
ENST00000379133	C9orf24	ENSG00000164972	0.0740561	0.0159305	0.199281
ENST00000379124	C9orf24	ENSG00000164972	0.796869	0.776609	1
ENST00000379112	C9orf24	ENSG00000164972	3.31061	0.341139	1
ENST00000425634	C9orf3	ENSG00000148120	0.0221912	0.000181839	0.00847996
ENST00000478473	C9orf3	ENSG00000148120	0.470538	0.3536	1
ENST00000445181	C9orf3	ENSG00000148120	0.55974	0.477117	1
ENST00000496567	C9orf3	ENSG00000148120	0.598385	0.529383	1
ENST00000375314	C9orf3	ENSG00000148120	0.617747	0.569153	1
ENST00000277198	C9orf3	ENSG00000148120	0.67932	0.658682	1
ENST00000468164	C9orf3	ENSG00000148120	0.793772	0.83597	1
ENST00000473778	C9orf3	ENSG00000148120	0.874523	0.895282	1
ENST00000433691	C9orf3	ENSG00000148120	0.928898	0.929588	1
ENST00000488186	C9orf3	ENSG00000148120	1.21444	1	1
ENST00000478603	C9orf3	ENSG00000148120	1.23626	1	1
ENST00000489562	C9orf3	ENSG00000148120	1.35741	0.761565	1
ENST00000463372	C9orf3	ENSG00000148120	1.41611	0.677801	1
ENST00000398977	C9orf30	ENSG00000066697	0.33687	0.31935	1
ENST00000374886	C9orf30	ENSG00000066697	1.67769	0.529856	1
ENST00000371417	C9orf37	ENSG00000203993	1.25314	0.785269	1
ENST00000496793	C9orf37	ENSG00000203993	1.66065	0.533535	1
ENST00000223608	C9orf5	ENSG00000106771	0.128196	0.0246181	0.266507
ENST00000374587	C9orf5	ENSG00000106771	0.779121	0.756615	1
ENST00000466200	C9orf6	ENSG00000119328	0.329212	0.202725	0.899563
ENST00000322940	C9orf6	ENSG00000119328	1.14132	0.881171	1
ENST00000376340	C9orf64	ENSG00000165118	0.335707	0.247611	0.966497
ENST00000376344	C9orf64	ENSG00000165118	1.02074	0.981394	1
ENST00000402256	C9orf72	ENSG00000147894	0.228679	0.0994749	0.644056
ENST00000488117	C9orf72	ENSG00000147894	0.558294	0.499951	1
ENST00000380003	C9orf72	ENSG00000147894	0.929092	0.964537	1
ENST00000371663	C9orf86	ENSG00000196642	0.46751	0.348758	1
ENST00000425121	C9orf86	ENSG00000196642	0.599525	0.588371	1
ENST00000436380	C9orf86	ENSG00000196642	0.801831	0.793503	1
ENST00000466096	C9orf86	ENSG00000196642	1.02641	1	1
ENST00000435930	C9orf86	ENSG00000196642	1.29198	0.754318	1
ENST00000311502	C9orf86	ENSG00000196642	1.55	0.585007	1
ENST00000357466	C9orf86	ENSG00000196642	1.71631	0.515466	1
ENST00000350499	C9orf9	ENSG00000165698	0.265078	0.12089	0.713609
ENST00000356311	C9orf9	ENSG00000165698	2.0234	0.385524	1
ENST00000380313	CA5B	ENSG00000169239	0.064783	0.0291912	0.301179
ENST00000318636	CA5B	ENSG00000169239	0.466495	0.347082	1
ENST00000445422	CABIN1	ENSG00000099991	0.398395	0.269757	0.994661
ENST00000263119	CABIN1	ENSG00000099991	0.707043	0.667491	1
ENST00000398319	CABIN1	ENSG00000099991	0.812007	0.795063	1
ENST00000485008	CABIN1	ENSG00000099991	0.840184	0.832768	1
ENST00000403176	CABIN1	ENSG00000099991	1.75591	0.484125	1
ENST00000459824	CABIN1	ENSG00000099991	1.89046	0.429901	1
ENST00000337989	CABIN1	ENSG00000099991	2.05678	0.371863	1
ENST00000344140	CACNB1	ENSG00000067191	0.945321	1	1
ENST00000492737	CACNB1	ENSG00000067191	1.89999	0.510882	1
ENST00000394303	CACNB1	ENSG00000067191	2.16086	0.340593	1
ENST00000356978	CALM1	ENSG00000198668	0.664523	0.610013	1
ENST00000447653	CALM1	ENSG00000198668	105.471	8.05e-06	0.00132576
ENST00000482532	CALM2	ENSG00000143933	0.331216	0.184325	0.863307
ENST00000489742	CALM2	ENSG00000143933	0.380575	0.236177	0.950715
ENST00000484408	CALM2	ENSG00000143933	0.503939	0.398786	1
ENST00000460218	CALM2	ENSG00000143933	0.671869	0.621901	1
ENST00000432899	CALM2	ENSG00000143933	1.08079	0.924489	1
ENST00000272298	CALM2	ENSG00000143933	3.79829	0.106897	0.669744
ENST00000486500	CALM3	ENSG00000160014	0.851694	0.841914	1
ENST00000291295	CALM3	ENSG00000160014	0.949635	0.949562	1
ENST00000477244	CALM3	ENSG00000160014	1.10353	0.901973	1
ENST00000375078	CAMK2N1	ENSG00000162545	0.443269	0.314879	1
ENST00000489020	CAMK2N1	ENSG00000162545	0.463931	0.351096	1
ENST00000446440	CAMKK2	ENSG00000110931	1.21571e-10	1.65e-06	0.000618934
ENST00000392473	CAMKK2	ENSG00000110931	0.441091	0.323427	1
ENST00000402834	CAMKK2	ENSG00000110931	0.631375	0.59091	1
ENST00000392474	CAMKK2	ENSG00000110931	0.689824	0.643332	1
ENST00000297156	CAMLG	ENSG00000164615	0.921058	0.935864	1
ENST00000514518	CAMLG	ENSG00000164615	1.57952	0.572726	1
ENST00000447701	CAMSAP1L1	ENSG00000118200	0.221614	0.0920502	0.619943
ENST00000358823	CAMSAP1L1	ENSG00000118200	0.635487	0.575192	1
ENST00000461311	CAMTA1	ENSG00000171735	0.6541	0.61051	1
ENST00000414738	CAMTA1	ENSG00000171735	0.923513	1	1
ENST00000490738	CAMTA1	ENSG00000171735	0.936365	0.935045	1
ENST00000476163	CAMTA1	ENSG00000171735	1.25884	0.775655	1
ENST00000473578	CAMTA1	ENSG00000171735	10.6373	0.010017	0.14313
ENST00000414893	CAP1	ENSG00000131236	0.23585	0.0891813	0.608553
ENST00000421589	CAP1	ENSG00000131236	0.384435	0.243123	0.959424
ENST00000420216	CAP1	ENSG00000131236	0.467333	0.376355	1
ENST00000446031	CAP1	ENSG00000131236	0.896766	1	1
ENST00000494114	CAP1	ENSG00000131236	1.05486	0.966221	1
ENST00000340450	CAP1	ENSG00000131236	1.29628	0.746913	1
ENST00000372797	CAP1	ENSG00000131236	1.84163	0.472161	1
ENST00000409670	CAPG	ENSG00000042493	0.53681	0.466358	1
ENST00000409921	CAPG	ENSG00000042493	0.793576	0.774032	1
ENST00000491267	CAPG	ENSG00000042493	1.23315	0.79585	1
ENST00000483659	CAPG	ENSG00000042493	1.34394	0.7128	1
ENST00000449030	CAPG	ENSG00000042493	2.40413	0.279464	1
ENST00000453973	CAPG	ENSG00000042493	4.21031	0.0833997	0.586556
ENST00000279247	CAPN1	ENSG00000014216	1.02817	0.972406	1
ENST00000259755	CAPN1	ENSG00000014216	1.93314	0.413251	1
ENST00000465943	CAPN10	ENSG00000142330	0.840384	0.872066	1
ENST00000494738	CAPN10	ENSG00000142330	0.995687	1	1
ENST00000404753	CAPN10	ENSG00000142330	1.39723	0.67635	1
ENST00000483602	CAPN10	ENSG00000142330	1.51145	0.616136	1
ENST00000493058	CAPN10	ENSG00000142330	1.84855	0.44624	1
ENST00000270361	CAPN10	ENSG00000142330	11.0882	0.00724951	0.11456
ENST00000295006	CAPN2	ENSG00000162909	0.256504	0.107021	0.670146
ENST00000480581	CAPN2	ENSG00000162909	0.621424	0.556546	1
ENST00000366869	CAPN2	ENSG00000162909	0.937222	0.935309	1
ENST00000474026	CAPN2	ENSG00000162909	1.15836	0.857009	1
ENST00000463997	CAPN2	ENSG00000162909	1.19483	0.857922	1
ENST00000418994	CAPN7	ENSG00000131375	0.322636	0.17255	0.842927
ENST00000472400	CAPN7	ENSG00000131375	0.366134	0.269599	0.994661
ENST00000443567	CAPN7	ENSG00000131375	0.372225	0.271306	0.995757
ENST00000457023	CAPN7	ENSG00000131375	0.55332	0.497983	1
ENST00000253693	CAPN7	ENSG00000131375	0.785473	0.765831	1
ENST00000463417	CAPN7	ENSG00000131375	2.82166	0.212268	0.916633
ENST00000465098	CAPN8	ENSG00000203697	0.613956	0.669899	1
ENST00000484873	CAPN8	ENSG00000203697	0.777729	0.798817	1
ENST00000423927	CAPN8	ENSG00000203697	0.933723	0.946103	1
ENST00000366873	CAPN8	ENSG00000203697	1.44724	0.657555	1
ENST00000419193	CAPN8	ENSG00000203697	2.31068	0.306713	1
ENST00000430824	CAPN8	ENSG00000203697	2.50672	0.258867	0.983203
ENST00000366872	CAPN8	ENSG00000203697	3.46081	0.143379	0.776274
ENST00000482401	CAPN8	ENSG00000203697	4.96896	0.0559037	0.458508
ENST00000482183	CAPN8	ENSG00000203697	34.2952	0.00038118	0.0138259
ENST00000476820	CAPZA1	ENSG00000116489	0.203448	0.150961	0.797487
ENST00000498626	CAPZA1	ENSG00000116489	0.632492	0.593236	1
ENST00000393426	CAPZA1	ENSG00000116489	2.94107	0.188465	0.87394
ENST00000371732	CARD9	ENSG00000187796	1	1	1
ENST00000485975	CARD9	ENSG00000187796	2.06885	0.371385	1
ENST00000460290	CARD9	ENSG00000187796	10.2213	0.0184949	0.219194
ENST00000311052	CARHSP1	ENSG00000153048	0.769053	0.742907	1
ENST00000396593	CARHSP1	ENSG00000153048	0.93482	0.982754	1
ENST00000465145	CARS2	ENSG00000134905	6.48659e-10	0.000355905	0.0131673
ENST00000257347	CARS2	ENSG00000134905	1.26322	0.772213	1
ENST00000487253	CARS2	ENSG00000134905	1.26754	0.795191	1
ENST00000490421	CARS2	ENSG00000134905	1.46803	0.666618	1
ENST00000375781	CARS2	ENSG00000134905	1.47153	0.638474	1
ENST00000481787	CARS2	ENSG00000134905	2.13391	0.353228	1
ENST00000418132	CASC3	ENSG00000108349	0.166627	0.035055	0.340249
ENST00000264645	CASC3	ENSG00000108349	0.752136	0.721937	1
ENST00000394114	CASC3	ENSG00000108349	1.53602	0.6024	1
ENST00000286186	CASP10	ENSG00000003400	0.543131	0.461089	1
ENST00000346817	CASP10	ENSG00000003400	0.844138	0.832557	1
ENST00000350623	CASP2	ENSG00000106144	0.418345	0.324036	1
ENST00000392925	CASP2	ENSG00000106144	0.644012	0.686298	1
ENST00000310447	CASP2	ENSG00000106144	1.19102	0.8299	1
ENST00000355546	CASP4	ENSG00000196954	1.18986	0.829551	1
ENST00000393150	CASP4	ENSG00000196954	1.31954	0.72995	1
ENST00000508830	CAST	ENSG00000153113	2.77281e-10	2.48e-05	0.0025347
ENST00000507487	CAST	ENSG00000153113	7.84876e-10	0.000632248	0.0199621
ENST00000514845	CAST	ENSG00000153113	1.91294e-09	0.00844484	0.12679
ENST00000503828	CAST	ENSG00000153113	4.6462e-09	0.0614335	0.487379
ENST00000511097	CAST	ENSG00000153113	0.336586	0.185365	0.865985
ENST00000510156	CAST	ENSG00000153113	0.553304	0.507703	1
ENST00000341926	CAST	ENSG00000153113	0.681013	0.658069	1
ENST00000506811	CAST	ENSG00000153113	0.884801	0.884175	1
ENST00000512620	CAST	ENSG00000153113	1	1	1
ENST00000512191	CAST	ENSG00000153113	1	1	1
ENST00000510756	CAST	ENSG00000153113	1.00617	1	1
ENST00000513666	CAST	ENSG00000153113	2.26595	0.340958	1
ENST00000514055	CAST	ENSG00000153113	2.99258	0.239611	0.955261
ENST00000509259	CAST	ENSG00000153113	6.56499e+07	1	1
ENST00000492173	CASZ1	ENSG00000130940	0.241683	0.103829	0.659793
ENST00000447850	CASZ1	ENSG00000130940	0.336977	0.197911	0.893079
ENST00000377022	CASZ1	ENSG00000130940	0.456755	0.332335	1
ENST00000496432	CASZ1	ENSG00000130940	0.511711	0.408366	1
ENST00000344008	CASZ1	ENSG00000130940	0.576948	0.498876	1
ENST00000478524	CASZ1	ENSG00000130940	0.705618	0.694403	1
ENST00000471007	CBFA2T2	ENSG00000078699	0.685482	0.655222	1
ENST00000342704	CBFA2T2	ENSG00000078699	0.87905	0.875532	1
ENST00000440859	CBLL1	ENSG00000105879	0.404687	0.27915	1
ENST00000222597	CBLL1	ENSG00000105879	0.687908	0.646593	1
ENST00000439427	CBR1	ENSG00000159228	0.571319	0.526355	1
ENST00000290349	CBR1	ENSG00000159228	1.10992	0.899983	1
ENST00000466328	CBR1	ENSG00000159228	1.88565	0.508416	1
ENST00000399191	CBR1	ENSG00000159228	3.07574	0.226667	0.936278
ENST00000495350	CBX1	ENSG00000108468	0.0891834	0.0160455	0.199692
ENST00000225603	CBX1	ENSG00000108468	0.970368	0.97156	1
ENST00000495122	CBX4	ENSG00000141582	0.722575	0.729792	1
ENST00000269397	CBX4	ENSG00000141582	1.58314	0.567374	1
ENST00000494546	CBX4	ENSG00000141582	2.39405	0.363953	1
ENST00000216133	CBX7	ENSG00000100307	0.616819	0.547127	1
ENST00000482294	CBX7	ENSG00000100307	1.61803	0.565139	1
ENST00000494903	CCAR1	ENSG00000060339	0.528056	0.501361	1
ENST00000479143	CCAR1	ENSG00000060339	0.924111	1	1
ENST00000265872	CCAR1	ENSG00000060339	0.94004	0.948272	1
ENST00000480627	CCAR1	ENSG00000060339	1271963898	0.000678312	0.0208678
ENST00000398179	CCBE1	ENSG00000183287	0.313241	0.160464	0.820355
ENST00000439986	CCBE1	ENSG00000183287	0.340527	0.194893	0.88725
ENST00000339012	CCDC104	ENSG00000163001	1.00996	1	1
ENST00000406691	CCDC104	ENSG00000163001	1.28922	0.879747	1
ENST00000430313	CCDC104	ENSG00000163001	1.80862	0.598149	1
ENST00000490934	CCDC104	ENSG00000163001	2.16088	0.360179	1
ENST00000481791	CCDC104	ENSG00000163001	2.18185	0.369842	1
ENST00000474199	CCDC114	ENSG00000105479	0.630795	0.566754	1
ENST00000497803	CCDC114	ENSG00000105479	0.666771	0.636092	1
ENST00000483610	CCDC114	ENSG00000105479	0.691501	0.727697	1
ENST00000497273	CCDC114	ENSG00000105479	1.00115	1	1
ENST00000315396	CCDC114	ENSG00000105479	1.58237	0.589091	1
ENST00000446836	CCDC12	ENSG00000160799	0.298907	0.154706	0.80772
ENST00000460035	CCDC12	ENSG00000160799	0.99024	1	1
ENST00000494655	CCDC12	ENSG00000160799	1.09418	1	1
ENST00000492819	CCDC12	ENSG00000160799	1.13443	0.877599	1
ENST00000488069	CCDC12	ENSG00000160799	1.21818	0.810746	1
ENST00000292314	CCDC12	ENSG00000160799	1.66874	0.524673	1
ENST00000415324	CCDC123	ENSG00000121289	0.535353	0.455743	1
ENST00000449006	CCDC123	ENSG00000121289	0.799305	0.782795	1
ENST00000445755	CCDC124	ENSG00000007080	0.999001	1	1
ENST00000262801	CCDC124	ENSG00000007080	1.1822	0.835609	1
ENST00000502801	CCDC149	ENSG00000181982	0.79681	0.809999	1
ENST00000504487	CCDC149	ENSG00000181982	0.871728	0.869273	1
ENST00000405659	CCDC157	ENSG00000187860	0.0504368	0.00321999	0.0626446
ENST00000338306	CCDC157	ENSG00000187860	0.791509	0.7866	1
ENST00000442227	CCDC157	ENSG00000187860	0.791509	0.7866	1
ENST00000399824	CCDC157	ENSG00000187860	0.825223	0.840191	1
ENST00000475975	CCDC157	ENSG00000187860	1.33127	0.728438	1
ENST00000482413	CCDC157	ENSG00000187860	1.61665	0.604859	1
ENST00000418014	CCDC159	ENSG00000183401	0.821021	0.814591	1
ENST00000458408	CCDC159	ENSG00000183401	1.42736	0.659278	1
ENST00000427879	CCDC159	ENSG00000183401	3.71885	0.330724	1
ENST00000479529	CCDC17	ENSG00000159588	0.936915	0.937204	1
ENST00000482416	CCDC17	ENSG00000159588	1.12431	0.887739	1
ENST00000372044	CCDC17	ENSG00000159588	1.43441	0.654649	1
ENST00000376227	CCDC22	ENSG00000101997	1.01307	1	1
ENST00000492334	CCDC22	ENSG00000101997	2.31626	0.305605	1
ENST00000497437	CCDC23	ENSG00000177868	0.43537	0.31877	1
ENST00000372521	CCDC23	ENSG00000177868	1.43028	0.657715	1
ENST00000392455	CCDC50	ENSG00000152492	0.689504	0.642987	1
ENST00000392456	CCDC50	ENSG00000152492	1.3781	0.69173	1
ENST00000392343	CCDC57	ENSG00000176155	0.499739	0.397883	1
ENST00000327026	CCDC57	ENSG00000176155	0.897052	0.897362	1
ENST00000392346	CCDC57	ENSG00000176155	1.29065	0.761477	1
ENST00000395341	CCDC6	ENSG00000108091	0.113786	0.0168931	0.205476
ENST00000263102	CCDC6	ENSG00000108091	1.12165	0.885991	1
ENST00000479126	CCDC72	ENSG00000232112	0.881535	0.990072	1
ENST00000438607	CCDC72	ENSG00000232112	1	1	1
ENST00000479742	CCDC78	ENSG00000162004	0.420048	0.294851	1
ENST00000485091	CCDC78	ENSG00000162004	0.894678	0.89871	1
ENST00000463539	CCDC78	ENSG00000162004	0.936656	1	1
ENST00000482878	CCDC78	ENSG00000162004	1.11252	0.897968	1
ENST00000478979	CCDC78	ENSG00000162004	1.31381	0.74888	1
ENST00000460023	CCDC78	ENSG00000162004	1.32767	0.732455	1
ENST00000293889	CCDC78	ENSG00000162004	1.51672	0.603813	1
ENST00000481804	CCDC78	ENSG00000162004	1.52003	0.609092	1
ENST00000466708	CCDC78	ENSG00000162004	2.80246	0.214558	0.919716
ENST00000482152	CCDC78	ENSG00000162004	58.7174	0.000159861	0.00788578
ENST00000423339	CCDC82	ENSG00000149231	0.0158436	0.00063354	0.0199621
ENST00000278520	CCDC82	ENSG00000149231	1.22281	0.803909	1
ENST00000451521	CCHCR1	ENSG00000204536	2.02128e-10	8.88e-06	0.00141886
ENST00000448162	CCHCR1	ENSG00000204536	0.118425	0.0349294	0.339469
ENST00000503420	CCHCR1	ENSG00000204536	0.243398	0.144789	0.780338
ENST00000480060	CCHCR1	ENSG00000204536	0.498672	0.466944	1
ENST00000428269	CCHCR1	ENSG00000204536	0.942276	0.989667	1
ENST00000509552	CCHCR1	ENSG00000204536	1.28423	0.815417	1
ENST00000467553	CCHCR1	ENSG00000204536	1.3494	0.715887	1
ENST00000509859	CCHCR1	ENSG00000204536	1.37747	0.707566	1
ENST00000440185	CCHCR1	ENSG00000204536	1.39384	0.713434	1
ENST00000507892	CCHCR1	ENSG00000204536	1.42182	0.750099	1
ENST00000502557	CCHCR1	ENSG00000204536	1.65608	0.593965	1
ENST00000445740	CCHCR1	ENSG00000204536	2.93032	0.19667	0.89023
ENST00000376266	CCHCR1	ENSG00000204536	10.246	0.0210267	0.239236
ENST00000480944	CCL14	ENSG00000213494	1.00402	1	1
ENST00000435911	CCL14	ENSG00000213494	1.43145	0.654205	1
ENST00000378800	CCL19	ENSG00000172724	5.42911	0.0482346	0.418656
ENST00000311925	CCL19	ENSG00000172724	10.8441	0.00667214	0.107441
ENST00000485502	CCL19	ENSG00000172724	17926353296	1.23e-07	0.000188591
ENST00000259607	CCL21	ENSG00000137077	1.66185	0.527327	1
ENST00000378792	CCL21	ENSG00000137077	2.37995	0.288539	1
ENST00000510020	CCNH	ENSG00000134480	6.04377e-10	0.000283616	0.0113744
ENST00000504878	CCNH	ENSG00000134480	0.403037	0.286049	1
ENST00000511207	CCNH	ENSG00000134480	0.529802	0.501361	1
ENST00000505230	CCNH	ENSG00000134480	0.725192	0.746626	1
ENST00000513499	CCNH	ENSG00000134480	0.922893	1	1
ENST00000508855	CCNH	ENSG00000134480	1.10209	0.914304	1
ENST00000505587	CCNH	ENSG00000134480	1.58734	0.570845	1
ENST00000448765	CCNH	ENSG00000134480	2.37464	0.302737	1
ENST00000515468	CCNI	ENSG00000118816	0.202513	0.0578231	0.470274
ENST00000515790	CCNI	ENSG00000118816	0.621625	0.565763	1
ENST00000237654	CCNI	ENSG00000118816	1.11923	0.887911	1
ENST00000483789	CCNL1	ENSG00000163660	0.165531	0.0396986	0.369799
ENST00000477127	CCNL1	ENSG00000163660	0.189574	0.07059	0.534068
ENST00000466101	CCNL1	ENSG00000163660	0.240748	0.096708	0.632079
ENST00000467849	CCNL1	ENSG00000163660	0.293106	0.15524	0.80772
ENST00000295925	CCNL1	ENSG00000163660	0.320005	0.180003	0.856003
ENST00000474539	CCNL1	ENSG00000163660	0.342291	0.195034	0.887439
ENST00000465947	CCNL1	ENSG00000163660	0.361417	0.22396	0.934251
ENST00000470121	CCNL1	ENSG00000163660	0.552194	0.484092	1
ENST00000475298	CCNL1	ENSG00000163660	0.598969	0.524395	1
ENST00000476744	CCNL1	ENSG00000163660	0.667499	0.627137	1
ENST00000471247	CCNL1	ENSG00000163660	0.761084	0.734975	1
ENST00000464316	CCNL1	ENSG00000163660	0.781995	0.785779	1
ENST00000471044	CCNL1	ENSG00000163660	0.887311	1	1
ENST00000461804	CCNL1	ENSG00000163660	0.913732	0.919064	1
ENST00000295926	CCNL1	ENSG00000163660	1.20337	0.829392	1
ENST00000481173	CCNL1	ENSG00000163660	3.46639	0.173473	0.844816
ENST00000400880	CCRL2	ENSG00000121797	0.295479	0.18159	0.856003
ENST00000400882	CCRL2	ENSG00000121797	0.501785	0.422337	1
ENST00000495870	CCRL2	ENSG00000121797	0.892041	1	1
ENST00000399036	CCRL2	ENSG00000121797	0.898999	0.905688	1
ENST00000357392	CCRL2	ENSG00000121797	3.16948	0.180499	0.856003
ENST00000394440	CCT4	ENSG00000115484	1.31613	0.732313	1
ENST00000461370	CCT4	ENSG00000115484	2.53598	0.283242	1
ENST00000461540	CCT4	ENSG00000115484	12.1743	0.00572292	0.0950879
ENST00000511700	CCT5	ENSG00000150753	0.39297	0.269757	0.994661
ENST00000513114	CCT5	ENSG00000150753	0.561035	0.477775	1
ENST00000503026	CCT5	ENSG00000150753	1.01567	0.986941	1
ENST00000511995	CCT5	ENSG00000150753	1.03423	0.969506	1
ENST00000509846	CCT5	ENSG00000150753	1.16016	0.867847	1
ENST00000440011	CCT5	ENSG00000150753	1.50297	0.612709	1
ENST00000280326	CCT5	ENSG00000150753	1.72112	0.5089	1
ENST00000515676	CCT5	ENSG00000150753	3.10532	0.176846	0.85173
ENST00000492618	CCT6A	ENSG00000146731	0.865943	0.976532	1
ENST00000466572	CCT6A	ENSG00000146731	0.907594	0.940855	1
ENST00000466479	CCT6A	ENSG00000146731	1.32365	0.756231	1
ENST00000335503	CCT6A	ENSG00000146731	1.41333	0.667251	1
ENST00000494736	CCT6A	ENSG00000146731	9.36897	0.0504828	0.43109
ENST00000462133	CCT6A	ENSG00000146731	1112534604	0.000987359	0.0270919
ENST00000258091	CCT7	ENSG00000135624	0.762184	0.734918	1
ENST00000409081	CCT7	ENSG00000135624	1.12281	0.885355	1
ENST00000398422	CCT7	ENSG00000135624	1.48423	0.622592	1
ENST00000461290	CCT7	ENSG00000135624	1.50005	0.665703	1
ENST00000519715	CD14	ENSG00000170458	0.217678	0.0729231	0.543939
ENST00000401743	CD14	ENSG00000170458	1.09295	0.911528	1
ENST00000302014	CD14	ENSG00000170458	1.18292	0.836266	1
ENST00000483825	CD247	ENSG00000198821	0.970082	0.972851	1
ENST00000362089	CD247	ENSG00000198821	1.42448	0.660359	1
ENST00000485089	CD247	ENSG00000198821	2.03328	0.390759	1
ENST00000492923	CD274	ENSG00000120217	0.609137	0.632169	1
ENST00000381577	CD274	ENSG00000120217	0.911959	0.92593	1
ENST00000293396	CD300LG	ENSG00000161649	0.417771	0.335349	1
ENST00000317310	CD300LG	ENSG00000161649	0.921366	0.973096	1
ENST00000011653	CD4	ENSG00000010610	0.779015	0.755169	1
ENST00000437800	CD4	ENSG00000010610	1.25583	0.775729	1
ENST00000477696	CD40	ENSG00000101017	0.418985	0.372191	1
ENST00000372285	CD40	ENSG00000101017	1.01645	1	1
ENST00000461171	CD40	ENSG00000101017	1.5128	0.656737	1
ENST00000372278	CD40	ENSG00000101017	1.84271	0.447836	1
ENST00000466205	CD40	ENSG00000101017	6.12983	0.046999	0.413837
ENST00000361309	CD47	ENSG00000196776	0.733934	0.701555	1
ENST00000398257	CD47	ENSG00000196776	0.814377	0.812449	1
ENST00000355354	CD47	ENSG00000196776	0.938649	0.937216	1
ENST00000471694	CD47	ENSG00000196776	1.17835	0.843082	1
ENST00000398258	CD47	ENSG00000196776	18.0545	0.00159957	0.0380979
ENST00000517766	CD47	ENSG00000196776	12481220145	4.13e-07	0.000316948
ENST00000368046	CD48	ENSG00000117091	2.22656	0.323288	1
ENST00000368045	CD48	ENSG00000117091	2.46184	0.297054	1
ENST00000367064	CD55	ENSG00000196352	0.175566	0.0458177	0.406312
ENST00000343420	CD55	ENSG00000196352	0.269671	0.113985	0.68897
ENST00000367065	CD55	ENSG00000196352	0.316792	0.168168	0.835004
ENST00000391920	CD55	ENSG00000196352	0.350388	0.203391	0.901274
ENST00000367067	CD55	ENSG00000196352	0.440636	0.313691	1
ENST00000367062	CD55	ENSG00000196352	0.768988	0.742707	1
ENST00000465534	CD55	ENSG00000196352	0.771719	0.764108	1
ENST00000476590	CD55	ENSG00000196352	0.822113	0.80715	1
ENST00000367063	CD55	ENSG00000196352	1.30963	0.737046	1
ENST00000482390	CD55	ENSG00000196352	1.73384	0.519067	1
ENST00000391921	CD55	ENSG00000196352	2.00533	0.389286	1
ENST00000351554	CD59	ENSG00000085063	0.481251	0.365842	1
ENST00000418830	CD59	ENSG00000085063	1.1361	0.873269	1
ENST00000395850	CD59	ENSG00000085063	3.76008	0.114551	0.69147
ENST00000420846	CD63	ENSG00000135404	1.43068	0.654574	1
ENST00000257857	CD63	ENSG00000135404	1.53781	0.59136	1
ENST00000250092	CD68	ENSG00000129226	0.861214	0.851621	1
ENST00000380498	CD68	ENSG00000129226	31.8149	0.000288721	0.0115478
ENST00000416624	CD69	ENSG00000110848	1.07609e-09	0.00165026	0.0386623
ENST00000228434	CD69	ENSG00000110848	0.611299	0.544404	1
ENST00000396757	CD72	ENSG00000137101	2.03865	0.377706	1
ENST00000470387	CD72	ENSG00000137101	2.73621	0.233495	0.945613
[truncated: 10,073 more rows]
