# Supplementary material for: Detecting Splicing Variants in Idiopathic Pulmonary Fibrosis from Non-Differentially Expressed Genes
Source: PLoS One. 2013 Jul 2;8(7):e68352. doi: 10.1371/journal.pone.0068352 (PMC3699530; doi:10.1371/journal.pone.0068352)
Supplement: Table S2 — Annotation of 35 genes with annotated and novel transcripts. (XLS) [file pone.0068352.s003.xls]

## Sheet: AnnotationOfGenesWithNovelTrans
chr14	protein_coding	gene	70833217	70883807	.	-	.	ID=ENSG00000213463;Name=SYNJ2BP
chr14	protein_coding	mRNA	70833217	70883807	.	-	.	ID=ENST00000256366;Name=SYNJ2BP;Parent=ENSG00000213463
chr14	protein_coding	exon	70883617	70883807	.	-	.	ID=ENST00000256366.1;Name=SYNJ2BP;Parent=ENST00000256366
chr14	protein_coding	exon	70855187	70855323	.	-	.	ID=ENST00000256366.2;Name=SYNJ2BP;Parent=ENST00000256366
chr14	protein_coding	exon	70842393	70842488	.	-	.	ID=ENST00000256366.3;Name=SYNJ2BP;Parent=ENST00000256366
chr14	protein_coding	exon	70833217	70839848	.	-	.	ID=ENST00000256366.4;Name=SYNJ2BP;Parent=ENST00000256366
chr14	protein_coding	mRNA	70833217	70883807	.	-	.	ID=ENST00000256366_N;Name=SYNJ2BP;Parent=ENSG00000213463
chr14	protein_coding	exon	70883617	70883807	.	-	.	ID=ENST00000256366_N.1;Name=SYNJ2BP;Parent=ENST00000256366_N
chr14	protein_coding	exon	70842393	70842488	.	-	.	ID=ENST00000256366_N.3;Name=SYNJ2BP;Parent=ENST00000256366_N
chr14	protein_coding	exon	70833217	70839848	.	-	.	ID=ENST00000256366_N.4;Name=SYNJ2BP;Parent=ENST00000256366_N
chr11	protein_coding	gene	107197074	107328572	.	-	.	ID=ENSG00000152404;Name=CWF19L2
chr11	protein_coding	mRNA	107219437	107224456	.	-	.	ID=ENST00000462890;Name=CWF19L2;Parent=ENSG00000152404
chr11	protein_coding	exon	107224250	107224456	.	-	.	ID=ENST00000462890.1;Name=CWF19L2;Parent=ENST00000462890
chr11	protein_coding	exon	107219437	107219779	.	-	.	ID=ENST00000462890.2;Name=CWF19L2;Parent=ENST00000462890
chr11	protein_coding	mRNA	107216190	107328572	.	-	.	ID=ENST00000433523;Name=CWF19L2;Parent=ENSG00000152404
chr11	protein_coding	exon	107328438	107328572	.	-	.	ID=ENST00000433523.1;Name=CWF19L2;Parent=ENST00000433523
chr11	protein_coding	exon	107326392	107326502	.	-	.	ID=ENST00000433523.2;Name=CWF19L2;Parent=ENST00000433523
chr11	protein_coding	exon	107325176	107325298	.	-	.	ID=ENST00000433523.3;Name=CWF19L2;Parent=ENST00000433523
chr11	protein_coding	exon	107313665	107313775	.	-	.	ID=ENST00000433523.4;Name=CWF19L2;Parent=ENST00000433523
chr11	protein_coding	exon	107312229	107312348	.	-	.	ID=ENST00000433523.5;Name=CWF19L2;Parent=ENST00000433523
chr11	protein_coding	exon	107309816	107309909	.	-	.	ID=ENST00000433523.6;Name=CWF19L2;Parent=ENST00000433523
chr11	protein_coding	exon	107304360	107304475	.	-	.	ID=ENST00000433523.7;Name=CWF19L2;Parent=ENST00000433523
chr11	protein_coding	exon	107299525	107300177	.	-	.	ID=ENST00000433523.8;Name=CWF19L2;Parent=ENST00000433523
chr11	protein_coding	exon	107288920	107289013	.	-	.	ID=ENST00000433523.9;Name=CWF19L2;Parent=ENST00000433523
chr11	protein_coding	exon	107286935	107287024	.	-	.	ID=ENST00000433523.10;Name=CWF19L2;Parent=ENST00000433523
chr11	protein_coding	exon	107263505	107263621	.	-	.	ID=ENST00000433523.11;Name=CWF19L2;Parent=ENST00000433523
chr11	protein_coding	exon	107260800	107260937	.	-	.	ID=ENST00000433523.12;Name=CWF19L2;Parent=ENST00000433523
chr11	protein_coding	exon	107224250	107224462	.	-	.	ID=ENST00000433523.13;Name=CWF19L2;Parent=ENST00000433523
chr11	protein_coding	exon	107219663	107219779	.	-	.	ID=ENST00000433523.14;Name=CWF19L2;Parent=ENST00000433523
chr11	protein_coding	exon	107216190	107216216	.	-	.	ID=ENST00000433523.15;Name=CWF19L2;Parent=ENST00000433523
chr11	protein_coding	mRNA	107197086	107313757	.	-	.	ID=ENST00000431778;Name=CWF19L2;Parent=ENSG00000152404
chr11	protein_coding	exon	107313665	107313757	.	-	.	ID=ENST00000431778.1;Name=CWF19L2;Parent=ENST00000431778
chr11	protein_coding	exon	107312229	107312348	.	-	.	ID=ENST00000431778.2;Name=CWF19L2;Parent=ENST00000431778
chr11	protein_coding	exon	107309816	107309909	.	-	.	ID=ENST00000431778.3;Name=CWF19L2;Parent=ENST00000431778
chr11	protein_coding	exon	107304360	107304475	.	-	.	ID=ENST00000431778.4;Name=CWF19L2;Parent=ENST00000431778
chr11	protein_coding	exon	107299525	107300177	.	-	.	ID=ENST00000431778.5;Name=CWF19L2;Parent=ENST00000431778
chr11	protein_coding	exon	107288920	107289013	.	-	.	ID=ENST00000431778.6;Name=CWF19L2;Parent=ENST00000431778
chr11	protein_coding	exon	107286935	107287024	.	-	.	ID=ENST00000431778.7;Name=CWF19L2;Parent=ENST00000431778
chr11	protein_coding	exon	107263505	107263621	.	-	.	ID=ENST00000431778.8;Name=CWF19L2;Parent=ENST00000431778
chr11	protein_coding	exon	107260800	107260937	.	-	.	ID=ENST00000431778.9;Name=CWF19L2;Parent=ENST00000431778
chr11	protein_coding	exon	107224250	107224462	.	-	.	ID=ENST00000431778.10;Name=CWF19L2;Parent=ENST00000431778
chr11	protein_coding	exon	107219663	107219779	.	-	.	ID=ENST00000431778.11;Name=CWF19L2;Parent=ENST00000431778
chr11	protein_coding	exon	107216140	107216216	.	-	.	ID=ENST00000431778.12;Name=CWF19L2;Parent=ENST00000431778
chr11	protein_coding	exon	107207284	107207439	.	-	.	ID=ENST00000431778.13;Name=CWF19L2;Parent=ENST00000431778
chr11	protein_coding	exon	107205607	107205687	.	-	.	ID=ENST00000431778.14;Name=CWF19L2;Parent=ENST00000431778
chr11	protein_coding	exon	107200644	107200745	.	-	.	ID=ENST00000431778.15;Name=CWF19L2;Parent=ENST00000431778
chr11	protein_coding	exon	107197086	107197779	.	-	.	ID=ENST00000431778.16;Name=CWF19L2;Parent=ENST00000431778
chr11	protein_coding	mRNA	107197083	107328565	.	-	.	ID=ENST00000282251;Name=CWF19L2;Parent=ENSG00000152404
chr11	protein_coding	exon	107328438	107328565	.	-	.	ID=ENST00000282251.1;Name=CWF19L2;Parent=ENST00000282251
chr11	protein_coding	exon	107326392	107326502	.	-	.	ID=ENST00000282251.2;Name=CWF19L2;Parent=ENST00000282251
chr11	protein_coding	exon	107325176	107325298	.	-	.	ID=ENST00000282251.3;Name=CWF19L2;Parent=ENST00000282251
chr11	protein_coding	exon	107313665	107313775	.	-	.	ID=ENST00000282251.4;Name=CWF19L2;Parent=ENST00000282251
chr11	protein_coding	exon	107312229	107312348	.	-	.	ID=ENST00000282251.5;Name=CWF19L2;Parent=ENST00000282251
chr11	protein_coding	exon	107309816	107309909	.	-	.	ID=ENST00000282251.6;Name=CWF19L2;Parent=ENST00000282251
chr11	protein_coding	exon	107304360	107304475	.	-	.	ID=ENST00000282251.7;Name=CWF19L2;Parent=ENST00000282251
chr11	protein_coding	exon	107299525	107300177	.	-	.	ID=ENST00000282251.8;Name=CWF19L2;Parent=ENST00000282251
chr11	protein_coding	exon	107288920	107289013	.	-	.	ID=ENST00000282251.9;Name=CWF19L2;Parent=ENST00000282251
chr11	protein_coding	exon	107286935	107287024	.	-	.	ID=ENST00000282251.10;Name=CWF19L2;Parent=ENST00000282251
chr11	protein_coding	exon	107263505	107263621	.	-	.	ID=ENST00000282251.11;Name=CWF19L2;Parent=ENST00000282251
chr11	protein_coding	exon	107260800	107260937	.	-	.	ID=ENST00000282251.12;Name=CWF19L2;Parent=ENST00000282251
chr11	protein_coding	exon	107224250	107224462	.	-	.	ID=ENST00000282251.13;Name=CWF19L2;Parent=ENST00000282251
chr11	protein_coding	exon	107219663	107219779	.	-	.	ID=ENST00000282251.14;Name=CWF19L2;Parent=ENST00000282251
chr11	protein_coding	exon	107207284	107207439	.	-	.	ID=ENST00000282251.15;Name=CWF19L2;Parent=ENST00000282251
chr11	protein_coding	exon	107205607	107205687	.	-	.	ID=ENST00000282251.16;Name=CWF19L2;Parent=ENST00000282251
chr11	protein_coding	exon	107200644	107200745	.	-	.	ID=ENST00000282251.17;Name=CWF19L2;Parent=ENST00000282251
chr11	protein_coding	exon	107197083	107197779	.	-	.	ID=ENST00000282251.18;Name=CWF19L2;Parent=ENST00000282251
chr11	protein_coding	mRNA	107197074	107328572	.	-	.	ID=ENST00000409771;Name=CWF19L2;Parent=ENSG00000152404
chr11	protein_coding	exon	107328438	107328572	.	-	.	ID=ENST00000409771.1;Name=CWF19L2;Parent=ENST00000409771
chr11	protein_coding	exon	107326392	107326502	.	-	.	ID=ENST00000409771.2;Name=CWF19L2;Parent=ENST00000409771
chr11	protein_coding	exon	107325176	107325298	.	-	.	ID=ENST00000409771.3;Name=CWF19L2;Parent=ENST00000409771
chr11	protein_coding	exon	107313665	107313775	.	-	.	ID=ENST00000409771.4;Name=CWF19L2;Parent=ENST00000409771
chr11	protein_coding	exon	107312229	107312348	.	-	.	ID=ENST00000409771.5;Name=CWF19L2;Parent=ENST00000409771
chr11	protein_coding	exon	107309816	107309909	.	-	.	ID=ENST00000409771.6;Name=CWF19L2;Parent=ENST00000409771
chr11	protein_coding	exon	107304360	107304475	.	-	.	ID=ENST00000409771.7;Name=CWF19L2;Parent=ENST00000409771
chr11	protein_coding	exon	107299525	107300177	.	-	.	ID=ENST00000409771.8;Name=CWF19L2;Parent=ENST00000409771
chr11	protein_coding	exon	107288920	107289013	.	-	.	ID=ENST00000409771.9;Name=CWF19L2;Parent=ENST00000409771
chr11	protein_coding	exon	107286935	107287024	.	-	.	ID=ENST00000409771.10;Name=CWF19L2;Parent=ENST00000409771
chr11	protein_coding	exon	107263505	107263621	.	-	.	ID=ENST00000409771.11;Name=CWF19L2;Parent=ENST00000409771
chr11	protein_coding	exon	107260800	107260937	.	-	.	ID=ENST00000409771.12;Name=CWF19L2;Parent=ENST00000409771
chr11	protein_coding	exon	107224250	107224462	.	-	.	ID=ENST00000409771.13;Name=CWF19L2;Parent=ENST00000409771
chr11	protein_coding	exon	107219663	107219779	.	-	.	ID=ENST00000409771.14;Name=CWF19L2;Parent=ENST00000409771
chr11	protein_coding	exon	107207284	107207439	.	-	.	ID=ENST00000409771.15;Name=CWF19L2;Parent=ENST00000409771
chr11	protein_coding	exon	107205607	107205687	.	-	.	ID=ENST00000409771.16;Name=CWF19L2;Parent=ENST00000409771
chr11	protein_coding	exon	107200644	107200745	.	-	.	ID=ENST00000409771.17;Name=CWF19L2;Parent=ENST00000409771
chr11	protein_coding	exon	107197074	107197779	.	-	.	ID=ENST00000409771.18;Name=CWF19L2;Parent=ENST00000409771
chr11	protein_coding	mRNA	107216190	107328572	.	-	.	ID=ENST00000433523_N;Name=CWF19L2;Parent=ENSG00000152404
chr11	protein_coding	exon	107328438	107328572	.	-	.	ID=ENST00000433523_N.1;Name=CWF19L2;Parent=ENST00000433523_N
chr11	protein_coding	exon	107326392	107326502	.	-	.	ID=ENST00000433523_N.2;Name=CWF19L2;Parent=ENST00000433523_N
chr11	protein_coding	exon	107325176	107325298	.	-	.	ID=ENST00000433523_N.3;Name=CWF19L2;Parent=ENST00000433523_N
chr11	protein_coding	exon	107313665	107313775	.	-	.	ID=ENST00000433523_N.4;Name=CWF19L2;Parent=ENST00000433523_N
chr11	protein_coding	exon	107312229	107312348	.	-	.	ID=ENST00000433523_N.5;Name=CWF19L2;Parent=ENST00000433523_N
chr11	protein_coding	exon	107309816	107309909	.	-	.	ID=ENST00000433523_N.6;Name=CWF19L2;Parent=ENST00000433523_N
chr11	protein_coding	exon	107304360	107304475	.	-	.	ID=ENST00000433523_N.7;Name=CWF19L2;Parent=ENST00000433523_N
chr11	protein_coding	exon	107288920	107289013	.	-	.	ID=ENST00000433523_N.9;Name=CWF19L2;Parent=ENST00000433523_N
chr11	protein_coding	exon	107286935	107287024	.	-	.	ID=ENST00000433523_N.10;Name=CWF19L2;Parent=ENST00000433523_N
chr11	protein_coding	exon	107263505	107263621	.	-	.	ID=ENST00000433523_N.11;Name=CWF19L2;Parent=ENST00000433523_N
chr11	protein_coding	exon	107260800	107260937	.	-	.	ID=ENST00000433523_N.12;Name=CWF19L2;Parent=ENST00000433523_N
chr11	protein_coding	exon	107224250	107224462	.	-	.	ID=ENST00000433523_N.13;Name=CWF19L2;Parent=ENST00000433523_N
chr11	protein_coding	exon	107219663	107219779	.	-	.	ID=ENST00000433523_N.14;Name=CWF19L2;Parent=ENST00000433523_N
chr11	protein_coding	exon	107216190	107216216	.	-	.	ID=ENST00000433523_N.15;Name=CWF19L2;Parent=ENST00000433523_N
chr11	protein_coding	mRNA	107197086	107313757	.	-	.	ID=ENST00000431778_N;Name=CWF19L2;Parent=ENSG00000152404
chr11	protein_coding	exon	107313665	107313757	.	-	.	ID=ENST00000431778_N.1;Name=CWF19L2;Parent=ENST00000431778_N
chr11	protein_coding	exon	107312229	107312348	.	-	.	ID=ENST00000431778_N.2;Name=CWF19L2;Parent=ENST00000431778_N
chr11	protein_coding	exon	107309816	107309909	.	-	.	ID=ENST00000431778_N.3;Name=CWF19L2;Parent=ENST00000431778_N
chr11	protein_coding	exon	107304360	107304475	.	-	.	ID=ENST00000431778_N.4;Name=CWF19L2;Parent=ENST00000431778_N
chr11	protein_coding	exon	107288920	107289013	.	-	.	ID=ENST00000431778_N.6;Name=CWF19L2;Parent=ENST00000431778_N
chr11	protein_coding	exon	107286935	107287024	.	-	.	ID=ENST00000431778_N.7;Name=CWF19L2;Parent=ENST00000431778_N
chr11	protein_coding	exon	107263505	107263621	.	-	.	ID=ENST00000431778_N.8;Name=CWF19L2;Parent=ENST00000431778_N
chr11	protein_coding	exon	107260800	107260937	.	-	.	ID=ENST00000431778_N.9;Name=CWF19L2;Parent=ENST00000431778_N
chr11	protein_coding	exon	107224250	107224462	.	-	.	ID=ENST00000431778_N.10;Name=CWF19L2;Parent=ENST00000431778_N
chr11	protein_coding	exon	107219663	107219779	.	-	.	ID=ENST00000431778_N.11;Name=CWF19L2;Parent=ENST00000431778_N
chr11	protein_coding	exon	107216140	107216216	.	-	.	ID=ENST00000431778_N.12;Name=CWF19L2;Parent=ENST00000431778_N
chr11	protein_coding	exon	107207284	107207439	.	-	.	ID=ENST00000431778_N.13;Name=CWF19L2;Parent=ENST00000431778_N
chr11	protein_coding	exon	107205607	107205687	.	-	.	ID=ENST00000431778_N.14;Name=CWF19L2;Parent=ENST00000431778_N
chr11	protein_coding	exon	107200644	107200745	.	-	.	ID=ENST00000431778_N.15;Name=CWF19L2;Parent=ENST00000431778_N
chr11	protein_coding	exon	107197086	107197779	.	-	.	ID=ENST00000431778_N.16;Name=CWF19L2;Parent=ENST00000431778_N
chr11	protein_coding	mRNA	107197083	107328565	.	-	.	ID=ENST00000282251_N;Name=CWF19L2;Parent=ENSG00000152404
chr11	protein_coding	exon	107328438	107328565	.	-	.	ID=ENST00000282251_N.1;Name=CWF19L2;Parent=ENST00000282251_N
chr11	protein_coding	exon	107326392	107326502	.	-	.	ID=ENST00000282251_N.2;Name=CWF19L2;Parent=ENST00000282251_N
chr11	protein_coding	exon	107325176	107325298	.	-	.	ID=ENST00000282251_N.3;Name=CWF19L2;Parent=ENST00000282251_N
chr11	protein_coding	exon	107313665	107313775	.	-	.	ID=ENST00000282251_N.4;Name=CWF19L2;Parent=ENST00000282251_N
chr11	protein_coding	exon	107312229	107312348	.	-	.	ID=ENST00000282251_N.5;Name=CWF19L2;Parent=ENST00000282251_N
chr11	protein_coding	exon	107309816	107309909	.	-	.	ID=ENST00000282251_N.6;Name=CWF19L2;Parent=ENST00000282251_N
chr11	protein_coding	exon	107304360	107304475	.	-	.	ID=ENST00000282251_N.7;Name=CWF19L2;Parent=ENST00000282251_N
chr11	protein_coding	exon	107288920	107289013	.	-	.	ID=ENST00000282251_N.9;Name=CWF19L2;Parent=ENST00000282251_N
chr11	protein_coding	exon	107286935	107287024	.	-	.	ID=ENST00000282251_N.10;Name=CWF19L2;Parent=ENST00000282251_N
chr11	protein_coding	exon	107263505	107263621	.	-	.	ID=ENST00000282251_N.11;Name=CWF19L2;Parent=ENST00000282251_N
chr11	protein_coding	exon	107260800	107260937	.	-	.	ID=ENST00000282251_N.12;Name=CWF19L2;Parent=ENST00000282251_N
chr11	protein_coding	exon	107224250	107224462	.	-	.	ID=ENST00000282251_N.13;Name=CWF19L2;Parent=ENST00000282251_N
chr11	protein_coding	exon	107219663	107219779	.	-	.	ID=ENST00000282251_N.14;Name=CWF19L2;Parent=ENST00000282251_N
chr11	protein_coding	exon	107207284	107207439	.	-	.	ID=ENST00000282251_N.15;Name=CWF19L2;Parent=ENST00000282251_N
chr11	protein_coding	exon	107205607	107205687	.	-	.	ID=ENST00000282251_N.16;Name=CWF19L2;Parent=ENST00000282251_N
chr11	protein_coding	exon	107200644	107200745	.	-	.	ID=ENST00000282251_N.17;Name=CWF19L2;Parent=ENST00000282251_N
chr11	protein_coding	exon	107197083	107197779	.	-	.	ID=ENST00000282251_N.18;Name=CWF19L2;Parent=ENST00000282251_N
chr11	protein_coding	mRNA	107197074	107328572	.	-	.	ID=ENST00000409771_N;Name=CWF19L2;Parent=ENSG00000152404
chr11	protein_coding	exon	107328438	107328572	.	-	.	ID=ENST00000409771_N.1;Name=CWF19L2;Parent=ENST00000409771_N
chr11	protein_coding	exon	107326392	107326502	.	-	.	ID=ENST00000409771_N.2;Name=CWF19L2;Parent=ENST00000409771_N
chr11	protein_coding	exon	107325176	107325298	.	-	.	ID=ENST00000409771_N.3;Name=CWF19L2;Parent=ENST00000409771_N
chr11	protein_coding	exon	107313665	107313775	.	-	.	ID=ENST00000409771_N.4;Name=CWF19L2;Parent=ENST00000409771_N
chr11	protein_coding	exon	107312229	107312348	.	-	.	ID=ENST00000409771_N.5;Name=CWF19L2;Parent=ENST00000409771_N
chr11	protein_coding	exon	107309816	107309909	.	-	.	ID=ENST00000409771_N.6;Name=CWF19L2;Parent=ENST00000409771_N
chr11	protein_coding	exon	107304360	107304475	.	-	.	ID=ENST00000409771_N.7;Name=CWF19L2;Parent=ENST00000409771_N
chr11	protein_coding	exon	107288920	107289013	.	-	.	ID=ENST00000409771_N.9;Name=CWF19L2;Parent=ENST00000409771_N
chr11	protein_coding	exon	107286935	107287024	.	-	.	ID=ENST00000409771_N.10;Name=CWF19L2;Parent=ENST00000409771_N
chr11	protein_coding	exon	107263505	107263621	.	-	.	ID=ENST00000409771_N.11;Name=CWF19L2;Parent=ENST00000409771_N
chr11	protein_coding	exon	107260800	107260937	.	-	.	ID=ENST00000409771_N.12;Name=CWF19L2;Parent=ENST00000409771_N
chr11	protein_coding	exon	107224250	107224462	.	-	.	ID=ENST00000409771_N.13;Name=CWF19L2;Parent=ENST00000409771_N
chr11	protein_coding	exon	107219663	107219779	.	-	.	ID=ENST00000409771_N.14;Name=CWF19L2;Parent=ENST00000409771_N
chr11	protein_coding	exon	107207284	107207439	.	-	.	ID=ENST00000409771_N.15;Name=CWF19L2;Parent=ENST00000409771_N
chr11	protein_coding	exon	107205607	107205687	.	-	.	ID=ENST00000409771_N.16;Name=CWF19L2;Parent=ENST00000409771_N
chr11	protein_coding	exon	107200644	107200745	.	-	.	ID=ENST00000409771_N.17;Name=CWF19L2;Parent=ENST00000409771_N
chr11	protein_coding	exon	107197074	107197779	.	-	.	ID=ENST00000409771_N.18;Name=CWF19L2;Parent=ENST00000409771_N
chr19	protein_coding	gene	47990891	48018497	.	-	.	ID=ENSG00000105402;Name=NAPA
chr19	protein_coding	mRNA	47990891	48018497	.	-	.	ID=ENST00000263354;Name=NAPA;Parent=ENSG00000105402
chr19	protein_coding	exon	48018100	48018497	.	-	.	ID=ENST00000263354.1;Name=NAPA;Parent=ENST00000263354
chr19	protein_coding	exon	48006680	48006759	.	-	.	ID=ENST00000263354.2;Name=NAPA;Parent=ENST00000263354
chr19	protein_coding	exon	48003890	48004006	.	-	.	ID=ENST00000263354.3;Name=NAPA;Parent=ENST00000263354
chr19	protein_coding	exon	47998807	47998853	.	-	.	ID=ENST00000263354.4;Name=NAPA;Parent=ENST00000263354
chr19	protein_coding	exon	47996673	47996750	.	-	.	ID=ENST00000263354.5;Name=NAPA;Parent=ENST00000263354
chr19	protein_coding	exon	47996376	47996431	.	-	.	ID=ENST00000263354.6;Name=NAPA;Parent=ENST00000263354
chr19	protein_coding	exon	47996218	47996302	.	-	.	ID=ENST00000263354.7;Name=NAPA;Parent=ENST00000263354
chr19	protein_coding	exon	47995272	47995376	.	-	.	ID=ENST00000263354.8;Name=NAPA;Parent=ENST00000263354
chr19	protein_coding	exon	47994045	47994113	.	-	.	ID=ENST00000263354.9;Name=NAPA;Parent=ENST00000263354
chr19	protein_coding	exon	47992968	47993018	.	-	.	ID=ENST00000263354.10;Name=NAPA;Parent=ENST00000263354
chr19	protein_coding	exon	47990891	47991646	.	-	.	ID=ENST00000263354.11;Name=NAPA;Parent=ENST00000263354
chr19	protein_coding	mRNA	47990891	48018497	.	-	.	ID=ENST00000263354_N;Name=NAPA;Parent=ENSG00000105402
chr19	protein_coding	exon	48018100	48018497	.	-	.	ID=ENST00000263354_N.1;Name=NAPA;Parent=ENST00000263354_N
chr19	protein_coding	exon	47998807	47998853	.	-	.	ID=ENST00000263354_N.4;Name=NAPA;Parent=ENST00000263354_N
chr19	protein_coding	exon	47996673	47996750	.	-	.	ID=ENST00000263354_N.5;Name=NAPA;Parent=ENST00000263354_N
chr19	protein_coding	exon	47996376	47996431	.	-	.	ID=ENST00000263354_N.6;Name=NAPA;Parent=ENST00000263354_N
chr19	protein_coding	exon	47996218	47996302	.	-	.	ID=ENST00000263354_N.7;Name=NAPA;Parent=ENST00000263354_N
chr19	protein_coding	exon	47995272	47995376	.	-	.	ID=ENST00000263354_N.8;Name=NAPA;Parent=ENST00000263354_N
chr19	protein_coding	exon	47994045	47994113	.	-	.	ID=ENST00000263354_N.9;Name=NAPA;Parent=ENST00000263354_N
chr19	protein_coding	exon	47992968	47993018	.	-	.	ID=ENST00000263354_N.10;Name=NAPA;Parent=ENST00000263354_N
chr19	protein_coding	exon	47990891	47991646	.	-	.	ID=ENST00000263354_N.11;Name=NAPA;Parent=ENST00000263354_N
chr16	protein_coding	gene	10971039	11023624	.	+	.	ID=ENSG00000179583;Name=CIITA
chr16	protein_coding	mRNA	10971055	11002151	.	+	.	ID=ENST00000388910;Name=CIITA;Parent=ENSG00000179583
chr16	protein_coding	exon	10971055	10971239	.	+	.	ID=ENST00000388910.1;Name=CIITA;Parent=ENST00000388910
chr16	protein_coding	exon	10989139	10989285	.	+	.	ID=ENST00000388910.2;Name=CIITA;Parent=ENST00000388910
chr16	protein_coding	exon	10989526	10989621	.	+	.	ID=ENST00000388910.3;Name=CIITA;Parent=ENST00000388910
chr16	protein_coding	exon	10992527	10992589	.	+	.	ID=ENST00000388910.4;Name=CIITA;Parent=ENST00000388910
chr16	protein_coding	exon	10992779	10992859	.	+	.	ID=ENST00000388910.5;Name=CIITA;Parent=ENST00000388910
chr16	protein_coding	exon	10995371	10995415	.	+	.	ID=ENST00000388910.6;Name=CIITA;Parent=ENST00000388910
chr16	protein_coding	exon	10996515	10996658	.	+	.	ID=ENST00000388910.7;Name=CIITA;Parent=ENST00000388910
chr16	protein_coding	exon	10997588	10997752	.	+	.	ID=ENST00000388910.8;Name=CIITA;Parent=ENST00000388910
chr16	protein_coding	exon	10998601	10998669	.	+	.	ID=ENST00000388910.9;Name=CIITA;Parent=ENST00000388910
chr16	protein_coding	exon	11000356	11002151	.	+	.	ID=ENST00000388910.10;Name=CIITA;Parent=ENST00000388910
chr16	protein_coding	mRNA	10971055	11018840	.	+	.	ID=ENST00000381835;Name=CIITA;Parent=ENSG00000179583
chr16	protein_coding	exon	10971055	10971239	.	+	.	ID=ENST00000381835.1;Name=CIITA;Parent=ENST00000381835
chr16	protein_coding	exon	10989139	10989285	.	+	.	ID=ENST00000381835.2;Name=CIITA;Parent=ENST00000381835
chr16	protein_coding	exon	10989526	10989621	.	+	.	ID=ENST00000381835.3;Name=CIITA;Parent=ENST00000381835
chr16	protein_coding	exon	10992527	10992589	.	+	.	ID=ENST00000381835.4;Name=CIITA;Parent=ENST00000381835
chr16	protein_coding	exon	10992782	10992859	.	+	.	ID=ENST00000381835.5;Name=CIITA;Parent=ENST00000381835
chr16	protein_coding	exon	10995371	10995415	.	+	.	ID=ENST00000381835.6;Name=CIITA;Parent=ENST00000381835
chr16	protein_coding	exon	10996515	10996658	.	+	.	ID=ENST00000381835.7;Name=CIITA;Parent=ENST00000381835
chr16	protein_coding	exon	10997588	10997752	.	+	.	ID=ENST00000381835.8;Name=CIITA;Parent=ENST00000381835
chr16	protein_coding	exon	10998601	10998669	.	+	.	ID=ENST00000381835.9;Name=CIITA;Parent=ENST00000381835
chr16	protein_coding	exon	11002840	11003044	.	+	.	ID=ENST00000381835.10;Name=CIITA;Parent=ENST00000381835
chr16	protein_coding	exon	11004045	11004116	.	+	.	ID=ENST00000381835.11;Name=CIITA;Parent=ENST00000381835
chr16	protein_coding	exon	11009427	11009507	.	+	.	ID=ENST00000381835.12;Name=CIITA;Parent=ENST00000381835
chr16	protein_coding	exon	11010224	11010316	.	+	.	ID=ENST00000381835.13;Name=CIITA;Parent=ENST00000381835
chr16	protein_coding	exon	11012297	11012383	.	+	.	ID=ENST00000381835.14;Name=CIITA;Parent=ENST00000381835
chr16	protein_coding	exon	11016024	11016107	.	+	.	ID=ENST00000381835.15;Name=CIITA;Parent=ENST00000381835
chr16	protein_coding	exon	11016264	11016347	.	+	.	ID=ENST00000381835.16;Name=CIITA;Parent=ENST00000381835
chr16	protein_coding	exon	11017085	11017182	.	+	.	ID=ENST00000381835.17;Name=CIITA;Parent=ENST00000381835
chr16	protein_coding	exon	11017735	11018840	.	+	.	ID=ENST00000381835.18;Name=CIITA;Parent=ENST00000381835
chr16	protein_coding	mRNA	10971039	11023624	.	+	.	ID=ENST00000324288;Name=CIITA;Parent=ENSG00000179583
chr16	protein_coding	exon	10971039	10971239	.	+	.	ID=ENST00000324288.1;Name=CIITA;Parent=ENST00000324288
chr16	protein_coding	exon	10989139	10989285	.	+	.	ID=ENST00000324288.2;Name=CIITA;Parent=ENST00000324288
chr16	protein_coding	exon	10989526	10989621	.	+	.	ID=ENST00000324288.3;Name=CIITA;Parent=ENST00000324288
chr16	protein_coding	exon	10992527	10992589	.	+	.	ID=ENST00000324288.4;Name=CIITA;Parent=ENST00000324288
chr16	protein_coding	exon	10992782	10992859	.	+	.	ID=ENST00000324288.5;Name=CIITA;Parent=ENST00000324288
chr16	protein_coding	exon	10995371	10995415	.	+	.	ID=ENST00000324288.6;Name=CIITA;Parent=ENST00000324288
chr16	protein_coding	exon	10995895	10996041	.	+	.	ID=ENST00000324288.7;Name=CIITA;Parent=ENST00000324288
chr16	protein_coding	exon	10996515	10996658	.	+	.	ID=ENST00000324288.8;Name=CIITA;Parent=ENST00000324288
chr16	protein_coding	exon	10997588	10997752	.	+	.	ID=ENST00000324288.9;Name=CIITA;Parent=ENST00000324288
chr16	protein_coding	exon	10998601	10998669	.	+	.	ID=ENST00000324288.10;Name=CIITA;Parent=ENST00000324288
chr16	protein_coding	exon	11000356	11002006	.	+	.	ID=ENST00000324288.11;Name=CIITA;Parent=ENST00000324288
chr16	protein_coding	exon	11002886	11003044	.	+	.	ID=ENST00000324288.12;Name=CIITA;Parent=ENST00000324288
chr16	protein_coding	exon	11004045	11004116	.	+	.	ID=ENST00000324288.13;Name=CIITA;Parent=ENST00000324288
chr16	protein_coding	exon	11009427	11009507	.	+	.	ID=ENST00000324288.14;Name=CIITA;Parent=ENST00000324288
chr16	protein_coding	exon	11010224	11010316	.	+	.	ID=ENST00000324288.15;Name=CIITA;Parent=ENST00000324288
chr16	protein_coding	exon	11012297	11012383	.	+	.	ID=ENST00000324288.16;Name=CIITA;Parent=ENST00000324288
chr16	protein_coding	exon	11016024	11016107	.	+	.	ID=ENST00000324288.17;Name=CIITA;Parent=ENST00000324288
chr16	protein_coding	exon	11016264	11016347	.	+	.	ID=ENST00000324288.18;Name=CIITA;Parent=ENST00000324288
chr16	protein_coding	exon	11017085	11017182	.	+	.	ID=ENST00000324288.19;Name=CIITA;Parent=ENST00000324288
chr16	protein_coding	exon	11017735	11023624	.	+	.	ID=ENST00000324288.20;Name=CIITA;Parent=ENST00000324288
chr16	protein_coding	mRNA	10971055	11002151	.	+	.	ID=ENST00000388910_N;Name=CIITA;Parent=ENSG00000179583
chr16	protein_coding	exon	10971055	10971239	.	+	.	ID=ENST00000388910_N.1;Name=CIITA;Parent=ENST00000388910_N
chr16	protein_coding	exon	10989139	10989285	.	+	.	ID=ENST00000388910_N.2;Name=CIITA;Parent=ENST00000388910_N
chr16	protein_coding	exon	10992527	10992589	.	+	.	ID=ENST00000388910_N.4;Name=CIITA;Parent=ENST00000388910_N
chr16	protein_coding	exon	10992779	10992859	.	+	.	ID=ENST00000388910_N.5;Name=CIITA;Parent=ENST00000388910_N
chr16	protein_coding	exon	10995371	10995415	.	+	.	ID=ENST00000388910_N.6;Name=CIITA;Parent=ENST00000388910_N
chr16	protein_coding	exon	10996515	10996658	.	+	.	ID=ENST00000388910_N.7;Name=CIITA;Parent=ENST00000388910_N
chr16	protein_coding	exon	10997588	10997752	.	+	.	ID=ENST00000388910_N.8;Name=CIITA;Parent=ENST00000388910_N
chr16	protein_coding	exon	10998601	10998669	.	+	.	ID=ENST00000388910_N.9;Name=CIITA;Parent=ENST00000388910_N
chr16	protein_coding	exon	11000356	11002151	.	+	.	ID=ENST00000388910_N.10;Name=CIITA;Parent=ENST00000388910_N
chr16	protein_coding	mRNA	10971055	11018840	.	+	.	ID=ENST00000381835_N;Name=CIITA;Parent=ENSG00000179583
chr16	protein_coding	exon	10971055	10971239	.	+	.	ID=ENST00000381835_N.1;Name=CIITA;Parent=ENST00000381835_N
chr16	protein_coding	exon	10989139	10989285	.	+	.	ID=ENST00000381835_N.2;Name=CIITA;Parent=ENST00000381835_N
chr16	protein_coding	exon	10992527	10992589	.	+	.	ID=ENST00000381835_N.4;Name=CIITA;Parent=ENST00000381835_N
chr16	protein_coding	exon	10992782	10992859	.	+	.	ID=ENST00000381835_N.5;Name=CIITA;Parent=ENST00000381835_N
chr16	protein_coding	exon	10995371	10995415	.	+	.	ID=ENST00000381835_N.6;Name=CIITA;Parent=ENST00000381835_N
chr16	protein_coding	exon	10996515	10996658	.	+	.	ID=ENST00000381835_N.7;Name=CIITA;Parent=ENST00000381835_N
chr16	protein_coding	exon	10997588	10997752	.	+	.	ID=ENST00000381835_N.8;Name=CIITA;Parent=ENST00000381835_N
chr16	protein_coding	exon	10998601	10998669	.	+	.	ID=ENST00000381835_N.9;Name=CIITA;Parent=ENST00000381835_N
chr16	protein_coding	exon	11002840	11003044	.	+	.	ID=ENST00000381835_N.10;Name=CIITA;Parent=ENST00000381835_N
chr16	protein_coding	exon	11004045	11004116	.	+	.	ID=ENST00000381835_N.11;Name=CIITA;Parent=ENST00000381835_N
chr16	protein_coding	exon	11009427	11009507	.	+	.	ID=ENST00000381835_N.12;Name=CIITA;Parent=ENST00000381835_N
chr16	protein_coding	exon	11010224	11010316	.	+	.	ID=ENST00000381835_N.13;Name=CIITA;Parent=ENST00000381835_N
chr16	protein_coding	exon	11012297	11012383	.	+	.	ID=ENST00000381835_N.14;Name=CIITA;Parent=ENST00000381835_N
chr16	protein_coding	exon	11016024	11016107	.	+	.	ID=ENST00000381835_N.15;Name=CIITA;Parent=ENST00000381835_N
chr16	protein_coding	exon	11016264	11016347	.	+	.	ID=ENST00000381835_N.16;Name=CIITA;Parent=ENST00000381835_N
chr16	protein_coding	exon	11017085	11017182	.	+	.	ID=ENST00000381835_N.17;Name=CIITA;Parent=ENST00000381835_N
chr16	protein_coding	exon	11017735	11018840	.	+	.	ID=ENST00000381835_N.18;Name=CIITA;Parent=ENST00000381835_N
chr16	protein_coding	mRNA	10971039	11023624	.	+	.	ID=ENST00000324288_N;Name=CIITA;Parent=ENSG00000179583
chr16	protein_coding	exon	10971039	10971239	.	+	.	ID=ENST00000324288_N.1;Name=CIITA;Parent=ENST00000324288_N
chr16	protein_coding	exon	10989139	10989285	.	+	.	ID=ENST00000324288_N.2;Name=CIITA;Parent=ENST00000324288_N
chr16	protein_coding	exon	10992527	10992589	.	+	.	ID=ENST00000324288_N.4;Name=CIITA;Parent=ENST00000324288_N
chr16	protein_coding	exon	10992782	10992859	.	+	.	ID=ENST00000324288_N.5;Name=CIITA;Parent=ENST00000324288_N
chr16	protein_coding	exon	10995371	10995415	.	+	.	ID=ENST00000324288_N.6;Name=CIITA;Parent=ENST00000324288_N
chr16	protein_coding	exon	10995895	10996041	.	+	.	ID=ENST00000324288_N.7;Name=CIITA;Parent=ENST00000324288_N
chr16	protein_coding	exon	10996515	10996658	.	+	.	ID=ENST00000324288_N.8;Name=CIITA;Parent=ENST00000324288_N
chr16	protein_coding	exon	10997588	10997752	.	+	.	ID=ENST00000324288_N.9;Name=CIITA;Parent=ENST00000324288_N
chr16	protein_coding	exon	10998601	10998669	.	+	.	ID=ENST00000324288_N.10;Name=CIITA;Parent=ENST00000324288_N
chr16	protein_coding	exon	11000356	11002006	.	+	.	ID=ENST00000324288_N.11;Name=CIITA;Parent=ENST00000324288_N
chr16	protein_coding	exon	11002886	11003044	.	+	.	ID=ENST00000324288_N.12;Name=CIITA;Parent=ENST00000324288_N
chr16	protein_coding	exon	11004045	11004116	.	+	.	ID=ENST00000324288_N.13;Name=CIITA;Parent=ENST00000324288_N
chr16	protein_coding	exon	11009427	11009507	.	+	.	ID=ENST00000324288_N.14;Name=CIITA;Parent=ENST00000324288_N
chr16	protein_coding	exon	11010224	11010316	.	+	.	ID=ENST00000324288_N.15;Name=CIITA;Parent=ENST00000324288_N
chr16	protein_coding	exon	11012297	11012383	.	+	.	ID=ENST00000324288_N.16;Name=CIITA;Parent=ENST00000324288_N
chr16	protein_coding	exon	11016024	11016107	.	+	.	ID=ENST00000324288_N.17;Name=CIITA;Parent=ENST00000324288_N
chr16	protein_coding	exon	11016264	11016347	.	+	.	ID=ENST00000324288_N.18;Name=CIITA;Parent=ENST00000324288_N
chr16	protein_coding	exon	11017085	11017182	.	+	.	ID=ENST00000324288_N.19;Name=CIITA;Parent=ENST00000324288_N
chr16	protein_coding	exon	11017735	11023624	.	+	.	ID=ENST00000324288_N.20;Name=CIITA;Parent=ENST00000324288_N
chr11	protein_coding	gene	72396114	72463448	.	-	.	ID=ENSG00000186635;Name=ARAP1
chr11	protein_coding	mRNA	72410072	72433133	.	-	.	ID=ENST00000340247;Name=ARAP1;Parent=ENSG00000186635
chr11	protein_coding	exon	72432895	72433133	.	-	.	ID=ENST00000340247.1;Name=ARAP1;Parent=ENST00000340247
chr11	protein_coding	exon	72425197	72425366	.	-	.	ID=ENST00000340247.2;Name=ARAP1;Parent=ENST00000340247
chr11	protein_coding	exon	72423483	72424288	.	-	.	ID=ENST00000340247.3;Name=ARAP1;Parent=ENST00000340247
chr11	protein_coding	exon	72423241	72423384	.	-	.	ID=ENST00000340247.4;Name=ARAP1;Parent=ENST00000340247
chr11	protein_coding	exon	72422475	72422544	.	-	.	ID=ENST00000340247.5;Name=ARAP1;Parent=ENST00000340247
chr11	protein_coding	exon	72422066	72422186	.	-	.	ID=ENST00000340247.6;Name=ARAP1;Parent=ENST00000340247
chr11	protein_coding	exon	72421430	72421632	.	-	.	ID=ENST00000340247.7;Name=ARAP1;Parent=ENST00000340247
chr11	protein_coding	exon	72420915	72421021	.	-	.	ID=ENST00000340247.8;Name=ARAP1;Parent=ENST00000340247
chr11	protein_coding	exon	72418220	72418419	.	-	.	ID=ENST00000340247.9;Name=ARAP1;Parent=ENST00000340247
chr11	protein_coding	exon	72416850	72416935	.	-	.	ID=ENST00000340247.10;Name=ARAP1;Parent=ENST00000340247
chr11	protein_coding	exon	72415197	72415379	.	-	.	ID=ENST00000340247.11;Name=ARAP1;Parent=ENST00000340247
chr11	protein_coding	exon	72413950	72414124	.	-	.	ID=ENST00000340247.12;Name=ARAP1;Parent=ENST00000340247
chr11	protein_coding	exon	72412694	72412828	.	-	.	ID=ENST00000340247.13;Name=ARAP1;Parent=ENST00000340247
chr11	protein_coding	exon	72410462	72410597	.	-	.	ID=ENST00000340247.14;Name=ARAP1;Parent=ENST00000340247
chr11	protein_coding	exon	72410104	72410152	.	-	.	ID=ENST00000340247.15;Name=ARAP1;Parent=ENST00000340247
chr11	protein_coding	exon	72410072	72410101	.	-	.	ID=ENST00000340247.16;Name=ARAP1;Parent=ENST00000340247
chr11	protein_coding	mRNA	72396633	72433073	.	-	.	ID=ENST00000426523;Name=ARAP1;Parent=ENSG00000186635
chr11	protein_coding	exon	72432895	72433073	.	-	.	ID=ENST00000426523.1;Name=ARAP1;Parent=ENST00000426523
chr11	protein_coding	exon	72425197	72425366	.	-	.	ID=ENST00000426523.2;Name=ARAP1;Parent=ENST00000426523
chr11	protein_coding	exon	72424221	72424288	.	-	.	ID=ENST00000426523.3;Name=ARAP1;Parent=ENST00000426523
chr11	protein_coding	exon	72423483	72423613	.	-	.	ID=ENST00000426523.4;Name=ARAP1;Parent=ENST00000426523
chr11	protein_coding	exon	72423241	72423384	.	-	.	ID=ENST00000426523.5;Name=ARAP1;Parent=ENST00000426523
chr11	protein_coding	exon	72422475	72422544	.	-	.	ID=ENST00000426523.6;Name=ARAP1;Parent=ENST00000426523
chr11	protein_coding	exon	72422066	72422186	.	-	.	ID=ENST00000426523.7;Name=ARAP1;Parent=ENST00000426523
chr11	protein_coding	exon	72421430	72421632	.	-	.	ID=ENST00000426523.8;Name=ARAP1;Parent=ENST00000426523
chr11	protein_coding	exon	72420915	72421021	.	-	.	ID=ENST00000426523.9;Name=ARAP1;Parent=ENST00000426523
chr11	protein_coding	exon	72418220	72418419	.	-	.	ID=ENST00000426523.10;Name=ARAP1;Parent=ENST00000426523
chr11	protein_coding	exon	72416850	72416935	.	-	.	ID=ENST00000426523.11;Name=ARAP1;Parent=ENST00000426523
chr11	protein_coding	exon	72415197	72415379	.	-	.	ID=ENST00000426523.12;Name=ARAP1;Parent=ENST00000426523
chr11	protein_coding	exon	72413950	72414124	.	-	.	ID=ENST00000426523.13;Name=ARAP1;Parent=ENST00000426523
chr11	protein_coding	exon	72412694	72412828	.	-	.	ID=ENST00000426523.14;Name=ARAP1;Parent=ENST00000426523
chr11	protein_coding	exon	72410462	72410597	.	-	.	ID=ENST00000426523.15;Name=ARAP1;Parent=ENST00000426523
chr11	protein_coding	exon	72410050	72410152	.	-	.	ID=ENST00000426523.16;Name=ARAP1;Parent=ENST00000426523
chr11	protein_coding	exon	72408956	72409151	.	-	.	ID=ENST00000426523.17;Name=ARAP1;Parent=ENST00000426523
chr11	protein_coding	exon	72408643	72408694	.	-	.	ID=ENST00000426523.18;Name=ARAP1;Parent=ENST00000426523
chr11	protein_coding	exon	72408368	72408531	.	-	.	ID=ENST00000426523.19;Name=ARAP1;Parent=ENST00000426523
chr11	protein_coding	exon	72408028	72408240	.	-	.	ID=ENST00000426523.20;Name=ARAP1;Parent=ENST00000426523
chr11	protein_coding	exon	72407594	72407699	.	-	.	ID=ENST00000426523.21;Name=ARAP1;Parent=ENST00000426523
chr11	protein_coding	exon	72406763	72406910	.	-	.	ID=ENST00000426523.22;Name=ARAP1;Parent=ENST00000426523
chr11	protein_coding	exon	72406587	72406673	.	-	.	ID=ENST00000426523.23;Name=ARAP1;Parent=ENST00000426523
chr11	protein_coding	exon	72406432	72406500	.	-	.	ID=ENST00000426523.24;Name=ARAP1;Parent=ENST00000426523
chr11	protein_coding	exon	72406025	72406142	.	-	.	ID=ENST00000426523.25;Name=ARAP1;Parent=ENST00000426523
chr11	protein_coding	exon	72404737	72404850	.	-	.	ID=ENST00000426523.26;Name=ARAP1;Parent=ENST00000426523
chr11	protein_coding	exon	72404370	72404515	.	-	.	ID=ENST00000426523.27;Name=ARAP1;Parent=ENST00000426523
chr11	protein_coding	exon	72399500	72399582	.	-	.	ID=ENST00000426523.28;Name=ARAP1;Parent=ENST00000426523
chr11	protein_coding	exon	72398733	72398783	.	-	.	ID=ENST00000426523.29;Name=ARAP1;Parent=ENST00000426523
chr11	protein_coding	exon	72398484	72398547	.	-	.	ID=ENST00000426523.30;Name=ARAP1;Parent=ENST00000426523
chr11	protein_coding	exon	72397087	72397236	.	-	.	ID=ENST00000426523.31;Name=ARAP1;Parent=ENST00000426523
chr11	protein_coding	exon	72396633	72396726	.	-	.	ID=ENST00000426523.32;Name=ARAP1;Parent=ENST00000426523
chr11	protein_coding	mRNA	72396633	72433073	.	-	.	ID=ENST00000429686;Name=ARAP1;Parent=ENSG00000186635
chr11	protein_coding	exon	72432895	72433073	.	-	.	ID=ENST00000429686.1;Name=ARAP1;Parent=ENST00000429686
chr11	protein_coding	exon	72425197	72425366	.	-	.	ID=ENST00000429686.2;Name=ARAP1;Parent=ENST00000429686
chr11	protein_coding	exon	72424221	72424288	.	-	.	ID=ENST00000429686.3;Name=ARAP1;Parent=ENST00000429686
chr11	protein_coding	exon	72423483	72423613	.	-	.	ID=ENST00000429686.4;Name=ARAP1;Parent=ENST00000429686
chr11	protein_coding	exon	72423241	72423384	.	-	.	ID=ENST00000429686.5;Name=ARAP1;Parent=ENST00000429686
chr11	protein_coding	exon	72422475	72422544	.	-	.	ID=ENST00000429686.6;Name=ARAP1;Parent=ENST00000429686
chr11	protein_coding	exon	72422066	72422186	.	-	.	ID=ENST00000429686.7;Name=ARAP1;Parent=ENST00000429686
chr11	protein_coding	exon	72421430	72421632	.	-	.	ID=ENST00000429686.8;Name=ARAP1;Parent=ENST00000429686
chr11	protein_coding	exon	72420915	72421021	.	-	.	ID=ENST00000429686.9;Name=ARAP1;Parent=ENST00000429686
chr11	protein_coding	exon	72418220	72418419	.	-	.	ID=ENST00000429686.10;Name=ARAP1;Parent=ENST00000429686
chr11	protein_coding	exon	72416850	72416935	.	-	.	ID=ENST00000429686.11;Name=ARAP1;Parent=ENST00000429686
chr11	protein_coding	exon	72413950	72414124	.	-	.	ID=ENST00000429686.12;Name=ARAP1;Parent=ENST00000429686
chr11	protein_coding	exon	72412694	72412828	.	-	.	ID=ENST00000429686.13;Name=ARAP1;Parent=ENST00000429686
chr11	protein_coding	exon	72410462	72410597	.	-	.	ID=ENST00000429686.14;Name=ARAP1;Parent=ENST00000429686
chr11	protein_coding	exon	72410050	72410152	.	-	.	ID=ENST00000429686.15;Name=ARAP1;Parent=ENST00000429686
chr11	protein_coding	exon	72408956	72409151	.	-	.	ID=ENST00000429686.16;Name=ARAP1;Parent=ENST00000429686
chr11	protein_coding	exon	72408643	72408694	.	-	.	ID=ENST00000429686.17;Name=ARAP1;Parent=ENST00000429686
chr11	protein_coding	exon	72408368	72408531	.	-	.	ID=ENST00000429686.18;Name=ARAP1;Parent=ENST00000429686
chr11	protein_coding	exon	72408028	72408240	.	-	.	ID=ENST00000429686.19;Name=ARAP1;Parent=ENST00000429686
chr11	protein_coding	exon	72407594	72407699	.	-	.	ID=ENST00000429686.20;Name=ARAP1;Parent=ENST00000429686
chr11	protein_coding	exon	72406763	72406910	.	-	.	ID=ENST00000429686.21;Name=ARAP1;Parent=ENST00000429686
chr11	protein_coding	exon	72406587	72406673	.	-	.	ID=ENST00000429686.22;Name=ARAP1;Parent=ENST00000429686
chr11	protein_coding	exon	72406432	72406500	.	-	.	ID=ENST00000429686.23;Name=ARAP1;Parent=ENST00000429686
chr11	protein_coding	exon	72406025	72406142	.	-	.	ID=ENST00000429686.24;Name=ARAP1;Parent=ENST00000429686
chr11	protein_coding	exon	72404737	72404850	.	-	.	ID=ENST00000429686.25;Name=ARAP1;Parent=ENST00000429686
chr11	protein_coding	exon	72404370	72404515	.	-	.	ID=ENST00000429686.26;Name=ARAP1;Parent=ENST00000429686
chr11	protein_coding	exon	72399500	72399582	.	-	.	ID=ENST00000429686.27;Name=ARAP1;Parent=ENST00000429686
chr11	protein_coding	exon	72398733	72398783	.	-	.	ID=ENST00000429686.28;Name=ARAP1;Parent=ENST00000429686
chr11	protein_coding	exon	72398484	72398547	.	-	.	ID=ENST00000429686.29;Name=ARAP1;Parent=ENST00000429686
chr11	protein_coding	exon	72397087	72397236	.	-	.	ID=ENST00000429686.30;Name=ARAP1;Parent=ENST00000429686
chr11	protein_coding	exon	72396633	72396726	.	-	.	ID=ENST00000429686.31;Name=ARAP1;Parent=ENST00000429686
chr11	protein_coding	mRNA	72396120	72424196	.	-	.	ID=ENST00000393605;Name=ARAP1;Parent=ENSG00000186635
chr11	protein_coding	exon	72423483	72424196	.	-	.	ID=ENST00000393605.1;Name=ARAP1;Parent=ENST00000393605
chr11	protein_coding	exon	72423241	72423384	.	-	.	ID=ENST00000393605.2;Name=ARAP1;Parent=ENST00000393605
chr11	protein_coding	exon	72422475	72422544	.	-	.	ID=ENST00000393605.3;Name=ARAP1;Parent=ENST00000393605
chr11	protein_coding	exon	72422066	72422186	.	-	.	ID=ENST00000393605.4;Name=ARAP1;Parent=ENST00000393605
chr11	protein_coding	exon	72421430	72421632	.	-	.	ID=ENST00000393605.5;Name=ARAP1;Parent=ENST00000393605
chr11	protein_coding	exon	72420915	72421021	.	-	.	ID=ENST00000393605.6;Name=ARAP1;Parent=ENST00000393605
chr11	protein_coding	exon	72418220	72418419	.	-	.	ID=ENST00000393605.7;Name=ARAP1;Parent=ENST00000393605
chr11	protein_coding	exon	72416850	72416935	.	-	.	ID=ENST00000393605.8;Name=ARAP1;Parent=ENST00000393605
chr11	protein_coding	exon	72415197	72415379	.	-	.	ID=ENST00000393605.9;Name=ARAP1;Parent=ENST00000393605
chr11	protein_coding	exon	72413950	72414124	.	-	.	ID=ENST00000393605.10;Name=ARAP1;Parent=ENST00000393605
chr11	protein_coding	exon	72412694	72412828	.	-	.	ID=ENST00000393605.11;Name=ARAP1;Parent=ENST00000393605
chr11	protein_coding	exon	72410462	72410597	.	-	.	ID=ENST00000393605.12;Name=ARAP1;Parent=ENST00000393605
chr11	protein_coding	exon	72410050	72410152	.	-	.	ID=ENST00000393605.13;Name=ARAP1;Parent=ENST00000393605
chr11	protein_coding	exon	72408956	72409151	.	-	.	ID=ENST00000393605.14;Name=ARAP1;Parent=ENST00000393605
chr11	protein_coding	exon	72408643	72408694	.	-	.	ID=ENST00000393605.15;Name=ARAP1;Parent=ENST00000393605
chr11	protein_coding	exon	72408368	72408531	.	-	.	ID=ENST00000393605.16;Name=ARAP1;Parent=ENST00000393605
chr11	protein_coding	exon	72408028	72408240	.	-	.	ID=ENST00000393605.17;Name=ARAP1;Parent=ENST00000393605
chr11	protein_coding	exon	72407594	72407699	.	-	.	ID=ENST00000393605.18;Name=ARAP1;Parent=ENST00000393605
chr11	protein_coding	exon	72406763	72406910	.	-	.	ID=ENST00000393605.19;Name=ARAP1;Parent=ENST00000393605
chr11	protein_coding	exon	72406587	72406673	.	-	.	ID=ENST00000393605.20;Name=ARAP1;Parent=ENST00000393605
chr11	protein_coding	exon	72406432	72406500	.	-	.	ID=ENST00000393605.21;Name=ARAP1;Parent=ENST00000393605
chr11	protein_coding	exon	72406025	72406142	.	-	.	ID=ENST00000393605.22;Name=ARAP1;Parent=ENST00000393605
chr11	protein_coding	exon	72404737	72404850	.	-	.	ID=ENST00000393605.23;Name=ARAP1;Parent=ENST00000393605
chr11	protein_coding	exon	72404370	72404515	.	-	.	ID=ENST00000393605.24;Name=ARAP1;Parent=ENST00000393605
chr11	protein_coding	exon	72403798	72403830	.	-	.	ID=ENST00000393605.25;Name=ARAP1;Parent=ENST00000393605
chr11	protein_coding	exon	72399500	72399582	.	-	.	ID=ENST00000393605.26;Name=ARAP1;Parent=ENST00000393605
chr11	protein_coding	exon	72398733	72398783	.	-	.	ID=ENST00000393605.27;Name=ARAP1;Parent=ENST00000393605
chr11	protein_coding	exon	72398484	72398547	.	-	.	ID=ENST00000393605.28;Name=ARAP1;Parent=ENST00000393605
chr11	protein_coding	exon	72397087	72397236	.	-	.	ID=ENST00000393605.29;Name=ARAP1;Parent=ENST00000393605
chr11	protein_coding	exon	72396120	72396726	.	-	.	ID=ENST00000393605.30;Name=ARAP1;Parent=ENST00000393605
chr11	protein_coding	mRNA	72396120	72463448	.	-	.	ID=ENST00000393609;Name=ARAP1;Parent=ENSG00000186635
chr11	protein_coding	exon	72463373	72463448	.	-	.	ID=ENST00000393609.1;Name=ARAP1;Parent=ENST00000393609
chr11	protein_coding	exon	72443560	72443642	.	-	.	ID=ENST00000393609.2;Name=ARAP1;Parent=ENST00000393609
chr11	protein_coding	exon	72437665	72438217	.	-	.	ID=ENST00000393609.3;Name=ARAP1;Parent=ENST00000393609
chr11	protein_coding	exon	72425197	72425366	.	-	.	ID=ENST00000393609.4;Name=ARAP1;Parent=ENST00000393609
chr11	protein_coding	exon	72424221	72424288	.	-	.	ID=ENST00000393609.5;Name=ARAP1;Parent=ENST00000393609
chr11	protein_coding	exon	72423483	72423613	.	-	.	ID=ENST00000393609.6;Name=ARAP1;Parent=ENST00000393609
chr11	protein_coding	exon	72423241	72423384	.	-	.	ID=ENST00000393609.7;Name=ARAP1;Parent=ENST00000393609
chr11	protein_coding	exon	72422475	72422544	.	-	.	ID=ENST00000393609.8;Name=ARAP1;Parent=ENST00000393609
chr11	protein_coding	exon	72422066	72422186	.	-	.	ID=ENST00000393609.9;Name=ARAP1;Parent=ENST00000393609
chr11	protein_coding	exon	72421430	72421632	.	-	.	ID=ENST00000393609.10;Name=ARAP1;Parent=ENST00000393609
chr11	protein_coding	exon	72420915	72421021	.	-	.	ID=ENST00000393609.11;Name=ARAP1;Parent=ENST00000393609
chr11	protein_coding	exon	72418220	72418419	.	-	.	ID=ENST00000393609.12;Name=ARAP1;Parent=ENST00000393609
chr11	protein_coding	exon	72416850	72416935	.	-	.	ID=ENST00000393609.13;Name=ARAP1;Parent=ENST00000393609
chr11	protein_coding	exon	72415197	72415379	.	-	.	ID=ENST00000393609.14;Name=ARAP1;Parent=ENST00000393609
chr11	protein_coding	exon	72413950	72414124	.	-	.	ID=ENST00000393609.15;Name=ARAP1;Parent=ENST00000393609
chr11	protein_coding	exon	72412694	72412828	.	-	.	ID=ENST00000393609.16;Name=ARAP1;Parent=ENST00000393609
chr11	protein_coding	exon	72410462	72410597	.	-	.	ID=ENST00000393609.17;Name=ARAP1;Parent=ENST00000393609
chr11	protein_coding	exon	72410050	72410152	.	-	.	ID=ENST00000393609.18;Name=ARAP1;Parent=ENST00000393609
chr11	protein_coding	exon	72408956	72409151	.	-	.	ID=ENST00000393609.19;Name=ARAP1;Parent=ENST00000393609
chr11	protein_coding	exon	72408643	72408694	.	-	.	ID=ENST00000393609.20;Name=ARAP1;Parent=ENST00000393609
chr11	protein_coding	exon	72408368	72408531	.	-	.	ID=ENST00000393609.21;Name=ARAP1;Parent=ENST00000393609
chr11	protein_coding	exon	72408028	72408240	.	-	.	ID=ENST00000393609.22;Name=ARAP1;Parent=ENST00000393609
chr11	protein_coding	exon	72407594	72407699	.	-	.	ID=ENST00000393609.23;Name=ARAP1;Parent=ENST00000393609
chr11	protein_coding	exon	72406763	72406910	.	-	.	ID=ENST00000393609.24;Name=ARAP1;Parent=ENST00000393609
chr11	protein_coding	exon	72406587	72406673	.	-	.	ID=ENST00000393609.25;Name=ARAP1;Parent=ENST00000393609
chr11	protein_coding	exon	72406432	72406500	.	-	.	ID=ENST00000393609.26;Name=ARAP1;Parent=ENST00000393609
chr11	protein_coding	exon	72406025	72406142	.	-	.	ID=ENST00000393609.27;Name=ARAP1;Parent=ENST00000393609
chr11	protein_coding	exon	72404737	72404850	.	-	.	ID=ENST00000393609.28;Name=ARAP1;Parent=ENST00000393609
chr11	protein_coding	exon	72404370	72404515	.	-	.	ID=ENST00000393609.29;Name=ARAP1;Parent=ENST00000393609
chr11	protein_coding	exon	72403798	72403830	.	-	.	ID=ENST00000393609.30;Name=ARAP1;Parent=ENST00000393609
chr11	protein_coding	exon	72399500	72399582	.	-	.	ID=ENST00000393609.31;Name=ARAP1;Parent=ENST00000393609
chr11	protein_coding	exon	72398733	72398783	.	-	.	ID=ENST00000393609.32;Name=ARAP1;Parent=ENST00000393609
chr11	protein_coding	exon	72398484	72398547	.	-	.	ID=ENST00000393609.33;Name=ARAP1;Parent=ENST00000393609
chr11	protein_coding	exon	72397087	72397236	.	-	.	ID=ENST00000393609.34;Name=ARAP1;Parent=ENST00000393609
chr11	protein_coding	exon	72396120	72396726	.	-	.	ID=ENST00000393609.35;Name=ARAP1;Parent=ENST00000393609
chr11	protein_coding	mRNA	72396120	72443642	.	-	.	ID=ENST00000455638;Name=ARAP1;Parent=ENSG00000186635
chr11	protein_coding	exon	72443560	72443642	.	-	.	ID=ENST00000455638.1;Name=ARAP1;Parent=ENST00000455638
chr11	protein_coding	exon	72437665	72438217	.	-	.	ID=ENST00000455638.2;Name=ARAP1;Parent=ENST00000455638
chr11	protein_coding	exon	72425197	72425366	.	-	.	ID=ENST00000455638.3;Name=ARAP1;Parent=ENST00000455638
chr11	protein_coding	exon	72424221	72424288	.	-	.	ID=ENST00000455638.4;Name=ARAP1;Parent=ENST00000455638
chr11	protein_coding	exon	72423483	72423613	.	-	.	ID=ENST00000455638.5;Name=ARAP1;Parent=ENST00000455638
chr11	protein_coding	exon	72423241	72423384	.	-	.	ID=ENST00000455638.6;Name=ARAP1;Parent=ENST00000455638
chr11	protein_coding	exon	72422475	72422544	.	-	.	ID=ENST00000455638.7;Name=ARAP1;Parent=ENST00000455638
chr11	protein_coding	exon	72422066	72422186	.	-	.	ID=ENST00000455638.8;Name=ARAP1;Parent=ENST00000455638
chr11	protein_coding	exon	72421430	72421632	.	-	.	ID=ENST00000455638.9;Name=ARAP1;Parent=ENST00000455638
chr11	protein_coding	exon	72420915	72421021	.	-	.	ID=ENST00000455638.10;Name=ARAP1;Parent=ENST00000455638
chr11	protein_coding	exon	72418220	72418419	.	-	.	ID=ENST00000455638.11;Name=ARAP1;Parent=ENST00000455638
chr11	protein_coding	exon	72416850	72416935	.	-	.	ID=ENST00000455638.12;Name=ARAP1;Parent=ENST00000455638
chr11	protein_coding	exon	72415197	72415379	.	-	.	ID=ENST00000455638.13;Name=ARAP1;Parent=ENST00000455638
chr11	protein_coding	exon	72413950	72414124	.	-	.	ID=ENST00000455638.14;Name=ARAP1;Parent=ENST00000455638
chr11	protein_coding	exon	72412694	72412828	.	-	.	ID=ENST00000455638.15;Name=ARAP1;Parent=ENST00000455638
chr11	protein_coding	exon	72410462	72410597	.	-	.	ID=ENST00000455638.16;Name=ARAP1;Parent=ENST00000455638
chr11	protein_coding	exon	72410050	72410152	.	-	.	ID=ENST00000455638.17;Name=ARAP1;Parent=ENST00000455638
chr11	protein_coding	exon	72408956	72409151	.	-	.	ID=ENST00000455638.18;Name=ARAP1;Parent=ENST00000455638
chr11	protein_coding	exon	72408643	72408694	.	-	.	ID=ENST00000455638.19;Name=ARAP1;Parent=ENST00000455638
chr11	protein_coding	exon	72408368	72408531	.	-	.	ID=ENST00000455638.20;Name=ARAP1;Parent=ENST00000455638
chr11	protein_coding	exon	72408028	72408240	.	-	.	ID=ENST00000455638.21;Name=ARAP1;Parent=ENST00000455638
chr11	protein_coding	exon	72407594	72407699	.	-	.	ID=ENST00000455638.22;Name=ARAP1;Parent=ENST00000455638
chr11	protein_coding	exon	72406763	72406910	.	-	.	ID=ENST00000455638.23;Name=ARAP1;Parent=ENST00000455638
chr11	protein_coding	exon	72406587	72406673	.	-	.	ID=ENST00000455638.24;Name=ARAP1;Parent=ENST00000455638
chr11	protein_coding	exon	72406432	72406500	.	-	.	ID=ENST00000455638.25;Name=ARAP1;Parent=ENST00000455638
chr11	protein_coding	exon	72406025	72406142	.	-	.	ID=ENST00000455638.26;Name=ARAP1;Parent=ENST00000455638
chr11	protein_coding	exon	72404737	72404850	.	-	.	ID=ENST00000455638.27;Name=ARAP1;Parent=ENST00000455638
chr11	protein_coding	exon	72404370	72404515	.	-	.	ID=ENST00000455638.28;Name=ARAP1;Parent=ENST00000455638
chr11	protein_coding	exon	72399500	72399582	.	-	.	ID=ENST00000455638.29;Name=ARAP1;Parent=ENST00000455638
chr11	protein_coding	exon	72398733	72398783	.	-	.	ID=ENST00000455638.30;Name=ARAP1;Parent=ENST00000455638
chr11	protein_coding	exon	72398484	72398547	.	-	.	ID=ENST00000455638.31;Name=ARAP1;Parent=ENST00000455638
chr11	protein_coding	exon	72397087	72397236	.	-	.	ID=ENST00000455638.32;Name=ARAP1;Parent=ENST00000455638
chr11	protein_coding	exon	72396120	72396726	.	-	.	ID=ENST00000455638.33;Name=ARAP1;Parent=ENST00000455638
chr11	protein_coding	mRNA	72396120	72433380	.	-	.	ID=ENST00000334211;Name=ARAP1;Parent=ENSG00000186635
chr11	protein_coding	exon	72432895	72433380	.	-	.	ID=ENST00000334211.1;Name=ARAP1;Parent=ENST00000334211
chr11	protein_coding	exon	72425197	72425366	.	-	.	ID=ENST00000334211.2;Name=ARAP1;Parent=ENST00000334211
chr11	protein_coding	exon	72424221	72424288	.	-	.	ID=ENST00000334211.3;Name=ARAP1;Parent=ENST00000334211
chr11	protein_coding	exon	72423483	72423613	.	-	.	ID=ENST00000334211.4;Name=ARAP1;Parent=ENST00000334211
chr11	protein_coding	exon	72423241	72423384	.	-	.	ID=ENST00000334211.5;Name=ARAP1;Parent=ENST00000334211
chr11	protein_coding	exon	72422475	72422544	.	-	.	ID=ENST00000334211.6;Name=ARAP1;Parent=ENST00000334211
chr11	protein_coding	exon	72422066	72422186	.	-	.	ID=ENST00000334211.7;Name=ARAP1;Parent=ENST00000334211
chr11	protein_coding	exon	72421430	72421632	.	-	.	ID=ENST00000334211.8;Name=ARAP1;Parent=ENST00000334211
chr11	protein_coding	exon	72420915	72421021	.	-	.	ID=ENST00000334211.9;Name=ARAP1;Parent=ENST00000334211
chr11	protein_coding	exon	72418220	72418419	.	-	.	ID=ENST00000334211.10;Name=ARAP1;Parent=ENST00000334211
chr11	protein_coding	exon	72416850	72416935	.	-	.	ID=ENST00000334211.11;Name=ARAP1;Parent=ENST00000334211
chr11	protein_coding	exon	72415197	72415379	.	-	.	ID=ENST00000334211.12;Name=ARAP1;Parent=ENST00000334211
chr11	protein_coding	exon	72413950	72414124	.	-	.	ID=ENST00000334211.13;Name=ARAP1;Parent=ENST00000334211
chr11	protein_coding	exon	72412694	72412828	.	-	.	ID=ENST00000334211.14;Name=ARAP1;Parent=ENST00000334211
chr11	protein_coding	exon	72410462	72410597	.	-	.	ID=ENST00000334211.15;Name=ARAP1;Parent=ENST00000334211
chr11	protein_coding	exon	72410050	72410152	.	-	.	ID=ENST00000334211.16;Name=ARAP1;Parent=ENST00000334211
chr11	protein_coding	exon	72408956	72409151	.	-	.	ID=ENST00000334211.17;Name=ARAP1;Parent=ENST00000334211
chr11	protein_coding	exon	72408643	72408694	.	-	.	ID=ENST00000334211.18;Name=ARAP1;Parent=ENST00000334211
chr11	protein_coding	exon	72408368	72408531	.	-	.	ID=ENST00000334211.19;Name=ARAP1;Parent=ENST00000334211
chr11	protein_coding	exon	72408028	72408240	.	-	.	ID=ENST00000334211.20;Name=ARAP1;Parent=ENST00000334211
chr11	protein_coding	exon	72407594	72407699	.	-	.	ID=ENST00000334211.21;Name=ARAP1;Parent=ENST00000334211
chr11	protein_coding	exon	72406763	72406910	.	-	.	ID=ENST00000334211.22;Name=ARAP1;Parent=ENST00000334211
chr11	protein_coding	exon	72406587	72406673	.	-	.	ID=ENST00000334211.23;Name=ARAP1;Parent=ENST00000334211
chr11	protein_coding	exon	72406432	72406500	.	-	.	ID=ENST00000334211.24;Name=ARAP1;Parent=ENST00000334211
chr11	protein_coding	exon	72406025	72406142	.	-	.	ID=ENST00000334211.25;Name=ARAP1;Parent=ENST00000334211
chr11	protein_coding	exon	72404737	72404850	.	-	.	ID=ENST00000334211.26;Name=ARAP1;Parent=ENST00000334211
chr11	protein_coding	exon	72404370	72404515	.	-	.	ID=ENST00000334211.27;Name=ARAP1;Parent=ENST00000334211
chr11	protein_coding	exon	72403798	72403830	.	-	.	ID=ENST00000334211.28;Name=ARAP1;Parent=ENST00000334211
chr11	protein_coding	exon	72399500	72399582	.	-	.	ID=ENST00000334211.29;Name=ARAP1;Parent=ENST00000334211
chr11	protein_coding	exon	72398733	72398783	.	-	.	ID=ENST00000334211.30;Name=ARAP1;Parent=ENST00000334211
chr11	protein_coding	exon	72398484	72398547	.	-	.	ID=ENST00000334211.31;Name=ARAP1;Parent=ENST00000334211
chr11	protein_coding	exon	72397087	72397236	.	-	.	ID=ENST00000334211.32;Name=ARAP1;Parent=ENST00000334211
chr11	protein_coding	exon	72396120	72396726	.	-	.	ID=ENST00000334211.33;Name=ARAP1;Parent=ENST00000334211
chr11	protein_coding	mRNA	72396115	72463434	.	-	.	ID=ENST00000359373;Name=ARAP1;Parent=ENSG00000186635
chr11	protein_coding	exon	72463373	72463434	.	-	.	ID=ENST00000359373.1;Name=ARAP1;Parent=ENST00000359373
chr11	protein_coding	exon	72443560	72443642	.	-	.	ID=ENST00000359373.2;Name=ARAP1;Parent=ENST00000359373
chr11	protein_coding	exon	72437665	72438217	.	-	.	ID=ENST00000359373.3;Name=ARAP1;Parent=ENST00000359373
chr11	protein_coding	exon	72425197	72425366	.	-	.	ID=ENST00000359373.4;Name=ARAP1;Parent=ENST00000359373
chr11	protein_coding	exon	72424221	72424288	.	-	.	ID=ENST00000359373.5;Name=ARAP1;Parent=ENST00000359373
chr11	protein_coding	exon	72423483	72423613	.	-	.	ID=ENST00000359373.6;Name=ARAP1;Parent=ENST00000359373
chr11	protein_coding	exon	72423241	72423384	.	-	.	ID=ENST00000359373.7;Name=ARAP1;Parent=ENST00000359373
chr11	protein_coding	exon	72422475	72422544	.	-	.	ID=ENST00000359373.8;Name=ARAP1;Parent=ENST00000359373
chr11	protein_coding	exon	72422066	72422186	.	-	.	ID=ENST00000359373.9;Name=ARAP1;Parent=ENST00000359373
chr11	protein_coding	exon	72421430	72421632	.	-	.	ID=ENST00000359373.10;Name=ARAP1;Parent=ENST00000359373
chr11	protein_coding	exon	72420915	72421021	.	-	.	ID=ENST00000359373.11;Name=ARAP1;Parent=ENST00000359373
chr11	protein_coding	exon	72418220	72418419	.	-	.	ID=ENST00000359373.12;Name=ARAP1;Parent=ENST00000359373
chr11	protein_coding	exon	72416850	72416935	.	-	.	ID=ENST00000359373.13;Name=ARAP1;Parent=ENST00000359373
chr11	protein_coding	exon	72415197	72415379	.	-	.	ID=ENST00000359373.14;Name=ARAP1;Parent=ENST00000359373
chr11	protein_coding	exon	72413950	72414124	.	-	.	ID=ENST00000359373.15;Name=ARAP1;Parent=ENST00000359373
chr11	protein_coding	exon	72412694	72412828	.	-	.	ID=ENST00000359373.16;Name=ARAP1;Parent=ENST00000359373
chr11	protein_coding	exon	72410462	72410597	.	-	.	ID=ENST00000359373.17;Name=ARAP1;Parent=ENST00000359373
chr11	protein_coding	exon	72410050	72410152	.	-	.	ID=ENST00000359373.18;Name=ARAP1;Parent=ENST00000359373
chr11	protein_coding	exon	72408956	72409151	.	-	.	ID=ENST00000359373.19;Name=ARAP1;Parent=ENST00000359373
chr11	protein_coding	exon	72408643	72408694	.	-	.	ID=ENST00000359373.20;Name=ARAP1;Parent=ENST00000359373
chr11	protein_coding	exon	72408368	72408531	.	-	.	ID=ENST00000359373.21;Name=ARAP1;Parent=ENST00000359373
chr11	protein_coding	exon	72408028	72408240	.	-	.	ID=ENST00000359373.22;Name=ARAP1;Parent=ENST00000359373
chr11	protein_coding	exon	72407594	72407699	.	-	.	ID=ENST00000359373.23;Name=ARAP1;Parent=ENST00000359373
chr11	protein_coding	exon	72406763	72406910	.	-	.	ID=ENST00000359373.24;Name=ARAP1;Parent=ENST00000359373
chr11	protein_coding	exon	72406587	72406673	.	-	.	ID=ENST00000359373.25;Name=ARAP1;Parent=ENST00000359373
chr11	protein_coding	exon	72406432	72406500	.	-	.	ID=ENST00000359373.26;Name=ARAP1;Parent=ENST00000359373
chr11	protein_coding	exon	72406025	72406142	.	-	.	ID=ENST00000359373.27;Name=ARAP1;Parent=ENST00000359373
chr11	protein_coding	exon	72404737	72404850	.	-	.	ID=ENST00000359373.28;Name=ARAP1;Parent=ENST00000359373
chr11	protein_coding	exon	72404370	72404515	.	-	.	ID=ENST00000359373.29;Name=ARAP1;Parent=ENST00000359373
chr11	protein_coding	exon	72399500	72399582	.	-	.	ID=ENST00000359373.30;Name=ARAP1;Parent=ENST00000359373
chr11	protein_coding	exon	72398733	72398783	.	-	.	ID=ENST00000359373.31;Name=ARAP1;Parent=ENST00000359373
chr11	protein_coding	exon	72398484	72398547	.	-	.	ID=ENST00000359373.32;Name=ARAP1;Parent=ENST00000359373
chr11	protein_coding	exon	72397087	72397236	.	-	.	ID=ENST00000359373.33;Name=ARAP1;Parent=ENST00000359373
chr11	protein_coding	exon	72396115	72396726	.	-	.	ID=ENST00000359373.34;Name=ARAP1;Parent=ENST00000359373
chr11	protein_coding	mRNA	72396115	72411084	.	-	.	ID=ENST00000427971;Name=ARAP1;Parent=ENSG00000186635
chr11	protein_coding	exon	72411063	72411084	.	-	.	ID=ENST00000427971.1;Name=ARAP1;Parent=ENST00000427971
chr11	protein_coding	exon	72410462	72410597	.	-	.	ID=ENST00000427971.2;Name=ARAP1;Parent=ENST00000427971
chr11	protein_coding	exon	72410050	72410152	.	-	.	ID=ENST00000427971.3;Name=ARAP1;Parent=ENST00000427971
chr11	protein_coding	exon	72408956	72409151	.	-	.	ID=ENST00000427971.4;Name=ARAP1;Parent=ENST00000427971
chr11	protein_coding	exon	72408643	72408694	.	-	.	ID=ENST00000427971.5;Name=ARAP1;Parent=ENST00000427971
chr11	protein_coding	exon	72408368	72408531	.	-	.	ID=ENST00000427971.6;Name=ARAP1;Parent=ENST00000427971
chr11	protein_coding	exon	72408028	72408240	.	-	.	ID=ENST00000427971.7;Name=ARAP1;Parent=ENST00000427971
chr11	protein_coding	exon	72407594	72407699	.	-	.	ID=ENST00000427971.8;Name=ARAP1;Parent=ENST00000427971
chr11	protein_coding	exon	72406763	72406910	.	-	.	ID=ENST00000427971.9;Name=ARAP1;Parent=ENST00000427971
chr11	protein_coding	exon	72406587	72406673	.	-	.	ID=ENST00000427971.10;Name=ARAP1;Parent=ENST00000427971
chr11	protein_coding	exon	72406432	72406500	.	-	.	ID=ENST00000427971.11;Name=ARAP1;Parent=ENST00000427971
chr11	protein_coding	exon	72406025	72406142	.	-	.	ID=ENST00000427971.12;Name=ARAP1;Parent=ENST00000427971
chr11	protein_coding	exon	72404737	72404850	.	-	.	ID=ENST00000427971.13;Name=ARAP1;Parent=ENST00000427971
chr11	protein_coding	exon	72404370	72404515	.	-	.	ID=ENST00000427971.14;Name=ARAP1;Parent=ENST00000427971
chr11	protein_coding	exon	72399500	72399582	.	-	.	ID=ENST00000427971.15;Name=ARAP1;Parent=ENST00000427971
chr11	protein_coding	exon	72398733	72398783	.	-	.	ID=ENST00000427971.16;Name=ARAP1;Parent=ENST00000427971
chr11	protein_coding	exon	72398484	72398547	.	-	.	ID=ENST00000427971.17;Name=ARAP1;Parent=ENST00000427971
chr11	protein_coding	exon	72397087	72397236	.	-	.	ID=ENST00000427971.18;Name=ARAP1;Parent=ENST00000427971
chr11	protein_coding	exon	72396115	72396726	.	-	.	ID=ENST00000427971.19;Name=ARAP1;Parent=ENST00000427971
chr11	protein_coding	mRNA	72396115	72463434	.	-	.	ID=ENST00000452383;Name=ARAP1;Parent=ENSG00000186635
chr11	protein_coding	exon	72463373	72463434	.	-	.	ID=ENST00000452383.1;Name=ARAP1;Parent=ENST00000452383
chr11	protein_coding	exon	72443560	72443642	.	-	.	ID=ENST00000452383.2;Name=ARAP1;Parent=ENST00000452383
chr11	protein_coding	exon	72437665	72438217	.	-	.	ID=ENST00000452383.3;Name=ARAP1;Parent=ENST00000452383
chr11	protein_coding	exon	72425197	72425366	.	-	.	ID=ENST00000452383.4;Name=ARAP1;Parent=ENST00000452383
chr11	protein_coding	exon	72424221	72424288	.	-	.	ID=ENST00000452383.5;Name=ARAP1;Parent=ENST00000452383
chr11	protein_coding	exon	72423483	72423613	.	-	.	ID=ENST00000452383.6;Name=ARAP1;Parent=ENST00000452383
chr11	protein_coding	exon	72423241	72423384	.	-	.	ID=ENST00000452383.7;Name=ARAP1;Parent=ENST00000452383
chr11	protein_coding	exon	72422475	72422544	.	-	.	ID=ENST00000452383.8;Name=ARAP1;Parent=ENST00000452383
chr11	protein_coding	exon	72422066	72422186	.	-	.	ID=ENST00000452383.9;Name=ARAP1;Parent=ENST00000452383
chr11	protein_coding	exon	72421430	72421632	.	-	.	ID=ENST00000452383.10;Name=ARAP1;Parent=ENST00000452383
chr11	protein_coding	exon	72420915	72421021	.	-	.	ID=ENST00000452383.11;Name=ARAP1;Parent=ENST00000452383
chr11	protein_coding	exon	72418220	72418419	.	-	.	ID=ENST00000452383.12;Name=ARAP1;Parent=ENST00000452383
chr11	protein_coding	exon	72416850	72416935	.	-	.	ID=ENST00000452383.13;Name=ARAP1;Parent=ENST00000452383
chr11	protein_coding	exon	72413950	72414124	.	-	.	ID=ENST00000452383.14;Name=ARAP1;Parent=ENST00000452383
chr11	protein_coding	exon	72412694	72412828	.	-	.	ID=ENST00000452383.15;Name=ARAP1;Parent=ENST00000452383
chr11	protein_coding	exon	72410462	72410597	.	-	.	ID=ENST00000452383.16;Name=ARAP1;Parent=ENST00000452383
chr11	protein_coding	exon	72410050	72410152	.	-	.	ID=ENST00000452383.17;Name=ARAP1;Parent=ENST00000452383
chr11	protein_coding	exon	72408956	72409151	.	-	.	ID=ENST00000452383.18;Name=ARAP1;Parent=ENST00000452383
chr11	protein_coding	exon	72408643	72408694	.	-	.	ID=ENST00000452383.19;Name=ARAP1;Parent=ENST00000452383
chr11	protein_coding	exon	72408368	72408531	.	-	.	ID=ENST00000452383.20;Name=ARAP1;Parent=ENST00000452383
chr11	protein_coding	exon	72408028	72408240	.	-	.	ID=ENST00000452383.21;Name=ARAP1;Parent=ENST00000452383
chr11	protein_coding	exon	72407594	72407699	.	-	.	ID=ENST00000452383.22;Name=ARAP1;Parent=ENST00000452383
chr11	protein_coding	exon	72406763	72406910	.	-	.	ID=ENST00000452383.23;Name=ARAP1;Parent=ENST00000452383
chr11	protein_coding	exon	72406587	72406673	.	-	.	ID=ENST00000452383.24;Name=ARAP1;Parent=ENST00000452383
chr11	protein_coding	exon	72406432	72406500	.	-	.	ID=ENST00000452383.25;Name=ARAP1;Parent=ENST00000452383
chr11	protein_coding	exon	72406025	72406142	.	-	.	ID=ENST00000452383.26;Name=ARAP1;Parent=ENST00000452383
chr11	protein_coding	exon	72404737	72404850	.	-	.	ID=ENST00000452383.27;Name=ARAP1;Parent=ENST00000452383
chr11	protein_coding	exon	72404370	72404515	.	-	.	ID=ENST00000452383.28;Name=ARAP1;Parent=ENST00000452383
chr11	protein_coding	exon	72399500	72399582	.	-	.	ID=ENST00000452383.29;Name=ARAP1;Parent=ENST00000452383
chr11	protein_coding	exon	72398733	72398783	.	-	.	ID=ENST00000452383.30;Name=ARAP1;Parent=ENST00000452383
chr11	protein_coding	exon	72398484	72398547	.	-	.	ID=ENST00000452383.31;Name=ARAP1;Parent=ENST00000452383
chr11	protein_coding	exon	72397087	72397236	.	-	.	ID=ENST00000452383.32;Name=ARAP1;Parent=ENST00000452383
chr11	protein_coding	exon	72396115	72396726	.	-	.	ID=ENST00000452383.33;Name=ARAP1;Parent=ENST00000452383
chr11	protein_coding	mRNA	72396115	72433133	.	-	.	ID=ENST00000465814;Name=ARAP1;Parent=ENSG00000186635
chr11	protein_coding	exon	72432895	72433133	.	-	.	ID=ENST00000465814.1;Name=ARAP1;Parent=ENST00000465814
chr11	protein_coding	exon	72425197	72425366	.	-	.	ID=ENST00000465814.2;Name=ARAP1;Parent=ENST00000465814
chr11	protein_coding	exon	72423483	72424288	.	-	.	ID=ENST00000465814.3;Name=ARAP1;Parent=ENST00000465814
chr11	protein_coding	exon	72423241	72423384	.	-	.	ID=ENST00000465814.4;Name=ARAP1;Parent=ENST00000465814
chr11	protein_coding	exon	72422475	72422544	.	-	.	ID=ENST00000465814.5;Name=ARAP1;Parent=ENST00000465814
chr11	protein_coding	exon	72422066	72422186	.	-	.	ID=ENST00000465814.6;Name=ARAP1;Parent=ENST00000465814
chr11	protein_coding	exon	72421430	72421632	.	-	.	ID=ENST00000465814.7;Name=ARAP1;Parent=ENST00000465814
chr11	protein_coding	exon	72420915	72421021	.	-	.	ID=ENST00000465814.8;Name=ARAP1;Parent=ENST00000465814
chr11	protein_coding	exon	72418220	72418419	.	-	.	ID=ENST00000465814.9;Name=ARAP1;Parent=ENST00000465814
chr11	protein_coding	exon	72416850	72416935	.	-	.	ID=ENST00000465814.10;Name=ARAP1;Parent=ENST00000465814
chr11	protein_coding	exon	72415197	72415379	.	-	.	ID=ENST00000465814.11;Name=ARAP1;Parent=ENST00000465814
chr11	protein_coding	exon	72413950	72414124	.	-	.	ID=ENST00000465814.12;Name=ARAP1;Parent=ENST00000465814
chr11	protein_coding	exon	72412694	72412828	.	-	.	ID=ENST00000465814.13;Name=ARAP1;Parent=ENST00000465814
chr11	protein_coding	exon	72410462	72410597	.	-	.	ID=ENST00000465814.14;Name=ARAP1;Parent=ENST00000465814
chr11	protein_coding	exon	72410050	72410152	.	-	.	ID=ENST00000465814.15;Name=ARAP1;Parent=ENST00000465814
chr11	protein_coding	exon	72408956	72409151	.	-	.	ID=ENST00000465814.16;Name=ARAP1;Parent=ENST00000465814
chr11	protein_coding	exon	72408643	72408694	.	-	.	ID=ENST00000465814.17;Name=ARAP1;Parent=ENST00000465814
chr11	protein_coding	exon	72408368	72408531	.	-	.	ID=ENST00000465814.18;Name=ARAP1;Parent=ENST00000465814
chr11	protein_coding	exon	72407594	72408240	.	-	.	ID=ENST00000465814.19;Name=ARAP1;Parent=ENST00000465814
chr11	protein_coding	exon	72406763	72406910	.	-	.	ID=ENST00000465814.20;Name=ARAP1;Parent=ENST00000465814
chr11	protein_coding	exon	72406587	72406673	.	-	.	ID=ENST00000465814.21;Name=ARAP1;Parent=ENST00000465814
chr11	protein_coding	exon	72406432	72406500	.	-	.	ID=ENST00000465814.22;Name=ARAP1;Parent=ENST00000465814
chr11	protein_coding	exon	72406025	72406142	.	-	.	ID=ENST00000465814.23;Name=ARAP1;Parent=ENST00000465814
chr11	protein_coding	exon	72404737	72404850	.	-	.	ID=ENST00000465814.24;Name=ARAP1;Parent=ENST00000465814
chr11	protein_coding	exon	72404370	72404515	.	-	.	ID=ENST00000465814.25;Name=ARAP1;Parent=ENST00000465814
chr11	protein_coding	exon	72403798	72403830	.	-	.	ID=ENST00000465814.26;Name=ARAP1;Parent=ENST00000465814
chr11	protein_coding	exon	72399500	72399582	.	-	.	ID=ENST00000465814.27;Name=ARAP1;Parent=ENST00000465814
chr11	protein_coding	exon	72398733	72398783	.	-	.	ID=ENST00000465814.28;Name=ARAP1;Parent=ENST00000465814
chr11	protein_coding	exon	72398484	72398547	.	-	.	ID=ENST00000465814.29;Name=ARAP1;Parent=ENST00000465814
chr11	protein_coding	exon	72397087	72397236	.	-	.	ID=ENST00000465814.30;Name=ARAP1;Parent=ENST00000465814
chr11	protein_coding	exon	72396115	72396726	.	-	.	ID=ENST00000465814.31;Name=ARAP1;Parent=ENST00000465814
chr11	protein_coding	mRNA	72396114	72411411	.	-	.	ID=ENST00000495878;Name=ARAP1;Parent=ENSG00000186635
chr11	protein_coding	exon	72411329	72411411	.	-	.	ID=ENST00000495878.1;Name=ARAP1;Parent=ENST00000495878
chr11	protein_coding	exon	72411063	72411124	.	-	.	ID=ENST00000495878.2;Name=ARAP1;Parent=ENST00000495878
chr11	protein_coding	exon	72410462	72410597	.	-	.	ID=ENST00000495878.3;Name=ARAP1;Parent=ENST00000495878
chr11	protein_coding	exon	72410050	72410152	.	-	.	ID=ENST00000495878.4;Name=ARAP1;Parent=ENST00000495878
chr11	protein_coding	exon	72408956	72409151	.	-	.	ID=ENST00000495878.5;Name=ARAP1;Parent=ENST00000495878
chr11	protein_coding	exon	72408643	72408694	.	-	.	ID=ENST00000495878.6;Name=ARAP1;Parent=ENST00000495878
chr11	protein_coding	exon	72408368	72408531	.	-	.	ID=ENST00000495878.7;Name=ARAP1;Parent=ENST00000495878
chr11	protein_coding	exon	72408028	72408240	.	-	.	ID=ENST00000495878.8;Name=ARAP1;Parent=ENST00000495878
chr11	protein_coding	exon	72407594	72407699	.	-	.	ID=ENST00000495878.9;Name=ARAP1;Parent=ENST00000495878
chr11	protein_coding	exon	72406763	72406910	.	-	.	ID=ENST00000495878.10;Name=ARAP1;Parent=ENST00000495878
chr11	protein_coding	exon	72406587	72406673	.	-	.	ID=ENST00000495878.11;Name=ARAP1;Parent=ENST00000495878
chr11	protein_coding	exon	72406432	72406500	.	-	.	ID=ENST00000495878.12;Name=ARAP1;Parent=ENST00000495878
chr11	protein_coding	exon	72406025	72406142	.	-	.	ID=ENST00000495878.13;Name=ARAP1;Parent=ENST00000495878
chr11	protein_coding	exon	72404737	72404850	.	-	.	ID=ENST00000495878.14;Name=ARAP1;Parent=ENST00000495878
chr11	protein_coding	exon	72404370	72404515	.	-	.	ID=ENST00000495878.15;Name=ARAP1;Parent=ENST00000495878
chr11	protein_coding	exon	72399500	72399582	.	-	.	ID=ENST00000495878.16;Name=ARAP1;Parent=ENST00000495878
chr11	protein_coding	exon	72398733	72398783	.	-	.	ID=ENST00000495878.17;Name=ARAP1;Parent=ENST00000495878
chr11	protein_coding	exon	72398484	72398547	.	-	.	ID=ENST00000495878.18;Name=ARAP1;Parent=ENST00000495878
chr11	protein_coding	exon	72397087	72397236	.	-	.	ID=ENST00000495878.19;Name=ARAP1;Parent=ENST00000495878
chr11	protein_coding	exon	72396114	72396726	.	-	.	ID=ENST00000495878.20;Name=ARAP1;Parent=ENST00000495878
chr11	protein_coding	mRNA	72396633	72433073	.	-	.	ID=ENST00000426523_N;Name=ARAP1;Parent=ENSG00000186635
chr11	protein_coding	exon	72432895	72433073	.	-	.	ID=ENST00000426523_N.1;Name=ARAP1;Parent=ENST00000426523_N
chr11	protein_coding	exon	72425197	72425366	.	-	.	ID=ENST00000426523_N.2;Name=ARAP1;Parent=ENST00000426523_N
chr11	protein_coding	exon	72424221	72424288	.	-	.	ID=ENST00000426523_N.3;Name=ARAP1;Parent=ENST00000426523_N
chr11	protein_coding	exon	72423483	72423613	.	-	.	ID=ENST00000426523_N.4;Name=ARAP1;Parent=ENST00000426523_N
chr11	protein_coding	exon	72423241	72423384	.	-	.	ID=ENST00000426523_N.5;Name=ARAP1;Parent=ENST00000426523_N
chr11	protein_coding	exon	72422475	72422544	.	-	.	ID=ENST00000426523_N.6;Name=ARAP1;Parent=ENST00000426523_N
chr11	protein_coding	exon	72422066	72422186	.	-	.	ID=ENST00000426523_N.7;Name=ARAP1;Parent=ENST00000426523_N
chr11	protein_coding	exon	72421430	72421632	.	-	.	ID=ENST00000426523_N.8;Name=ARAP1;Parent=ENST00000426523_N
chr11	protein_coding	exon	72420915	72421021	.	-	.	ID=ENST00000426523_N.9;Name=ARAP1;Parent=ENST00000426523_N
chr11	protein_coding	exon	72418220	72418419	.	-	.	ID=ENST00000426523_N.10;Name=ARAP1;Parent=ENST00000426523_N
chr11	protein_coding	exon	72416850	72416935	.	-	.	ID=ENST00000426523_N.11;Name=ARAP1;Parent=ENST00000426523_N
chr11	protein_coding	exon	72415197	72415379	.	-	.	ID=ENST00000426523_N.12;Name=ARAP1;Parent=ENST00000426523_N
chr11	protein_coding	exon	72413950	72414124	.	-	.	ID=ENST00000426523_N.13;Name=ARAP1;Parent=ENST00000426523_N
chr11	protein_coding	exon	72412694	72412828	.	-	.	ID=ENST00000426523_N.14;Name=ARAP1;Parent=ENST00000426523_N
chr11	protein_coding	exon	72410462	72410597	.	-	.	ID=ENST00000426523_N.15;Name=ARAP1;Parent=ENST00000426523_N
chr11	protein_coding	exon	72410050	72410152	.	-	.	ID=ENST00000426523_N.16;Name=ARAP1;Parent=ENST00000426523_N
chr11	protein_coding	exon	72408956	72409151	.	-	.	ID=ENST00000426523_N.17;Name=ARAP1;Parent=ENST00000426523_N
chr11	protein_coding	exon	72408643	72408694	.	-	.	ID=ENST00000426523_N.18;Name=ARAP1;Parent=ENST00000426523_N
chr11	protein_coding	exon	72408368	72408531	.	-	.	ID=ENST00000426523_N.19;Name=ARAP1;Parent=ENST00000426523_N
chr11	protein_coding	exon	72408028	72408240	.	-	.	ID=ENST00000426523_N.20;Name=ARAP1;Parent=ENST00000426523_N
chr11	protein_coding	exon	72407594	72407699	.	-	.	ID=ENST00000426523_N.21;Name=ARAP1;Parent=ENST00000426523_N
chr11	protein_coding	exon	72406587	72406673	.	-	.	ID=ENST00000426523_N.23;Name=ARAP1;Parent=ENST00000426523_N
chr11	protein_coding	exon	72406432	72406500	.	-	.	ID=ENST00000426523_N.24;Name=ARAP1;Parent=ENST00000426523_N
chr11	protein_coding	exon	72406025	72406142	.	-	.	ID=ENST00000426523_N.25;Name=ARAP1;Parent=ENST00000426523_N
chr11	protein_coding	exon	72404737	72404850	.	-	.	ID=ENST00000426523_N.26;Name=ARAP1;Parent=ENST00000426523_N
chr11	protein_coding	exon	72404370	72404515	.	-	.	ID=ENST00000426523_N.27;Name=ARAP1;Parent=ENST00000426523_N
chr11	protein_coding	exon	72399500	72399582	.	-	.	ID=ENST00000426523_N.28;Name=ARAP1;Parent=ENST00000426523_N
chr11	protein_coding	exon	72398733	72398783	.	-	.	ID=ENST00000426523_N.29;Name=ARAP1;Parent=ENST00000426523_N
chr11	protein_coding	exon	72398484	72398547	.	-	.	ID=ENST00000426523_N.30;Name=ARAP1;Parent=ENST00000426523_N
chr11	protein_coding	exon	72397087	72397236	.	-	.	ID=ENST00000426523_N.31;Name=ARAP1;Parent=ENST00000426523_N
chr11	protein_coding	exon	72396633	72396726	.	-	.	ID=ENST00000426523_N.32;Name=ARAP1;Parent=ENST00000426523_N
chr11	protein_coding	mRNA	72396633	72433073	.	-	.	ID=ENST00000429686_N;Name=ARAP1;Parent=ENSG00000186635
chr11	protein_coding	exon	72432895	72433073	.	-	.	ID=ENST00000429686_N.1;Name=ARAP1;Parent=ENST00000429686_N
chr11	protein_coding	exon	72425197	72425366	.	-	.	ID=ENST00000429686_N.2;Name=ARAP1;Parent=ENST00000429686_N
chr11	protein_coding	exon	72424221	72424288	.	-	.	ID=ENST00000429686_N.3;Name=ARAP1;Parent=ENST00000429686_N
chr11	protein_coding	exon	72423483	72423613	.	-	.	ID=ENST00000429686_N.4;Name=ARAP1;Parent=ENST00000429686_N
chr11	protein_coding	exon	72423241	72423384	.	-	.	ID=ENST00000429686_N.5;Name=ARAP1;Parent=ENST00000429686_N
chr11	protein_coding	exon	72422475	72422544	.	-	.	ID=ENST00000429686_N.6;Name=ARAP1;Parent=ENST00000429686_N
chr11	protein_coding	exon	72422066	72422186	.	-	.	ID=ENST00000429686_N.7;Name=ARAP1;Parent=ENST00000429686_N
chr11	protein_coding	exon	72421430	72421632	.	-	.	ID=ENST00000429686_N.8;Name=ARAP1;Parent=ENST00000429686_N
chr11	protein_coding	exon	72420915	72421021	.	-	.	ID=ENST00000429686_N.9;Name=ARAP1;Parent=ENST00000429686_N
chr11	protein_coding	exon	72418220	72418419	.	-	.	ID=ENST00000429686_N.10;Name=ARAP1;Parent=ENST00000429686_N
chr11	protein_coding	exon	72416850	72416935	.	-	.	ID=ENST00000429686_N.11;Name=ARAP1;Parent=ENST00000429686_N
chr11	protein_coding	exon	72413950	72414124	.	-	.	ID=ENST00000429686_N.12;Name=ARAP1;Parent=ENST00000429686_N
chr11	protein_coding	exon	72412694	72412828	.	-	.	ID=ENST00000429686_N.13;Name=ARAP1;Parent=ENST00000429686_N
chr11	protein_coding	exon	72410462	72410597	.	-	.	ID=ENST00000429686_N.14;Name=ARAP1;Parent=ENST00000429686_N
chr11	protein_coding	exon	72410050	72410152	.	-	.	ID=ENST00000429686_N.15;Name=ARAP1;Parent=ENST00000429686_N
chr11	protein_coding	exon	72408956	72409151	.	-	.	ID=ENST00000429686_N.16;Name=ARAP1;Parent=ENST00000429686_N
chr11	protein_coding	exon	72408643	72408694	.	-	.	ID=ENST00000429686_N.17;Name=ARAP1;Parent=ENST00000429686_N
chr11	protein_coding	exon	72408368	72408531	.	-	.	ID=ENST00000429686_N.18;Name=ARAP1;Parent=ENST00000429686_N
chr11	protein_coding	exon	72408028	72408240	.	-	.	ID=ENST00000429686_N.19;Name=ARAP1;Parent=ENST00000429686_N
chr11	protein_coding	exon	72407594	72407699	.	-	.	ID=ENST00000429686_N.20;Name=ARAP1;Parent=ENST00000429686_N
chr11	protein_coding	exon	72406587	72406673	.	-	.	ID=ENST00000429686_N.22;Name=ARAP1;Parent=ENST00000429686_N
chr11	protein_coding	exon	72406432	72406500	.	-	.	ID=ENST00000429686_N.23;Name=ARAP1;Parent=ENST00000429686_N
chr11	protein_coding	exon	72406025	72406142	.	-	.	ID=ENST00000429686_N.24;Name=ARAP1;Parent=ENST00000429686_N
chr11	protein_coding	exon	72404737	72404850	.	-	.	ID=ENST00000429686_N.25;Name=ARAP1;Parent=ENST00000429686_N
chr11	protein_coding	exon	72404370	72404515	.	-	.	ID=ENST00000429686_N.26;Name=ARAP1;Parent=ENST00000429686_N
chr11	protein_coding	exon	72399500	72399582	.	-	.	ID=ENST00000429686_N.27;Name=ARAP1;Parent=ENST00000429686_N
chr11	protein_coding	exon	72398733	72398783	.	-	.	ID=ENST00000429686_N.28;Name=ARAP1;Parent=ENST00000429686_N
chr11	protein_coding	exon	72398484	72398547	.	-	.	ID=ENST00000429686_N.29;Name=ARAP1;Parent=ENST00000429686_N
chr11	protein_coding	exon	72397087	72397236	.	-	.	ID=ENST00000429686_N.30;Name=ARAP1;Parent=ENST00000429686_N
chr11	protein_coding	exon	72396633	72396726	.	-	.	ID=ENST00000429686_N.31;Name=ARAP1;Parent=ENST00000429686_N
chr11	protein_coding	mRNA	72396120	72424196	.	-	.	ID=ENST00000393605_N;Name=ARAP1;Parent=ENSG00000186635
chr11	protein_coding	exon	72423483	72424196	.	-	.	ID=ENST00000393605_N.1;Name=ARAP1;Parent=ENST00000393605_N
chr11	protein_coding	exon	72423241	72423384	.	-	.	ID=ENST00000393605_N.2;Name=ARAP1;Parent=ENST00000393605_N
chr11	protein_coding	exon	72422475	72422544	.	-	.	ID=ENST00000393605_N.3;Name=ARAP1;Parent=ENST00000393605_N
chr11	protein_coding	exon	72422066	72422186	.	-	.	ID=ENST00000393605_N.4;Name=ARAP1;Parent=ENST00000393605_N
chr11	protein_coding	exon	72421430	72421632	.	-	.	ID=ENST00000393605_N.5;Name=ARAP1;Parent=ENST00000393605_N
chr11	protein_coding	exon	72420915	72421021	.	-	.	ID=ENST00000393605_N.6;Name=ARAP1;Parent=ENST00000393605_N
chr11	protein_coding	exon	72418220	72418419	.	-	.	ID=ENST00000393605_N.7;Name=ARAP1;Parent=ENST00000393605_N
chr11	protein_coding	exon	72416850	72416935	.	-	.	ID=ENST00000393605_N.8;Name=ARAP1;Parent=ENST00000393605_N
chr11	protein_coding	exon	72415197	72415379	.	-	.	ID=ENST00000393605_N.9;Name=ARAP1;Parent=ENST00000393605_N
chr11	protein_coding	exon	72413950	72414124	.	-	.	ID=ENST00000393605_N.10;Name=ARAP1;Parent=ENST00000393605_N
chr11	protein_coding	exon	72412694	72412828	.	-	.	ID=ENST00000393605_N.11;Name=ARAP1;Parent=ENST00000393605_N
chr11	protein_coding	exon	72410462	72410597	.	-	.	ID=ENST00000393605_N.12;Name=ARAP1;Parent=ENST00000393605_N
chr11	protein_coding	exon	72410050	72410152	.	-	.	ID=ENST00000393605_N.13;Name=ARAP1;Parent=ENST00000393605_N
chr11	protein_coding	exon	72408956	72409151	.	-	.	ID=ENST00000393605_N.14;Name=ARAP1;Parent=ENST00000393605_N
chr11	protein_coding	exon	72408643	72408694	.	-	.	ID=ENST00000393605_N.15;Name=ARAP1;Parent=ENST00000393605_N
chr11	protein_coding	exon	72408368	72408531	.	-	.	ID=ENST00000393605_N.16;Name=ARAP1;Parent=ENST00000393605_N
chr11	protein_coding	exon	72408028	72408240	.	-	.	ID=ENST00000393605_N.17;Name=ARAP1;Parent=ENST00000393605_N
chr11	protein_coding	exon	72407594	72407699	.	-	.	ID=ENST00000393605_N.18;Name=ARAP1;Parent=ENST00000393605_N
chr11	protein_coding	exon	72406587	72406673	.	-	.	ID=ENST00000393605_N.20;Name=ARAP1;Parent=ENST00000393605_N
chr11	protein_coding	exon	72406432	72406500	.	-	.	ID=ENST00000393605_N.21;Name=ARAP1;Parent=ENST00000393605_N
chr11	protein_coding	exon	72406025	72406142	.	-	.	ID=ENST00000393605_N.22;Name=ARAP1;Parent=ENST00000393605_N
chr11	protein_coding	exon	72404737	72404850	.	-	.	ID=ENST00000393605_N.23;Name=ARAP1;Parent=ENST00000393605_N
chr11	protein_coding	exon	72404370	72404515	.	-	.	ID=ENST00000393605_N.24;Name=ARAP1;Parent=ENST00000393605_N
chr11	protein_coding	exon	72403798	72403830	.	-	.	ID=ENST00000393605_N.25;Name=ARAP1;Parent=ENST00000393605_N
chr11	protein_coding	exon	72399500	72399582	.	-	.	ID=ENST00000393605_N.26;Name=ARAP1;Parent=ENST00000393605_N
chr11	protein_coding	exon	72398733	72398783	.	-	.	ID=ENST00000393605_N.27;Name=ARAP1;Parent=ENST00000393605_N
chr11	protein_coding	exon	72398484	72398547	.	-	.	ID=ENST00000393605_N.28;Name=ARAP1;Parent=ENST00000393605_N
chr11	protein_coding	exon	72397087	72397236	.	-	.	ID=ENST00000393605_N.29;Name=ARAP1;Parent=ENST00000393605_N
chr11	protein_coding	exon	72396120	72396726	.	-	.	ID=ENST00000393605_N.30;Name=ARAP1;Parent=ENST00000393605_N
chr11	protein_coding	mRNA	72396120	72463448	.	-	.	ID=ENST00000393609_N;Name=ARAP1;Parent=ENSG00000186635
chr11	protein_coding	exon	72463373	72463448	.	-	.	ID=ENST00000393609_N.1;Name=ARAP1;Parent=ENST00000393609_N
chr11	protein_coding	exon	72443560	72443642	.	-	.	ID=ENST00000393609_N.2;Name=ARAP1;Parent=ENST00000393609_N
chr11	protein_coding	exon	72437665	72438217	.	-	.	ID=ENST00000393609_N.3;Name=ARAP1;Parent=ENST00000393609_N
chr11	protein_coding	exon	72425197	72425366	.	-	.	ID=ENST00000393609_N.4;Name=ARAP1;Parent=ENST00000393609_N
chr11	protein_coding	exon	72424221	72424288	.	-	.	ID=ENST00000393609_N.5;Name=ARAP1;Parent=ENST00000393609_N
chr11	protein_coding	exon	72423483	72423613	.	-	.	ID=ENST00000393609_N.6;Name=ARAP1;Parent=ENST00000393609_N
chr11	protein_coding	exon	72423241	72423384	.	-	.	ID=ENST00000393609_N.7;Name=ARAP1;Parent=ENST00000393609_N
chr11	protein_coding	exon	72422475	72422544	.	-	.	ID=ENST00000393609_N.8;Name=ARAP1;Parent=ENST00000393609_N
chr11	protein_coding	exon	72422066	72422186	.	-	.	ID=ENST00000393609_N.9;Name=ARAP1;Parent=ENST00000393609_N
chr11	protein_coding	exon	72421430	72421632	.	-	.	ID=ENST00000393609_N.10;Name=ARAP1;Parent=ENST00000393609_N
chr11	protein_coding	exon	72420915	72421021	.	-	.	ID=ENST00000393609_N.11;Name=ARAP1;Parent=ENST00000393609_N
chr11	protein_coding	exon	72418220	72418419	.	-	.	ID=ENST00000393609_N.12;Name=ARAP1;Parent=ENST00000393609_N
chr11	protein_coding	exon	72416850	72416935	.	-	.	ID=ENST00000393609_N.13;Name=ARAP1;Parent=ENST00000393609_N
chr11	protein_coding	exon	72415197	72415379	.	-	.	ID=ENST00000393609_N.14;Name=ARAP1;Parent=ENST00000393609_N
chr11	protein_coding	exon	72413950	72414124	.	-	.	ID=ENST00000393609_N.15;Name=ARAP1;Parent=ENST00000393609_N
chr11	protein_coding	exon	72412694	72412828	.	-	.	ID=ENST00000393609_N.16;Name=ARAP1;Parent=ENST00000393609_N
chr11	protein_coding	exon	72410462	72410597	.	-	.	ID=ENST00000393609_N.17;Name=ARAP1;Parent=ENST00000393609_N
chr11	protein_coding	exon	72410050	72410152	.	-	.	ID=ENST00000393609_N.18;Name=ARAP1;Parent=ENST00000393609_N
chr11	protein_coding	exon	72408956	72409151	.	-	.	ID=ENST00000393609_N.19;Name=ARAP1;Parent=ENST00000393609_N
chr11	protein_coding	exon	72408643	72408694	.	-	.	ID=ENST00000393609_N.20;Name=ARAP1;Parent=ENST00000393609_N
chr11	protein_coding	exon	72408368	72408531	.	-	.	ID=ENST00000393609_N.21;Name=ARAP1;Parent=ENST00000393609_N
chr11	protein_coding	exon	72408028	72408240	.	-	.	ID=ENST00000393609_N.22;Name=ARAP1;Parent=ENST00000393609_N
chr11	protein_coding	exon	72407594	72407699	.	-	.	ID=ENST00000393609_N.23;Name=ARAP1;Parent=ENST00000393609_N
chr11	protein_coding	exon	72406587	72406673	.	-	.	ID=ENST00000393609_N.25;Name=ARAP1;Parent=ENST00000393609_N
chr11	protein_coding	exon	72406432	72406500	.	-	.	ID=ENST00000393609_N.26;Name=ARAP1;Parent=ENST00000393609_N
chr11	protein_coding	exon	72406025	72406142	.	-	.	ID=ENST00000393609_N.27;Name=ARAP1;Parent=ENST00000393609_N
chr11	protein_coding	exon	72404737	72404850	.	-	.	ID=ENST00000393609_N.28;Name=ARAP1;Parent=ENST00000393609_N
chr11	protein_coding	exon	72404370	72404515	.	-	.	ID=ENST00000393609_N.29;Name=ARAP1;Parent=ENST00000393609_N
chr11	protein_coding	exon	72403798	72403830	.	-	.	ID=ENST00000393609_N.30;Name=ARAP1;Parent=ENST00000393609_N
chr11	protein_coding	exon	72399500	72399582	.	-	.	ID=ENST00000393609_N.31;Name=ARAP1;Parent=ENST00000393609_N
chr11	protein_coding	exon	72398733	72398783	.	-	.	ID=ENST00000393609_N.32;Name=ARAP1;Parent=ENST00000393609_N
chr11	protein_coding	exon	72398484	72398547	.	-	.	ID=ENST00000393609_N.33;Name=ARAP1;Parent=ENST00000393609_N
chr11	protein_coding	exon	72397087	72397236	.	-	.	ID=ENST00000393609_N.34;Name=ARAP1;Parent=ENST00000393609_N
chr11	protein_coding	exon	72396120	72396726	.	-	.	ID=ENST00000393609_N.35;Name=ARAP1;Parent=ENST00000393609_N
chr11	protein_coding	mRNA	72396120	72443642	.	-	.	ID=ENST00000455638_N;Name=ARAP1;Parent=ENSG00000186635
chr11	protein_coding	exon	72443560	72443642	.	-	.	ID=ENST00000455638_N.1;Name=ARAP1;Parent=ENST00000455638_N
chr11	protein_coding	exon	72437665	72438217	.	-	.	ID=ENST00000455638_N.2;Name=ARAP1;Parent=ENST00000455638_N
chr11	protein_coding	exon	72425197	72425366	.	-	.	ID=ENST00000455638_N.3;Name=ARAP1;Parent=ENST00000455638_N
chr11	protein_coding	exon	72424221	72424288	.	-	.	ID=ENST00000455638_N.4;Name=ARAP1;Parent=ENST00000455638_N
chr11	protein_coding	exon	72423483	72423613	.	-	.	ID=ENST00000455638_N.5;Name=ARAP1;Parent=ENST00000455638_N
chr11	protein_coding	exon	72423241	72423384	.	-	.	ID=ENST00000455638_N.6;Name=ARAP1;Parent=ENST00000455638_N
chr11	protein_coding	exon	72422475	72422544	.	-	.	ID=ENST00000455638_N.7;Name=ARAP1;Parent=ENST00000455638_N
chr11	protein_coding	exon	72422066	72422186	.	-	.	ID=ENST00000455638_N.8;Name=ARAP1;Parent=ENST00000455638_N
chr11	protein_coding	exon	72421430	72421632	.	-	.	ID=ENST00000455638_N.9;Name=ARAP1;Parent=ENST00000455638_N
chr11	protein_coding	exon	72420915	72421021	.	-	.	ID=ENST00000455638_N.10;Name=ARAP1;Parent=ENST00000455638_N
chr11	protein_coding	exon	72418220	72418419	.	-	.	ID=ENST00000455638_N.11;Name=ARAP1;Parent=ENST00000455638_N
chr11	protein_coding	exon	72416850	72416935	.	-	.	ID=ENST00000455638_N.12;Name=ARAP1;Parent=ENST00000455638_N
chr11	protein_coding	exon	72415197	72415379	.	-	.	ID=ENST00000455638_N.13;Name=ARAP1;Parent=ENST00000455638_N
chr11	protein_coding	exon	72413950	72414124	.	-	.	ID=ENST00000455638_N.14;Name=ARAP1;Parent=ENST00000455638_N
chr11	protein_coding	exon	72412694	72412828	.	-	.	ID=ENST00000455638_N.15;Name=ARAP1;Parent=ENST00000455638_N
chr11	protein_coding	exon	72410462	72410597	.	-	.	ID=ENST00000455638_N.16;Name=ARAP1;Parent=ENST00000455638_N
chr11	protein_coding	exon	72410050	72410152	.	-	.	ID=ENST00000455638_N.17;Name=ARAP1;Parent=ENST00000455638_N
chr11	protein_coding	exon	72408956	72409151	.	-	.	ID=ENST00000455638_N.18;Name=ARAP1;Parent=ENST00000455638_N
chr11	protein_coding	exon	72408643	72408694	.	-	.	ID=ENST00000455638_N.19;Name=ARAP1;Parent=ENST00000455638_N
chr11	protein_coding	exon	72408368	72408531	.	-	.	ID=ENST00000455638_N.20;Name=ARAP1;Parent=ENST00000455638_N
chr11	protein_coding	exon	72408028	72408240	.	-	.	ID=ENST00000455638_N.21;Name=ARAP1;Parent=ENST00000455638_N
chr11	protein_coding	exon	72407594	72407699	.	-	.	ID=ENST00000455638_N.22;Name=ARAP1;Parent=ENST00000455638_N
chr11	protein_coding	exon	72406587	72406673	.	-	.	ID=ENST00000455638_N.24;Name=ARAP1;Parent=ENST00000455638_N
chr11	protein_coding	exon	72406432	72406500	.	-	.	ID=ENST00000455638_N.25;Name=ARAP1;Parent=ENST00000455638_N
chr11	protein_coding	exon	72406025	72406142	.	-	.	ID=ENST00000455638_N.26;Name=ARAP1;Parent=ENST00000455638_N
chr11	protein_coding	exon	72404737	72404850	.	-	.	ID=ENST00000455638_N.27;Name=ARAP1;Parent=ENST00000455638_N
chr11	protein_coding	exon	72404370	72404515	.	-	.	ID=ENST00000455638_N.28;Name=ARAP1;Parent=ENST00000455638_N
chr11	protein_coding	exon	72399500	72399582	.	-	.	ID=ENST00000455638_N.29;Name=ARAP1;Parent=ENST00000455638_N
chr11	protein_coding	exon	72398733	72398783	.	-	.	ID=ENST00000455638_N.30;Name=ARAP1;Parent=ENST00000455638_N
chr11	protein_coding	exon	72398484	72398547	.	-	.	ID=ENST00000455638_N.31;Name=ARAP1;Parent=ENST00000455638_N
chr11	protein_coding	exon	72397087	72397236	.	-	.	ID=ENST00000455638_N.32;Name=ARAP1;Parent=ENST00000455638_N
chr11	protein_coding	exon	72396120	72396726	.	-	.	ID=ENST00000455638_N.33;Name=ARAP1;Parent=ENST00000455638_N
chr11	protein_coding	mRNA	72396120	72433380	.	-	.	ID=ENST00000334211_N;Name=ARAP1;Parent=ENSG00000186635
chr11	protein_coding	exon	72432895	72433380	.	-	.	ID=ENST00000334211_N.1;Name=ARAP1;Parent=ENST00000334211_N
chr11	protein_coding	exon	72425197	72425366	.	-	.	ID=ENST00000334211_N.2;Name=ARAP1;Parent=ENST00000334211_N
chr11	protein_coding	exon	72424221	72424288	.	-	.	ID=ENST00000334211_N.3;Name=ARAP1;Parent=ENST00000334211_N
chr11	protein_coding	exon	72423483	72423613	.	-	.	ID=ENST00000334211_N.4;Name=ARAP1;Parent=ENST00000334211_N
chr11	protein_coding	exon	72423241	72423384	.	-	.	ID=ENST00000334211_N.5;Name=ARAP1;Parent=ENST00000334211_N
chr11	protein_coding	exon	72422475	72422544	.	-	.	ID=ENST00000334211_N.6;Name=ARAP1;Parent=ENST00000334211_N
chr11	protein_coding	exon	72422066	72422186	.	-	.	ID=ENST00000334211_N.7;Name=ARAP1;Parent=ENST00000334211_N
chr11	protein_coding	exon	72421430	72421632	.	-	.	ID=ENST00000334211_N.8;Name=ARAP1;Parent=ENST00000334211_N
chr11	protein_coding	exon	72420915	72421021	.	-	.	ID=ENST00000334211_N.9;Name=ARAP1;Parent=ENST00000334211_N
chr11	protein_coding	exon	72418220	72418419	.	-	.	ID=ENST00000334211_N.10;Name=ARAP1;Parent=ENST00000334211_N
chr11	protein_coding	exon	72416850	72416935	.	-	.	ID=ENST00000334211_N.11;Name=ARAP1;Parent=ENST00000334211_N
chr11	protein_coding	exon	72415197	72415379	.	-	.	ID=ENST00000334211_N.12;Name=ARAP1;Parent=ENST00000334211_N
chr11	protein_coding	exon	72413950	72414124	.	-	.	ID=ENST00000334211_N.13;Name=ARAP1;Parent=ENST00000334211_N
chr11	protein_coding	exon	72412694	72412828	.	-	.	ID=ENST00000334211_N.14;Name=ARAP1;Parent=ENST00000334211_N
chr11	protein_coding	exon	72410462	72410597	.	-	.	ID=ENST00000334211_N.15;Name=ARAP1;Parent=ENST00000334211_N
chr11	protein_coding	exon	72410050	72410152	.	-	.	ID=ENST00000334211_N.16;Name=ARAP1;Parent=ENST00000334211_N
chr11	protein_coding	exon	72408956	72409151	.	-	.	ID=ENST00000334211_N.17;Name=ARAP1;Parent=ENST00000334211_N
chr11	protein_coding	exon	72408643	72408694	.	-	.	ID=ENST00000334211_N.18;Name=ARAP1;Parent=ENST00000334211_N
chr11	protein_coding	exon	72408368	72408531	.	-	.	ID=ENST00000334211_N.19;Name=ARAP1;Parent=ENST00000334211_N
chr11	protein_coding	exon	72408028	72408240	.	-	.	ID=ENST00000334211_N.20;Name=ARAP1;Parent=ENST00000334211_N
chr11	protein_coding	exon	72407594	72407699	.	-	.	ID=ENST00000334211_N.21;Name=ARAP1;Parent=ENST00000334211_N
chr11	protein_coding	exon	72406587	72406673	.	-	.	ID=ENST00000334211_N.23;Name=ARAP1;Parent=ENST00000334211_N
chr11	protein_coding	exon	72406432	72406500	.	-	.	ID=ENST00000334211_N.24;Name=ARAP1;Parent=ENST00000334211_N
chr11	protein_coding	exon	72406025	72406142	.	-	.	ID=ENST00000334211_N.25;Name=ARAP1;Parent=ENST00000334211_N
chr11	protein_coding	exon	72404737	72404850	.	-	.	ID=ENST00000334211_N.26;Name=ARAP1;Parent=ENST00000334211_N
chr11	protein_coding	exon	72404370	72404515	.	-	.	ID=ENST00000334211_N.27;Name=ARAP1;Parent=ENST00000334211_N
chr11	protein_coding	exon	72403798	72403830	.	-	.	ID=ENST00000334211_N.28;Name=ARAP1;Parent=ENST00000334211_N
chr11	protein_coding	exon	72399500	72399582	.	-	.	ID=ENST00000334211_N.29;Name=ARAP1;Parent=ENST00000334211_N
chr11	protein_coding	exon	72398733	72398783	.	-	.	ID=ENST00000334211_N.30;Name=ARAP1;Parent=ENST00000334211_N
chr11	protein_coding	exon	72398484	72398547	.	-	.	ID=ENST00000334211_N.31;Name=ARAP1;Parent=ENST00000334211_N
chr11	protein_coding	exon	72397087	72397236	.	-	.	ID=ENST00000334211_N.32;Name=ARAP1;Parent=ENST00000334211_N
chr11	protein_coding	exon	72396120	72396726	.	-	.	ID=ENST00000334211_N.33;Name=ARAP1;Parent=ENST00000334211_N
chr11	protein_coding	mRNA	72396115	72463434	.	-	.	ID=ENST00000359373_N;Name=ARAP1;Parent=ENSG00000186635
chr11	protein_coding	exon	72463373	72463434	.	-	.	ID=ENST00000359373_N.1;Name=ARAP1;Parent=ENST00000359373_N
chr11	protein_coding	exon	72443560	72443642	.	-	.	ID=ENST00000359373_N.2;Name=ARAP1;Parent=ENST00000359373_N
chr11	protein_coding	exon	72437665	72438217	.	-	.	ID=ENST00000359373_N.3;Name=ARAP1;Parent=ENST00000359373_N
chr11	protein_coding	exon	72425197	72425366	.	-	.	ID=ENST00000359373_N.4;Name=ARAP1;Parent=ENST00000359373_N
chr11	protein_coding	exon	72424221	72424288	.	-	.	ID=ENST00000359373_N.5;Name=ARAP1;Parent=ENST00000359373_N
chr11	protein_coding	exon	72423483	72423613	.	-	.	ID=ENST00000359373_N.6;Name=ARAP1;Parent=ENST00000359373_N
chr11	protein_coding	exon	72423241	72423384	.	-	.	ID=ENST00000359373_N.7;Name=ARAP1;Parent=ENST00000359373_N
chr11	protein_coding	exon	72422475	72422544	.	-	.	ID=ENST00000359373_N.8;Name=ARAP1;Parent=ENST00000359373_N
chr11	protein_coding	exon	72422066	72422186	.	-	.	ID=ENST00000359373_N.9;Name=ARAP1;Parent=ENST00000359373_N
chr11	protein_coding	exon	72421430	72421632	.	-	.	ID=ENST00000359373_N.10;Name=ARAP1;Parent=ENST00000359373_N
chr11	protein_coding	exon	72420915	72421021	.	-	.	ID=ENST00000359373_N.11;Name=ARAP1;Parent=ENST00000359373_N
chr11	protein_coding	exon	72418220	72418419	.	-	.	ID=ENST00000359373_N.12;Name=ARAP1;Parent=ENST00000359373_N
chr11	protein_coding	exon	72416850	72416935	.	-	.	ID=ENST00000359373_N.13;Name=ARAP1;Parent=ENST00000359373_N
chr11	protein_coding	exon	72415197	72415379	.	-	.	ID=ENST00000359373_N.14;Name=ARAP1;Parent=ENST00000359373_N
chr11	protein_coding	exon	72413950	72414124	.	-	.	ID=ENST00000359373_N.15;Name=ARAP1;Parent=ENST00000359373_N
chr11	protein_coding	exon	72412694	72412828	.	-	.	ID=ENST00000359373_N.16;Name=ARAP1;Parent=ENST00000359373_N
chr11	protein_coding	exon	72410462	72410597	.	-	.	ID=ENST00000359373_N.17;Name=ARAP1;Parent=ENST00000359373_N
chr11	protein_coding	exon	72410050	72410152	.	-	.	ID=ENST00000359373_N.18;Name=ARAP1;Parent=ENST00000359373_N
chr11	protein_coding	exon	72408956	72409151	.	-	.	ID=ENST00000359373_N.19;Name=ARAP1;Parent=ENST00000359373_N
chr11	protein_coding	exon	72408643	72408694	.	-	.	ID=ENST00000359373_N.20;Name=ARAP1;Parent=ENST00000359373_N
chr11	protein_coding	exon	72408368	72408531	.	-	.	ID=ENST00000359373_N.21;Name=ARAP1;Parent=ENST00000359373_N
chr11	protein_coding	exon	72408028	72408240	.	-	.	ID=ENST00000359373_N.22;Name=ARAP1;Parent=ENST00000359373_N
chr11	protein_coding	exon	72407594	72407699	.	-	.	ID=ENST00000359373_N.23;Name=ARAP1;Parent=ENST00000359373_N
chr11	protein_coding	exon	72406587	72406673	.	-	.	ID=ENST00000359373_N.25;Name=ARAP1;Parent=ENST00000359373_N
chr11	protein_coding	exon	72406432	72406500	.	-	.	ID=ENST00000359373_N.26;Name=ARAP1;Parent=ENST00000359373_N
chr11	protein_coding	exon	72406025	72406142	.	-	.	ID=ENST00000359373_N.27;Name=ARAP1;Parent=ENST00000359373_N
chr11	protein_coding	exon	72404737	72404850	.	-	.	ID=ENST00000359373_N.28;Name=ARAP1;Parent=ENST00000359373_N
chr11	protein_coding	exon	72404370	72404515	.	-	.	ID=ENST00000359373_N.29;Name=ARAP1;Parent=ENST00000359373_N
chr11	protein_coding	exon	72399500	72399582	.	-	.	ID=ENST00000359373_N.30;Name=ARAP1;Parent=ENST00000359373_N
chr11	protein_coding	exon	72398733	72398783	.	-	.	ID=ENST00000359373_N.31;Name=ARAP1;Parent=ENST00000359373_N
chr11	protein_coding	exon	72398484	72398547	.	-	.	ID=ENST00000359373_N.32;Name=ARAP1;Parent=ENST00000359373_N
chr11	protein_coding	exon	72397087	72397236	.	-	.	ID=ENST00000359373_N.33;Name=ARAP1;Parent=ENST00000359373_N
chr11	protein_coding	exon	72396115	72396726	.	-	.	ID=ENST00000359373_N.34;Name=ARAP1;Parent=ENST00000359373_N
chr11	protein_coding	mRNA	72396115	72411084	.	-	.	ID=ENST00000427971_N;Name=ARAP1;Parent=ENSG00000186635
chr11	protein_coding	exon	72411063	72411084	.	-	.	ID=ENST00000427971_N.1;Name=ARAP1;Parent=ENST00000427971_N
chr11	protein_coding	exon	72410462	72410597	.	-	.	ID=ENST00000427971_N.2;Name=ARAP1;Parent=ENST00000427971_N
chr11	protein_coding	exon	72410050	72410152	.	-	.	ID=ENST00000427971_N.3;Name=ARAP1;Parent=ENST00000427971_N
chr11	protein_coding	exon	72408956	72409151	.	-	.	ID=ENST00000427971_N.4;Name=ARAP1;Parent=ENST00000427971_N
chr11	protein_coding	exon	72408643	72408694	.	-	.	ID=ENST00000427971_N.5;Name=ARAP1;Parent=ENST00000427971_N
chr11	protein_coding	exon	72408368	72408531	.	-	.	ID=ENST00000427971_N.6;Name=ARAP1;Parent=ENST00000427971_N
chr11	protein_coding	exon	72408028	72408240	.	-	.	ID=ENST00000427971_N.7;Name=ARAP1;Parent=ENST00000427971_N
chr11	protein_coding	exon	72407594	72407699	.	-	.	ID=ENST00000427971_N.8;Name=ARAP1;Parent=ENST00000427971_N
chr11	protein_coding	exon	72406587	72406673	.	-	.	ID=ENST00000427971_N.10;Name=ARAP1;Parent=ENST00000427971_N
chr11	protein_coding	exon	72406432	72406500	.	-	.	ID=ENST00000427971_N.11;Name=ARAP1;Parent=ENST00000427971_N
chr11	protein_coding	exon	72406025	72406142	.	-	.	ID=ENST00000427971_N.12;Name=ARAP1;Parent=ENST00000427971_N
chr11	protein_coding	exon	72404737	72404850	.	-	.	ID=ENST00000427971_N.13;Name=ARAP1;Parent=ENST00000427971_N
chr11	protein_coding	exon	72404370	72404515	.	-	.	ID=ENST00000427971_N.14;Name=ARAP1;Parent=ENST00000427971_N
chr11	protein_coding	exon	72399500	72399582	.	-	.	ID=ENST00000427971_N.15;Name=ARAP1;Parent=ENST00000427971_N
chr11	protein_coding	exon	72398733	72398783	.	-	.	ID=ENST00000427971_N.16;Name=ARAP1;Parent=ENST00000427971_N
chr11	protein_coding	exon	72398484	72398547	.	-	.	ID=ENST00000427971_N.17;Name=ARAP1;Parent=ENST00000427971_N
chr11	protein_coding	exon	72397087	72397236	.	-	.	ID=ENST00000427971_N.18;Name=ARAP1;Parent=ENST00000427971_N
chr11	protein_coding	exon	72396115	72396726	.	-	.	ID=ENST00000427971_N.19;Name=ARAP1;Parent=ENST00000427971_N
chr11	protein_coding	mRNA	72396115	72463434	.	-	.	ID=ENST00000452383_N;Name=ARAP1;Parent=ENSG00000186635
chr11	protein_coding	exon	72463373	72463434	.	-	.	ID=ENST00000452383_N.1;Name=ARAP1;Parent=ENST00000452383_N
chr11	protein_coding	exon	72443560	72443642	.	-	.	ID=ENST00000452383_N.2;Name=ARAP1;Parent=ENST00000452383_N
chr11	protein_coding	exon	72437665	72438217	.	-	.	ID=ENST00000452383_N.3;Name=ARAP1;Parent=ENST00000452383_N
chr11	protein_coding	exon	72425197	72425366	.	-	.	ID=ENST00000452383_N.4;Name=ARAP1;Parent=ENST00000452383_N
chr11	protein_coding	exon	72424221	72424288	.	-	.	ID=ENST00000452383_N.5;Name=ARAP1;Parent=ENST00000452383_N
chr11	protein_coding	exon	72423483	72423613	.	-	.	ID=ENST00000452383_N.6;Name=ARAP1;Parent=ENST00000452383_N
chr11	protein_coding	exon	72423241	72423384	.	-	.	ID=ENST00000452383_N.7;Name=ARAP1;Parent=ENST00000452383_N
chr11	protein_coding	exon	72422475	72422544	.	-	.	ID=ENST00000452383_N.8;Name=ARAP1;Parent=ENST00000452383_N
chr11	protein_coding	exon	72422066	72422186	.	-	.	ID=ENST00000452383_N.9;Name=ARAP1;Parent=ENST00000452383_N
chr11	protein_coding	exon	72421430	72421632	.	-	.	ID=ENST00000452383_N.10;Name=ARAP1;Parent=ENST00000452383_N
chr11	protein_coding	exon	72420915	72421021	.	-	.	ID=ENST00000452383_N.11;Name=ARAP1;Parent=ENST00000452383_N
chr11	protein_coding	exon	72418220	72418419	.	-	.	ID=ENST00000452383_N.12;Name=ARAP1;Parent=ENST00000452383_N
chr11	protein_coding	exon	72416850	72416935	.	-	.	ID=ENST00000452383_N.13;Name=ARAP1;Parent=ENST00000452383_N
chr11	protein_coding	exon	72413950	72414124	.	-	.	ID=ENST00000452383_N.14;Name=ARAP1;Parent=ENST00000452383_N
chr11	protein_coding	exon	72412694	72412828	.	-	.	ID=ENST00000452383_N.15;Name=ARAP1;Parent=ENST00000452383_N
chr11	protein_coding	exon	72410462	72410597	.	-	.	ID=ENST00000452383_N.16;Name=ARAP1;Parent=ENST00000452383_N
chr11	protein_coding	exon	72410050	72410152	.	-	.	ID=ENST00000452383_N.17;Name=ARAP1;Parent=ENST00000452383_N
chr11	protein_coding	exon	72408956	72409151	.	-	.	ID=ENST00000452383_N.18;Name=ARAP1;Parent=ENST00000452383_N
chr11	protein_coding	exon	72408643	72408694	.	-	.	ID=ENST00000452383_N.19;Name=ARAP1;Parent=ENST00000452383_N
chr11	protein_coding	exon	72408368	72408531	.	-	.	ID=ENST00000452383_N.20;Name=ARAP1;Parent=ENST00000452383_N
chr11	protein_coding	exon	72408028	72408240	.	-	.	ID=ENST00000452383_N.21;Name=ARAP1;Parent=ENST00000452383_N
chr11	protein_coding	exon	72407594	72407699	.	-	.	ID=ENST00000452383_N.22;Name=ARAP1;Parent=ENST00000452383_N
chr11	protein_coding	exon	72406587	72406673	.	-	.	ID=ENST00000452383_N.24;Name=ARAP1;Parent=ENST00000452383_N
chr11	protein_coding	exon	72406432	72406500	.	-	.	ID=ENST00000452383_N.25;Name=ARAP1;Parent=ENST00000452383_N
chr11	protein_coding	exon	72406025	72406142	.	-	.	ID=ENST00000452383_N.26;Name=ARAP1;Parent=ENST00000452383_N
chr11	protein_coding	exon	72404737	72404850	.	-	.	ID=ENST00000452383_N.27;Name=ARAP1;Parent=ENST00000452383_N
chr11	protein_coding	exon	72404370	72404515	.	-	.	ID=ENST00000452383_N.28;Name=ARAP1;Parent=ENST00000452383_N
chr11	protein_coding	exon	72399500	72399582	.	-	.	ID=ENST00000452383_N.29;Name=ARAP1;Parent=ENST00000452383_N
chr11	protein_coding	exon	72398733	72398783	.	-	.	ID=ENST00000452383_N.30;Name=ARAP1;Parent=ENST00000452383_N
chr11	protein_coding	exon	72398484	72398547	.	-	.	ID=ENST00000452383_N.31;Name=ARAP1;Parent=ENST00000452383_N
chr11	protein_coding	exon	72397087	72397236	.	-	.	ID=ENST00000452383_N.32;Name=ARAP1;Parent=ENST00000452383_N
chr11	protein_coding	exon	72396115	72396726	.	-	.	ID=ENST00000452383_N.33;Name=ARAP1;Parent=ENST00000452383_N
chr11	protein_coding	mRNA	72396115	72433133	.	-	.	ID=ENST00000465814_N;Name=ARAP1;Parent=ENSG00000186635
chr11	protein_coding	exon	72432895	72433133	.	-	.	ID=ENST00000465814_N.1;Name=ARAP1;Parent=ENST00000465814_N
chr11	protein_coding	exon	72425197	72425366	.	-	.	ID=ENST00000465814_N.2;Name=ARAP1;Parent=ENST00000465814_N
chr11	protein_coding	exon	72423483	72424288	.	-	.	ID=ENST00000465814_N.3;Name=ARAP1;Parent=ENST00000465814_N
chr11	protein_coding	exon	72423241	72423384	.	-	.	ID=ENST00000465814_N.4;Name=ARAP1;Parent=ENST00000465814_N
chr11	protein_coding	exon	72422475	72422544	.	-	.	ID=ENST00000465814_N.5;Name=ARAP1;Parent=ENST00000465814_N
chr11	protein_coding	exon	72422066	72422186	.	-	.	ID=ENST00000465814_N.6;Name=ARAP1;Parent=ENST00000465814_N
chr11	protein_coding	exon	72421430	72421632	.	-	.	ID=ENST00000465814_N.7;Name=ARAP1;Parent=ENST00000465814_N
chr11	protein_coding	exon	72420915	72421021	.	-	.	ID=ENST00000465814_N.8;Name=ARAP1;Parent=ENST00000465814_N
chr11	protein_coding	exon	72418220	72418419	.	-	.	ID=ENST00000465814_N.9;Name=ARAP1;Parent=ENST00000465814_N
chr11	protein_coding	exon	72416850	72416935	.	-	.	ID=ENST00000465814_N.10;Name=ARAP1;Parent=ENST00000465814_N
chr11	protein_coding	exon	72415197	72415379	.	-	.	ID=ENST00000465814_N.11;Name=ARAP1;Parent=ENST00000465814_N
chr11	protein_coding	exon	72413950	72414124	.	-	.	ID=ENST00000465814_N.12;Name=ARAP1;Parent=ENST00000465814_N
chr11	protein_coding	exon	72412694	72412828	.	-	.	ID=ENST00000465814_N.13;Name=ARAP1;Parent=ENST00000465814_N
chr11	protein_coding	exon	72410462	72410597	.	-	.	ID=ENST00000465814_N.14;Name=ARAP1;Parent=ENST00000465814_N
chr11	protein_coding	exon	72410050	72410152	.	-	.	ID=ENST00000465814_N.15;Name=ARAP1;Parent=ENST00000465814_N
chr11	protein_coding	exon	72408956	72409151	.	-	.	ID=ENST00000465814_N.16;Name=ARAP1;Parent=ENST00000465814_N
chr11	protein_coding	exon	72408643	72408694	.	-	.	ID=ENST00000465814_N.17;Name=ARAP1;Parent=ENST00000465814_N
chr11	protein_coding	exon	72408368	72408531	.	-	.	ID=ENST00000465814_N.18;Name=ARAP1;Parent=ENST00000465814_N
chr11	protein_coding	exon	72407594	72408240	.	-	.	ID=ENST00000465814_N.19;Name=ARAP1;Parent=ENST00000465814_N
chr11	protein_coding	exon	72406587	72406673	.	-	.	ID=ENST00000465814_N.21;Name=ARAP1;Parent=ENST00000465814_N
chr11	protein_coding	exon	72406432	72406500	.	-	.	ID=ENST00000465814_N.22;Name=ARAP1;Parent=ENST00000465814_N
chr11	protein_coding	exon	72406025	72406142	.	-	.	ID=ENST00000465814_N.23;Name=ARAP1;Parent=ENST00000465814_N
chr11	protein_coding	exon	72404737	72404850	.	-	.	ID=ENST00000465814_N.24;Name=ARAP1;Parent=ENST00000465814_N
chr11	protein_coding	exon	72404370	72404515	.	-	.	ID=ENST00000465814_N.25;Name=ARAP1;Parent=ENST00000465814_N
chr11	protein_coding	exon	72403798	72403830	.	-	.	ID=ENST00000465814_N.26;Name=ARAP1;Parent=ENST00000465814_N
chr11	protein_coding	exon	72399500	72399582	.	-	.	ID=ENST00000465814_N.27;Name=ARAP1;Parent=ENST00000465814_N
chr11	protein_coding	exon	72398733	72398783	.	-	.	ID=ENST00000465814_N.28;Name=ARAP1;Parent=ENST00000465814_N
chr11	protein_coding	exon	72398484	72398547	.	-	.	ID=ENST00000465814_N.29;Name=ARAP1;Parent=ENST00000465814_N
chr11	protein_coding	exon	72397087	72397236	.	-	.	ID=ENST00000465814_N.30;Name=ARAP1;Parent=ENST00000465814_N
chr11	protein_coding	exon	72396115	72396726	.	-	.	ID=ENST00000465814_N.31;Name=ARAP1;Parent=ENST00000465814_N
chr11	protein_coding	mRNA	72396114	72411411	.	-	.	ID=ENST00000495878_N;Name=ARAP1;Parent=ENSG00000186635
chr11	protein_coding	exon	72411329	72411411	.	-	.	ID=ENST00000495878_N.1;Name=ARAP1;Parent=ENST00000495878_N
chr11	protein_coding	exon	72411063	72411124	.	-	.	ID=ENST00000495878_N.2;Name=ARAP1;Parent=ENST00000495878_N
chr11	protein_coding	exon	72410462	72410597	.	-	.	ID=ENST00000495878_N.3;Name=ARAP1;Parent=ENST00000495878_N
chr11	protein_coding	exon	72410050	72410152	.	-	.	ID=ENST00000495878_N.4;Name=ARAP1;Parent=ENST00000495878_N
chr11	protein_coding	exon	72408956	72409151	.	-	.	ID=ENST00000495878_N.5;Name=ARAP1;Parent=ENST00000495878_N
chr11	protein_coding	exon	72408643	72408694	.	-	.	ID=ENST00000495878_N.6;Name=ARAP1;Parent=ENST00000495878_N
chr11	protein_coding	exon	72408368	72408531	.	-	.	ID=ENST00000495878_N.7;Name=ARAP1;Parent=ENST00000495878_N
chr11	protein_coding	exon	72408028	72408240	.	-	.	ID=ENST00000495878_N.8;Name=ARAP1;Parent=ENST00000495878_N
chr11	protein_coding	exon	72407594	72407699	.	-	.	ID=ENST00000495878_N.9;Name=ARAP1;Parent=ENST00000495878_N
chr11	protein_coding	exon	72406587	72406673	.	-	.	ID=ENST00000495878_N.11;Name=ARAP1;Parent=ENST00000495878_N
chr11	protein_coding	exon	72406432	72406500	.	-	.	ID=ENST00000495878_N.12;Name=ARAP1;Parent=ENST00000495878_N
chr11	protein_coding	exon	72406025	72406142	.	-	.	ID=ENST00000495878_N.13;Name=ARAP1;Parent=ENST00000495878_N
chr11	protein_coding	exon	72404737	72404850	.	-	.	ID=ENST00000495878_N.14;Name=ARAP1;Parent=ENST00000495878_N
chr11	protein_coding	exon	72404370	72404515	.	-	.	ID=ENST00000495878_N.15;Name=ARAP1;Parent=ENST00000495878_N
chr11	protein_coding	exon	72399500	72399582	.	-	.	ID=ENST00000495878_N.16;Name=ARAP1;Parent=ENST00000495878_N
chr11	protein_coding	exon	72398733	72398783	.	-	.	ID=ENST00000495878_N.17;Name=ARAP1;Parent=ENST00000495878_N
chr11	protein_coding	exon	72398484	72398547	.	-	.	ID=ENST00000495878_N.18;Name=ARAP1;Parent=ENST00000495878_N
chr11	protein_coding	exon	72397087	72397236	.	-	.	ID=ENST00000495878_N.19;Name=ARAP1;Parent=ENST00000495878_N
chr11	protein_coding	exon	72396114	72396726	.	-	.	ID=ENST00000495878_N.20;Name=ARAP1;Parent=ENST00000495878_N
chr15	protein_coding	gene	90328120	90358094	.	-	.	ID=ENSG00000166825;Name=ANPEP
chr15	protein_coding	mRNA	90328120	90358094	.	-	.	ID=ENST00000300060;Name=ANPEP;Parent=ENSG00000166825
chr15	protein_coding	exon	90358004	90358094	.	-	.	ID=ENST00000300060.1;Name=ANPEP;Parent=ENST00000300060
chr15	protein_coding	exon	90349201	90350037	.	-	.	ID=ENST00000300060.2;Name=ANPEP;Parent=ENST00000300060
chr15	protein_coding	exon	90348552	90348694	.	-	.	ID=ENST00000300060.3;Name=ANPEP;Parent=ENST00000300060
chr15	protein_coding	exon	90348309	90348448	.	-	.	ID=ENST00000300060.4;Name=ANPEP;Parent=ENST00000300060
chr15	protein_coding	exon	90347722	90347848	.	-	.	ID=ENST00000300060.5;Name=ANPEP;Parent=ENST00000300060
chr15	protein_coding	exon	90347484	90347638	.	-	.	ID=ENST00000300060.6;Name=ANPEP;Parent=ENST00000300060
chr15	protein_coding	exon	90347120	90347233	.	-	.	ID=ENST00000300060.7;Name=ANPEP;Parent=ENST00000300060
chr15	protein_coding	exon	90346878	90347021	.	-	.	ID=ENST00000300060.8;Name=ANPEP;Parent=ENST00000300060
chr15	protein_coding	exon	90346673	90346738	.	-	.	ID=ENST00000300060.9;Name=ANPEP;Parent=ENST00000300060
chr15	protein_coding	exon	90346470	90346535	.	-	.	ID=ENST00000300060.10;Name=ANPEP;Parent=ENST00000300060
chr15	protein_coding	exon	90344666	90344838	.	-	.	ID=ENST00000300060.11;Name=ANPEP;Parent=ENST00000300060
chr15	protein_coding	exon	90344342	90344418	.	-	.	ID=ENST00000300060.12;Name=ANPEP;Parent=ENST00000300060
chr15	protein_coding	exon	90342657	90342790	.	-	.	ID=ENST00000300060.13;Name=ANPEP;Parent=ENST00000300060
chr15	protein_coding	exon	90342491	90342546	.	-	.	ID=ENST00000300060.14;Name=ANPEP;Parent=ENST00000300060
chr15	protein_coding	exon	90340806	90340953	.	-	.	ID=ENST00000300060.15;Name=ANPEP;Parent=ENST00000300060
chr15	protein_coding	exon	90336266	90336357	.	-	.	ID=ENST00000300060.16;Name=ANPEP;Parent=ENST00000300060
chr15	protein_coding	exon	90335683	90335793	.	-	.	ID=ENST00000300060.17;Name=ANPEP;Parent=ENST00000300060
chr15	protein_coding	exon	90335391	90335558	.	-	.	ID=ENST00000300060.18;Name=ANPEP;Parent=ENST00000300060
chr15	protein_coding	exon	90334184	90334324	.	-	.	ID=ENST00000300060.19;Name=ANPEP;Parent=ENST00000300060
chr15	protein_coding	exon	90333691	90333772	.	-	.	ID=ENST00000300060.20;Name=ANPEP;Parent=ENST00000300060
chr15	protein_coding	exon	90328120	90328732	.	-	.	ID=ENST00000300060.21;Name=ANPEP;Parent=ENST00000300060
chr15	protein_coding	mRNA	90328120	90358094	.	-	.	ID=ENST00000300060_N;Name=ANPEP;Parent=ENSG00000166825
chr15	protein_coding	exon	90358004	90358094	.	-	.	ID=ENST00000300060_N.1;Name=ANPEP;Parent=ENST00000300060_N
chr15	protein_coding	exon	90348552	90348694	.	-	.	ID=ENST00000300060_N.3;Name=ANPEP;Parent=ENST00000300060_N
chr15	protein_coding	exon	90348309	90348448	.	-	.	ID=ENST00000300060_N.4;Name=ANPEP;Parent=ENST00000300060_N
chr15	protein_coding	exon	90347722	90347848	.	-	.	ID=ENST00000300060_N.5;Name=ANPEP;Parent=ENST00000300060_N
chr15	protein_coding	exon	90347484	90347638	.	-	.	ID=ENST00000300060_N.6;Name=ANPEP;Parent=ENST00000300060_N
chr15	protein_coding	exon	90347120	90347233	.	-	.	ID=ENST00000300060_N.7;Name=ANPEP;Parent=ENST00000300060_N
chr15	protein_coding	exon	90346878	90347021	.	-	.	ID=ENST00000300060_N.8;Name=ANPEP;Parent=ENST00000300060_N
chr15	protein_coding	exon	90346673	90346738	.	-	.	ID=ENST00000300060_N.9;Name=ANPEP;Parent=ENST00000300060_N
chr15	protein_coding	exon	90346470	90346535	.	-	.	ID=ENST00000300060_N.10;Name=ANPEP;Parent=ENST00000300060_N
chr15	protein_coding	exon	90344666	90344838	.	-	.	ID=ENST00000300060_N.11;Name=ANPEP;Parent=ENST00000300060_N
chr15	protein_coding	exon	90344342	90344418	.	-	.	ID=ENST00000300060_N.12;Name=ANPEP;Parent=ENST00000300060_N
chr15	protein_coding	exon	90342657	90342790	.	-	.	ID=ENST00000300060_N.13;Name=ANPEP;Parent=ENST00000300060_N
chr15	protein_coding	exon	90342491	90342546	.	-	.	ID=ENST00000300060_N.14;Name=ANPEP;Parent=ENST00000300060_N
chr15	protein_coding	exon	90340806	90340953	.	-	.	ID=ENST00000300060_N.15;Name=ANPEP;Parent=ENST00000300060_N
chr15	protein_coding	exon	90336266	90336357	.	-	.	ID=ENST00000300060_N.16;Name=ANPEP;Parent=ENST00000300060_N
chr15	protein_coding	exon	90335683	90335793	.	-	.	ID=ENST00000300060_N.17;Name=ANPEP;Parent=ENST00000300060_N
chr15	protein_coding	exon	90335391	90335558	.	-	.	ID=ENST00000300060_N.18;Name=ANPEP;Parent=ENST00000300060_N
chr15	protein_coding	exon	90334184	90334324	.	-	.	ID=ENST00000300060_N.19;Name=ANPEP;Parent=ENST00000300060_N
chr15	protein_coding	exon	90333691	90333772	.	-	.	ID=ENST00000300060_N.20;Name=ANPEP;Parent=ENST00000300060_N
chr15	protein_coding	exon	90328120	90328732	.	-	.	ID=ENST00000300060_N.21;Name=ANPEP;Parent=ENST00000300060_N
chr1	protein_coding	gene	171454666	171562650	.	+	.	ID=ENSG00000117523;Name=BAT2D1
chr1	protein_coding	mRNA	171556801	171560452	.	+	.	ID=ENST00000492811;Name=BAT2D1;Parent=ENSG00000117523
chr1	protein_coding	exon	171556801	171556890	.	+	.	ID=ENST00000492811.1;Name=BAT2D1;Parent=ENST00000492811
chr1	protein_coding	exon	171557518	171557644	.	+	.	ID=ENST00000492811.2;Name=BAT2D1;Parent=ENST00000492811
chr1	protein_coding	exon	171560291	171560452	.	+	.	ID=ENST00000492811.3;Name=BAT2D1;Parent=ENST00000492811
chr1	protein_coding	mRNA	171556212	171561362	.	+	.	ID=ENST00000498596;Name=BAT2D1;Parent=ENSG00000117523
chr1	protein_coding	exon	171556212	171556360	.	+	.	ID=ENST00000498596.1;Name=BAT2D1;Parent=ENST00000498596
chr1	protein_coding	exon	171556787	171556890	.	+	.	ID=ENST00000498596.2;Name=BAT2D1;Parent=ENST00000498596
chr1	protein_coding	exon	171557518	171557644	.	+	.	ID=ENST00000498596.3;Name=BAT2D1;Parent=ENST00000498596
chr1	protein_coding	exon	171560291	171560339	.	+	.	ID=ENST00000498596.4;Name=BAT2D1;Parent=ENST00000498596
chr1	protein_coding	exon	171560726	171561362	.	+	.	ID=ENST00000498596.5;Name=BAT2D1;Parent=ENST00000498596
chr1	protein_coding	mRNA	171510969	171562650	.	+	.	ID=ENST00000495585;Name=BAT2D1;Parent=ENSG00000117523
chr1	protein_coding	exon	171510969	171511368	.	+	.	ID=ENST00000495585.1;Name=BAT2D1;Parent=ENST00000495585
chr1	protein_coding	exon	171514618	171514826	.	+	.	ID=ENST00000495585.2;Name=BAT2D1;Parent=ENST00000495585
chr1	protein_coding	exon	171519225	171519379	.	+	.	ID=ENST00000495585.3;Name=BAT2D1;Parent=ENST00000495585
chr1	protein_coding	exon	171526379	171527282	.	+	.	ID=ENST00000495585.4;Name=BAT2D1;Parent=ENST00000495585
chr1	protein_coding	exon	171530157	171530242	.	+	.	ID=ENST00000495585.5;Name=BAT2D1;Parent=ENST00000495585
chr1	protein_coding	exon	171535372	171535560	.	+	.	ID=ENST00000495585.6;Name=BAT2D1;Parent=ENST00000495585
chr1	protein_coding	exon	171535731	171535982	.	+	.	ID=ENST00000495585.7;Name=BAT2D1;Parent=ENST00000495585
chr1	protein_coding	exon	171544066	171544267	.	+	.	ID=ENST00000495585.8;Name=BAT2D1;Parent=ENST00000495585
chr1	protein_coding	exon	171546573	171546776	.	+	.	ID=ENST00000495585.9;Name=BAT2D1;Parent=ENST00000495585
chr1	protein_coding	exon	171548493	171548605	.	+	.	ID=ENST00000495585.10;Name=BAT2D1;Parent=ENST00000495585
chr1	protein_coding	exon	171548967	171549103	.	+	.	ID=ENST00000495585.11;Name=BAT2D1;Parent=ENST00000495585
chr1	protein_coding	exon	171553095	171553326	.	+	.	ID=ENST00000495585.12;Name=BAT2D1;Parent=ENST00000495585
chr1	protein_coding	exon	171553558	171553665	.	+	.	ID=ENST00000495585.13;Name=BAT2D1;Parent=ENST00000495585
chr1	protein_coding	exon	171556142	171556360	.	+	.	ID=ENST00000495585.14;Name=BAT2D1;Parent=ENST00000495585
chr1	protein_coding	exon	171556787	171556890	.	+	.	ID=ENST00000495585.15;Name=BAT2D1;Parent=ENST00000495585
chr1	protein_coding	exon	171557518	171557644	.	+	.	ID=ENST00000495585.16;Name=BAT2D1;Parent=ENST00000495585
chr1	protein_coding	exon	171560726	171562650	.	+	.	ID=ENST00000495585.17;Name=BAT2D1;Parent=ENST00000495585
chr1	protein_coding	mRNA	171509400	171562645	.	+	.	ID=ENST00000412837;Name=BAT2D1;Parent=ENSG00000117523
chr1	protein_coding	exon	171509400	171511368	.	+	.	ID=ENST00000412837.1;Name=BAT2D1;Parent=ENST00000412837
chr1	protein_coding	exon	171514618	171514826	.	+	.	ID=ENST00000412837.2;Name=BAT2D1;Parent=ENST00000412837
chr1	protein_coding	exon	171519225	171519379	.	+	.	ID=ENST00000412837.3;Name=BAT2D1;Parent=ENST00000412837
chr1	protein_coding	exon	171526379	171526535	.	+	.	ID=ENST00000412837.4;Name=BAT2D1;Parent=ENST00000412837
chr1	protein_coding	exon	171526677	171527282	.	+	.	ID=ENST00000412837.5;Name=BAT2D1;Parent=ENST00000412837
chr1	protein_coding	exon	171530157	171530242	.	+	.	ID=ENST00000412837.6;Name=BAT2D1;Parent=ENST00000412837
chr1	protein_coding	exon	171535372	171535560	.	+	.	ID=ENST00000412837.7;Name=BAT2D1;Parent=ENST00000412837
chr1	protein_coding	exon	171535731	171535982	.	+	.	ID=ENST00000412837.8;Name=BAT2D1;Parent=ENST00000412837
chr1	protein_coding	exon	171537386	171537478	.	+	.	ID=ENST00000412837.9;Name=BAT2D1;Parent=ENST00000412837
chr1	protein_coding	exon	171540459	171540560	.	+	.	ID=ENST00000412837.10;Name=BAT2D1;Parent=ENST00000412837
chr1	protein_coding	exon	171544066	171544267	.	+	.	ID=ENST00000412837.11;Name=BAT2D1;Parent=ENST00000412837
chr1	protein_coding	exon	171546573	171546776	.	+	.	ID=ENST00000412837.12;Name=BAT2D1;Parent=ENST00000412837
chr1	protein_coding	exon	171548493	171548605	.	+	.	ID=ENST00000412837.13;Name=BAT2D1;Parent=ENST00000412837
chr1	protein_coding	exon	171548967	171549103	.	+	.	ID=ENST00000412837.14;Name=BAT2D1;Parent=ENST00000412837
chr1	protein_coding	exon	171553095	171553326	.	+	.	ID=ENST00000412837.15;Name=BAT2D1;Parent=ENST00000412837
chr1	protein_coding	exon	171553558	171553665	.	+	.	ID=ENST00000412837.16;Name=BAT2D1;Parent=ENST00000412837
chr1	protein_coding	exon	171556142	171556360	.	+	.	ID=ENST00000412837.17;Name=BAT2D1;Parent=ENST00000412837
chr1	protein_coding	exon	171556787	171556890	.	+	.	ID=ENST00000412837.18;Name=BAT2D1;Parent=ENST00000412837
chr1	protein_coding	exon	171557518	171557644	.	+	.	ID=ENST00000412837.19;Name=BAT2D1;Parent=ENST00000412837
chr1	protein_coding	exon	171558508	171558744	.	+	.	ID=ENST00000412837.20;Name=BAT2D1;Parent=ENST00000412837
chr1	protein_coding	exon	171560726	171562645	.	+	.	ID=ENST00000412837.21;Name=BAT2D1;Parent=ENST00000412837
chr1	protein_coding	mRNA	171492488	171494009	.	+	.	ID=ENST00000470689;Name=BAT2D1;Parent=ENSG00000117523
chr1	protein_coding	exon	171492488	171492661	.	+	.	ID=ENST00000470689.1;Name=BAT2D1;Parent=ENST00000470689
chr1	protein_coding	exon	171493960	171494009	.	+	.	ID=ENST00000470689.2;Name=BAT2D1;Parent=ENST00000470689
chr1	protein_coding	mRNA	171491654	171493994	.	+	.	ID=ENST00000480806;Name=BAT2D1;Parent=ENSG00000117523
chr1	protein_coding	exon	171491654	171491695	.	+	.	ID=ENST00000480806.1;Name=BAT2D1;Parent=ENST00000480806
chr1	protein_coding	exon	171492360	171492493	.	+	.	ID=ENST00000480806.2;Name=BAT2D1;Parent=ENST00000480806
chr1	protein_coding	exon	171492574	171492661	.	+	.	ID=ENST00000480806.3;Name=BAT2D1;Parent=ENST00000480806
chr1	protein_coding	exon	171493960	171493994	.	+	.	ID=ENST00000480806.4;Name=BAT2D1;Parent=ENST00000480806
chr1	protein_coding	mRNA	171481171	171562650	.	+	.	ID=ENST00000483654;Name=BAT2D1;Parent=ENSG00000117523
chr1	protein_coding	exon	171481171	171481339	.	+	.	ID=ENST00000483654.1;Name=BAT2D1;Parent=ENST00000483654
chr1	protein_coding	exon	171482140	171482311	.	+	.	ID=ENST00000483654.2;Name=BAT2D1;Parent=ENST00000483654
chr1	protein_coding	exon	171483675	171483784	.	+	.	ID=ENST00000483654.3;Name=BAT2D1;Parent=ENST00000483654
chr1	protein_coding	exon	171484873	171484998	.	+	.	ID=ENST00000483654.4;Name=BAT2D1;Parent=ENST00000483654
chr1	protein_coding	exon	171486730	171486953	.	+	.	ID=ENST00000483654.5;Name=BAT2D1;Parent=ENST00000483654
chr1	protein_coding	exon	171491316	171491398	.	+	.	ID=ENST00000483654.6;Name=BAT2D1;Parent=ENST00000483654
chr1	protein_coding	exon	171492360	171492493	.	+	.	ID=ENST00000483654.7;Name=BAT2D1;Parent=ENST00000483654
chr1	protein_coding	exon	171492574	171492661	.	+	.	ID=ENST00000483654.8;Name=BAT2D1;Parent=ENST00000483654
chr1	protein_coding	exon	171493960	171494104	.	+	.	ID=ENST00000483654.9;Name=BAT2D1;Parent=ENST00000483654
chr1	protein_coding	exon	171496930	171496983	.	+	.	ID=ENST00000483654.10;Name=BAT2D1;Parent=ENST00000483654
chr1	protein_coding	exon	171501482	171502100	.	+	.	ID=ENST00000483654.11;Name=BAT2D1;Parent=ENST00000483654
chr1	protein_coding	exon	171504567	171504736	.	+	.	ID=ENST00000483654.12;Name=BAT2D1;Parent=ENST00000483654
chr1	protein_coding	exon	171505168	171505417	.	+	.	ID=ENST00000483654.13;Name=BAT2D1;Parent=ENST00000483654
chr1	protein_coding	exon	171506402	171506612	.	+	.	ID=ENST00000483654.14;Name=BAT2D1;Parent=ENST00000483654
chr1	protein_coding	exon	171509110	171511368	.	+	.	ID=ENST00000483654.15;Name=BAT2D1;Parent=ENST00000483654
chr1	protein_coding	exon	171514618	171514826	.	+	.	ID=ENST00000483654.16;Name=BAT2D1;Parent=ENST00000483654
chr1	protein_coding	exon	171519225	171519379	.	+	.	ID=ENST00000483654.17;Name=BAT2D1;Parent=ENST00000483654
chr1	protein_coding	exon	171526379	171527282	.	+	.	ID=ENST00000483654.18;Name=BAT2D1;Parent=ENST00000483654
chr1	protein_coding	exon	171530157	171530242	.	+	.	ID=ENST00000483654.19;Name=BAT2D1;Parent=ENST00000483654
chr1	protein_coding	exon	171535372	171535560	.	+	.	ID=ENST00000483654.20;Name=BAT2D1;Parent=ENST00000483654
chr1	protein_coding	exon	171535731	171535982	.	+	.	ID=ENST00000483654.21;Name=BAT2D1;Parent=ENST00000483654
chr1	protein_coding	exon	171537386	171537478	.	+	.	ID=ENST00000483654.22;Name=BAT2D1;Parent=ENST00000483654
chr1	protein_coding	exon	171540459	171540560	.	+	.	ID=ENST00000483654.23;Name=BAT2D1;Parent=ENST00000483654
chr1	protein_coding	exon	171544066	171544267	.	+	.	ID=ENST00000483654.24;Name=BAT2D1;Parent=ENST00000483654
chr1	protein_coding	exon	171546573	171546776	.	+	.	ID=ENST00000483654.25;Name=BAT2D1;Parent=ENST00000483654
chr1	protein_coding	exon	171548493	171548605	.	+	.	ID=ENST00000483654.26;Name=BAT2D1;Parent=ENST00000483654
chr1	protein_coding	exon	171548967	171549103	.	+	.	ID=ENST00000483654.27;Name=BAT2D1;Parent=ENST00000483654
chr1	protein_coding	exon	171553095	171553326	.	+	.	ID=ENST00000483654.28;Name=BAT2D1;Parent=ENST00000483654
chr1	protein_coding	exon	171553558	171553665	.	+	.	ID=ENST00000483654.29;Name=BAT2D1;Parent=ENST00000483654
chr1	protein_coding	exon	171556142	171556360	.	+	.	ID=ENST00000483654.30;Name=BAT2D1;Parent=ENST00000483654
chr1	protein_coding	exon	171556787	171556890	.	+	.	ID=ENST00000483654.31;Name=BAT2D1;Parent=ENST00000483654
chr1	protein_coding	exon	171557518	171557644	.	+	.	ID=ENST00000483654.32;Name=BAT2D1;Parent=ENST00000483654
chr1	protein_coding	exon	171560726	171562650	.	+	.	ID=ENST00000483654.33;Name=BAT2D1;Parent=ENST00000483654
chr1	protein_coding	mRNA	171478699	171484935	.	+	.	ID=ENST00000463586;Name=BAT2D1;Parent=ENSG00000117523
chr1	protein_coding	exon	171478699	171482311	.	+	.	ID=ENST00000463586.1;Name=BAT2D1;Parent=ENST00000463586
chr1	protein_coding	exon	171483675	171483769	.	+	.	ID=ENST00000463586.2;Name=BAT2D1;Parent=ENST00000463586
chr1	protein_coding	exon	171484873	171484935	.	+	.	ID=ENST00000463586.3;Name=BAT2D1;Parent=ENST00000463586
chr1	protein_coding	mRNA	171454735	171484998	.	+	.	ID=ENST00000467601;Name=BAT2D1;Parent=ENSG00000117523
chr1	protein_coding	exon	171454735	171454874	.	+	.	ID=ENST00000467601.1;Name=BAT2D1;Parent=ENST00000467601
chr1	protein_coding	exon	171481171	171481339	.	+	.	ID=ENST00000467601.2;Name=BAT2D1;Parent=ENST00000467601
chr1	protein_coding	exon	171482140	171482311	.	+	.	ID=ENST00000467601.3;Name=BAT2D1;Parent=ENST00000467601
chr1	protein_coding	exon	171483675	171483784	.	+	.	ID=ENST00000467601.4;Name=BAT2D1;Parent=ENST00000467601
chr1	protein_coding	exon	171484873	171484998	.	+	.	ID=ENST00000467601.5;Name=BAT2D1;Parent=ENST00000467601
chr1	protein_coding	mRNA	171454690	171501931	.	+	.	ID=ENST00000476522;Name=BAT2D1;Parent=ENSG00000117523
chr1	protein_coding	exon	171454690	171454874	.	+	.	ID=ENST00000476522.1;Name=BAT2D1;Parent=ENST00000476522
chr1	protein_coding	exon	171481171	171481339	.	+	.	ID=ENST00000476522.2;Name=BAT2D1;Parent=ENST00000476522
chr1	protein_coding	exon	171482134	171482311	.	+	.	ID=ENST00000476522.3;Name=BAT2D1;Parent=ENST00000476522
chr1	protein_coding	exon	171483675	171483769	.	+	.	ID=ENST00000476522.4;Name=BAT2D1;Parent=ENST00000476522
chr1	protein_coding	exon	171484873	171484998	.	+	.	ID=ENST00000476522.5;Name=BAT2D1;Parent=ENST00000476522
chr1	protein_coding	exon	171486730	171486953	.	+	.	ID=ENST00000476522.6;Name=BAT2D1;Parent=ENST00000476522
chr1	protein_coding	exon	171491316	171491398	.	+	.	ID=ENST00000476522.7;Name=BAT2D1;Parent=ENST00000476522
chr1	protein_coding	exon	171492360	171492493	.	+	.	ID=ENST00000476522.8;Name=BAT2D1;Parent=ENST00000476522
chr1	protein_coding	exon	171492574	171492661	.	+	.	ID=ENST00000476522.9;Name=BAT2D1;Parent=ENST00000476522
chr1	protein_coding	exon	171493960	171494104	.	+	.	ID=ENST00000476522.10;Name=BAT2D1;Parent=ENST00000476522
chr1	protein_coding	exon	171496930	171496983	.	+	.	ID=ENST00000476522.11;Name=BAT2D1;Parent=ENST00000476522
chr1	protein_coding	exon	171501482	171501931	.	+	.	ID=ENST00000476522.12;Name=BAT2D1;Parent=ENST00000476522
chr1	protein_coding	mRNA	171454690	171562650	.	+	.	ID=ENST00000367742;Name=BAT2D1;Parent=ENSG00000117523
chr1	protein_coding	exon	171454690	171454874	.	+	.	ID=ENST00000367742.1;Name=BAT2D1;Parent=ENST00000367742
chr1	protein_coding	exon	171481171	171481339	.	+	.	ID=ENST00000367742.2;Name=BAT2D1;Parent=ENST00000367742
chr1	protein_coding	exon	171482134	171482311	.	+	.	ID=ENST00000367742.3;Name=BAT2D1;Parent=ENST00000367742
chr1	protein_coding	exon	171483675	171483784	.	+	.	ID=ENST00000367742.4;Name=BAT2D1;Parent=ENST00000367742
chr1	protein_coding	exon	171484873	171484998	.	+	.	ID=ENST00000367742.5;Name=BAT2D1;Parent=ENST00000367742
chr1	protein_coding	exon	171486730	171486953	.	+	.	ID=ENST00000367742.6;Name=BAT2D1;Parent=ENST00000367742
chr1	protein_coding	exon	171491316	171491398	.	+	.	ID=ENST00000367742.7;Name=BAT2D1;Parent=ENST00000367742
chr1	protein_coding	exon	171492360	171492493	.	+	.	ID=ENST00000367742.8;Name=BAT2D1;Parent=ENST00000367742
chr1	protein_coding	exon	171492574	171492661	.	+	.	ID=ENST00000367742.9;Name=BAT2D1;Parent=ENST00000367742
chr1	protein_coding	exon	171493960	171494104	.	+	.	ID=ENST00000367742.10;Name=BAT2D1;Parent=ENST00000367742
chr1	protein_coding	exon	171496930	171496983	.	+	.	ID=ENST00000367742.11;Name=BAT2D1;Parent=ENST00000367742
chr1	protein_coding	exon	171501482	171502100	.	+	.	ID=ENST00000367742.12;Name=BAT2D1;Parent=ENST00000367742
chr1	protein_coding	exon	171504567	171504736	.	+	.	ID=ENST00000367742.13;Name=BAT2D1;Parent=ENST00000367742
chr1	protein_coding	exon	171505168	171505417	.	+	.	ID=ENST00000367742.14;Name=BAT2D1;Parent=ENST00000367742
chr1	protein_coding	exon	171506402	171506612	.	+	.	ID=ENST00000367742.15;Name=BAT2D1;Parent=ENST00000367742
chr1	protein_coding	exon	171509110	171511368	.	+	.	ID=ENST00000367742.16;Name=BAT2D1;Parent=ENST00000367742
chr1	protein_coding	exon	171514618	171514826	.	+	.	ID=ENST00000367742.17;Name=BAT2D1;Parent=ENST00000367742
chr1	protein_coding	exon	171519225	171519379	.	+	.	ID=ENST00000367742.18;Name=BAT2D1;Parent=ENST00000367742
chr1	protein_coding	exon	171526379	171527282	.	+	.	ID=ENST00000367742.19;Name=BAT2D1;Parent=ENST00000367742
chr1	protein_coding	exon	171530157	171530242	.	+	.	ID=ENST00000367742.20;Name=BAT2D1;Parent=ENST00000367742
chr1	protein_coding	exon	171535372	171535560	.	+	.	ID=ENST00000367742.21;Name=BAT2D1;Parent=ENST00000367742
chr1	protein_coding	exon	171535731	171535982	.	+	.	ID=ENST00000367742.22;Name=BAT2D1;Parent=ENST00000367742
chr1	protein_coding	exon	171537386	171537478	.	+	.	ID=ENST00000367742.23;Name=BAT2D1;Parent=ENST00000367742
chr1	protein_coding	exon	171540459	171540560	.	+	.	ID=ENST00000367742.24;Name=BAT2D1;Parent=ENST00000367742
chr1	protein_coding	exon	171544066	171544267	.	+	.	ID=ENST00000367742.25;Name=BAT2D1;Parent=ENST00000367742
chr1	protein_coding	exon	171546573	171546776	.	+	.	ID=ENST00000367742.26;Name=BAT2D1;Parent=ENST00000367742
chr1	protein_coding	exon	171548493	171548605	.	+	.	ID=ENST00000367742.27;Name=BAT2D1;Parent=ENST00000367742
chr1	protein_coding	exon	171548967	171549103	.	+	.	ID=ENST00000367742.28;Name=BAT2D1;Parent=ENST00000367742
chr1	protein_coding	exon	171553095	171553326	.	+	.	ID=ENST00000367742.29;Name=BAT2D1;Parent=ENST00000367742
chr1	protein_coding	exon	171553558	171553665	.	+	.	ID=ENST00000367742.30;Name=BAT2D1;Parent=ENST00000367742
chr1	protein_coding	exon	171556142	171556360	.	+	.	ID=ENST00000367742.31;Name=BAT2D1;Parent=ENST00000367742
chr1	protein_coding	exon	171556787	171556890	.	+	.	ID=ENST00000367742.32;Name=BAT2D1;Parent=ENST00000367742
chr1	protein_coding	exon	171557518	171557644	.	+	.	ID=ENST00000367742.33;Name=BAT2D1;Parent=ENST00000367742
chr1	protein_coding	exon	171560726	171562650	.	+	.	ID=ENST00000367742.34;Name=BAT2D1;Parent=ENST00000367742
chr1	protein_coding	mRNA	171454666	171557558	.	+	.	ID=ENST00000426496;Name=BAT2D1;Parent=ENSG00000117523
chr1	protein_coding	exon	171454666	171454874	.	+	.	ID=ENST00000426496.1;Name=BAT2D1;Parent=ENST00000426496
chr1	protein_coding	exon	171481171	171481339	.	+	.	ID=ENST00000426496.2;Name=BAT2D1;Parent=ENST00000426496
chr1	protein_coding	exon	171482140	171482311	.	+	.	ID=ENST00000426496.3;Name=BAT2D1;Parent=ENST00000426496
chr1	protein_coding	exon	171483675	171483784	.	+	.	ID=ENST00000426496.4;Name=BAT2D1;Parent=ENST00000426496
chr1	protein_coding	exon	171484873	171484998	.	+	.	ID=ENST00000426496.5;Name=BAT2D1;Parent=ENST00000426496
chr1	protein_coding	exon	171486730	171486953	.	+	.	ID=ENST00000426496.6;Name=BAT2D1;Parent=ENST00000426496
chr1	protein_coding	exon	171491316	171491398	.	+	.	ID=ENST00000426496.7;Name=BAT2D1;Parent=ENST00000426496
chr1	protein_coding	exon	171492360	171492493	.	+	.	ID=ENST00000426496.8;Name=BAT2D1;Parent=ENST00000426496
chr1	protein_coding	exon	171492574	171492661	.	+	.	ID=ENST00000426496.9;Name=BAT2D1;Parent=ENST00000426496
chr1	protein_coding	exon	171493960	171494104	.	+	.	ID=ENST00000426496.10;Name=BAT2D1;Parent=ENST00000426496
chr1	protein_coding	exon	171496930	171496983	.	+	.	ID=ENST00000426496.11;Name=BAT2D1;Parent=ENST00000426496
chr1	protein_coding	exon	171501482	171502100	.	+	.	ID=ENST00000426496.12;Name=BAT2D1;Parent=ENST00000426496
chr1	protein_coding	exon	171504564	171504736	.	+	.	ID=ENST00000426496.13;Name=BAT2D1;Parent=ENST00000426496
chr1	protein_coding	exon	171505168	171505417	.	+	.	ID=ENST00000426496.14;Name=BAT2D1;Parent=ENST00000426496
chr1	protein_coding	exon	171506402	171506612	.	+	.	ID=ENST00000426496.15;Name=BAT2D1;Parent=ENST00000426496
chr1	protein_coding	exon	171509110	171511368	.	+	.	ID=ENST00000426496.16;Name=BAT2D1;Parent=ENST00000426496
chr1	protein_coding	exon	171514618	171514826	.	+	.	ID=ENST00000426496.17;Name=BAT2D1;Parent=ENST00000426496
chr1	protein_coding	exon	171519225	171519379	.	+	.	ID=ENST00000426496.18;Name=BAT2D1;Parent=ENST00000426496
chr1	protein_coding	exon	171526379	171527282	.	+	.	ID=ENST00000426496.19;Name=BAT2D1;Parent=ENST00000426496
chr1	protein_coding	exon	171530157	171530242	.	+	.	ID=ENST00000426496.20;Name=BAT2D1;Parent=ENST00000426496
chr1	protein_coding	exon	171535372	171535560	.	+	.	ID=ENST00000426496.21;Name=BAT2D1;Parent=ENST00000426496
chr1	protein_coding	exon	171535731	171535982	.	+	.	ID=ENST00000426496.22;Name=BAT2D1;Parent=ENST00000426496
chr1	protein_coding	exon	171537386	171537478	.	+	.	ID=ENST00000426496.23;Name=BAT2D1;Parent=ENST00000426496
chr1	protein_coding	exon	171540459	171540560	.	+	.	ID=ENST00000426496.24;Name=BAT2D1;Parent=ENST00000426496
chr1	protein_coding	exon	171544066	171544267	.	+	.	ID=ENST00000426496.25;Name=BAT2D1;Parent=ENST00000426496
chr1	protein_coding	exon	171546573	171546776	.	+	.	ID=ENST00000426496.26;Name=BAT2D1;Parent=ENST00000426496
chr1	protein_coding	exon	171548493	171548605	.	+	.	ID=ENST00000426496.27;Name=BAT2D1;Parent=ENST00000426496
chr1	protein_coding	exon	171548967	171549103	.	+	.	ID=ENST00000426496.28;Name=BAT2D1;Parent=ENST00000426496
chr1	protein_coding	exon	171553095	171553326	.	+	.	ID=ENST00000426496.29;Name=BAT2D1;Parent=ENST00000426496
chr1	protein_coding	exon	171553558	171553665	.	+	.	ID=ENST00000426496.30;Name=BAT2D1;Parent=ENST00000426496
chr1	protein_coding	exon	171556142	171556360	.	+	.	ID=ENST00000426496.31;Name=BAT2D1;Parent=ENST00000426496
chr1	protein_coding	exon	171556787	171556890	.	+	.	ID=ENST00000426496.32;Name=BAT2D1;Parent=ENST00000426496
chr1	protein_coding	exon	171557519	171557558	.	+	.	ID=ENST00000426496.33;Name=BAT2D1;Parent=ENST00000426496
chr1	protein_coding	mRNA	171454666	171562649	.	+	.	ID=ENST00000345788;Name=BAT2D1;Parent=ENSG00000117523
chr1	protein_coding	exon	171454666	171454874	.	+	.	ID=ENST00000345788.1;Name=BAT2D1;Parent=ENST00000345788
chr1	protein_coding	exon	171481171	171481339	.	+	.	ID=ENST00000345788.2;Name=BAT2D1;Parent=ENST00000345788
chr1	protein_coding	exon	171482140	171482311	.	+	.	ID=ENST00000345788.3;Name=BAT2D1;Parent=ENST00000345788
chr1	protein_coding	exon	171483675	171483784	.	+	.	ID=ENST00000345788.4;Name=BAT2D1;Parent=ENST00000345788
chr1	protein_coding	exon	171484873	171484998	.	+	.	ID=ENST00000345788.5;Name=BAT2D1;Parent=ENST00000345788
chr1	protein_coding	exon	171486730	171486953	.	+	.	ID=ENST00000345788.6;Name=BAT2D1;Parent=ENST00000345788
chr1	protein_coding	exon	171491316	171491398	.	+	.	ID=ENST00000345788.7;Name=BAT2D1;Parent=ENST00000345788
chr1	protein_coding	exon	171492360	171492493	.	+	.	ID=ENST00000345788.8;Name=BAT2D1;Parent=ENST00000345788
chr1	protein_coding	exon	171492574	171492661	.	+	.	ID=ENST00000345788.9;Name=BAT2D1;Parent=ENST00000345788
chr1	protein_coding	exon	171493960	171494104	.	+	.	ID=ENST00000345788.10;Name=BAT2D1;Parent=ENST00000345788
chr1	protein_coding	exon	171496930	171496983	.	+	.	ID=ENST00000345788.11;Name=BAT2D1;Parent=ENST00000345788
chr1	protein_coding	exon	171501482	171502100	.	+	.	ID=ENST00000345788.12;Name=BAT2D1;Parent=ENST00000345788
chr1	protein_coding	exon	171504567	171504736	.	+	.	ID=ENST00000345788.13;Name=BAT2D1;Parent=ENST00000345788
chr1	protein_coding	exon	171505168	171505417	.	+	.	ID=ENST00000345788.14;Name=BAT2D1;Parent=ENST00000345788
chr1	protein_coding	exon	171506402	171506612	.	+	.	ID=ENST00000345788.15;Name=BAT2D1;Parent=ENST00000345788
chr1	protein_coding	exon	171509110	171511368	.	+	.	ID=ENST00000345788.16;Name=BAT2D1;Parent=ENST00000345788
chr1	protein_coding	exon	171514618	171514826	.	+	.	ID=ENST00000345788.17;Name=BAT2D1;Parent=ENST00000345788
chr1	protein_coding	exon	171519225	171519379	.	+	.	ID=ENST00000345788.18;Name=BAT2D1;Parent=ENST00000345788
chr1	protein_coding	exon	171526379	171527282	.	+	.	ID=ENST00000345788.19;Name=BAT2D1;Parent=ENST00000345788
chr1	protein_coding	exon	171530157	171530242	.	+	.	ID=ENST00000345788.20;Name=BAT2D1;Parent=ENST00000345788
chr1	protein_coding	exon	171535372	171535560	.	+	.	ID=ENST00000345788.21;Name=BAT2D1;Parent=ENST00000345788
chr1	protein_coding	exon	171535731	171535982	.	+	.	ID=ENST00000345788.22;Name=BAT2D1;Parent=ENST00000345788
chr1	protein_coding	exon	171544066	171544267	.	+	.	ID=ENST00000345788.23;Name=BAT2D1;Parent=ENST00000345788
chr1	protein_coding	exon	171546573	171546776	.	+	.	ID=ENST00000345788.24;Name=BAT2D1;Parent=ENST00000345788
chr1	protein_coding	exon	171548493	171548605	.	+	.	ID=ENST00000345788.25;Name=BAT2D1;Parent=ENST00000345788
chr1	protein_coding	exon	171548967	171549103	.	+	.	ID=ENST00000345788.26;Name=BAT2D1;Parent=ENST00000345788
chr1	protein_coding	exon	171553095	171553326	.	+	.	ID=ENST00000345788.27;Name=BAT2D1;Parent=ENST00000345788
chr1	protein_coding	exon	171553558	171553665	.	+	.	ID=ENST00000345788.28;Name=BAT2D1;Parent=ENST00000345788
chr1	protein_coding	exon	171556142	171556360	.	+	.	ID=ENST00000345788.29;Name=BAT2D1;Parent=ENST00000345788
chr1	protein_coding	exon	171556787	171556890	.	+	.	ID=ENST00000345788.30;Name=BAT2D1;Parent=ENST00000345788
chr1	protein_coding	exon	171557518	171557644	.	+	.	ID=ENST00000345788.31;Name=BAT2D1;Parent=ENST00000345788
chr1	protein_coding	exon	171560726	171562649	.	+	.	ID=ENST00000345788.32;Name=BAT2D1;Parent=ENST00000345788
chr1	protein_coding	mRNA	171454666	171562649	.	+	.	ID=ENST00000338920;Name=BAT2D1;Parent=ENSG00000117523
chr1	protein_coding	exon	171454666	171454874	.	+	.	ID=ENST00000338920.1;Name=BAT2D1;Parent=ENST00000338920
chr1	protein_coding	exon	171481171	171481339	.	+	.	ID=ENST00000338920.2;Name=BAT2D1;Parent=ENST00000338920
chr1	protein_coding	exon	171482140	171482311	.	+	.	ID=ENST00000338920.3;Name=BAT2D1;Parent=ENST00000338920
chr1	protein_coding	exon	171483675	171483784	.	+	.	ID=ENST00000338920.4;Name=BAT2D1;Parent=ENST00000338920
chr1	protein_coding	exon	171484873	171484998	.	+	.	ID=ENST00000338920.5;Name=BAT2D1;Parent=ENST00000338920
chr1	protein_coding	exon	171486730	171486953	.	+	.	ID=ENST00000338920.6;Name=BAT2D1;Parent=ENST00000338920
chr1	protein_coding	exon	171491316	171491398	.	+	.	ID=ENST00000338920.7;Name=BAT2D1;Parent=ENST00000338920
chr1	protein_coding	exon	171492360	171492493	.	+	.	ID=ENST00000338920.8;Name=BAT2D1;Parent=ENST00000338920
chr1	protein_coding	exon	171492574	171492661	.	+	.	ID=ENST00000338920.9;Name=BAT2D1;Parent=ENST00000338920
chr1	protein_coding	exon	171493960	171494104	.	+	.	ID=ENST00000338920.10;Name=BAT2D1;Parent=ENST00000338920
chr1	protein_coding	exon	171496930	171496983	.	+	.	ID=ENST00000338920.11;Name=BAT2D1;Parent=ENST00000338920
chr1	protein_coding	exon	171501482	171502100	.	+	.	ID=ENST00000338920.12;Name=BAT2D1;Parent=ENST00000338920
chr1	protein_coding	exon	171504567	171504736	.	+	.	ID=ENST00000338920.13;Name=BAT2D1;Parent=ENST00000338920
chr1	protein_coding	exon	171505168	171505417	.	+	.	ID=ENST00000338920.14;Name=BAT2D1;Parent=ENST00000338920
chr1	protein_coding	exon	171506402	171506612	.	+	.	ID=ENST00000338920.15;Name=BAT2D1;Parent=ENST00000338920
chr1	protein_coding	exon	171509110	171511368	.	+	.	ID=ENST00000338920.16;Name=BAT2D1;Parent=ENST00000338920
chr1	protein_coding	exon	171514618	171514826	.	+	.	ID=ENST00000338920.17;Name=BAT2D1;Parent=ENST00000338920
chr1	protein_coding	exon	171519225	171519379	.	+	.	ID=ENST00000338920.18;Name=BAT2D1;Parent=ENST00000338920
chr1	protein_coding	exon	171526379	171527282	.	+	.	ID=ENST00000338920.19;Name=BAT2D1;Parent=ENST00000338920
chr1	protein_coding	exon	171530157	171530242	.	+	.	ID=ENST00000338920.20;Name=BAT2D1;Parent=ENST00000338920
chr1	protein_coding	exon	171535372	171535560	.	+	.	ID=ENST00000338920.21;Name=BAT2D1;Parent=ENST00000338920
chr1	protein_coding	exon	171535731	171535982	.	+	.	ID=ENST00000338920.22;Name=BAT2D1;Parent=ENST00000338920
chr1	protein_coding	exon	171537386	171537478	.	+	.	ID=ENST00000338920.23;Name=BAT2D1;Parent=ENST00000338920
chr1	protein_coding	exon	171540459	171540560	.	+	.	ID=ENST00000338920.24;Name=BAT2D1;Parent=ENST00000338920
chr1	protein_coding	exon	171544066	171544267	.	+	.	ID=ENST00000338920.25;Name=BAT2D1;Parent=ENST00000338920
chr1	protein_coding	exon	171546573	171546776	.	+	.	ID=ENST00000338920.26;Name=BAT2D1;Parent=ENST00000338920
chr1	protein_coding	exon	171548493	171548605	.	+	.	ID=ENST00000338920.27;Name=BAT2D1;Parent=ENST00000338920
chr1	protein_coding	exon	171548967	171549103	.	+	.	ID=ENST00000338920.28;Name=BAT2D1;Parent=ENST00000338920
chr1	protein_coding	exon	171553095	171553326	.	+	.	ID=ENST00000338920.29;Name=BAT2D1;Parent=ENST00000338920
chr1	protein_coding	exon	171553558	171553665	.	+	.	ID=ENST00000338920.30;Name=BAT2D1;Parent=ENST00000338920
chr1	protein_coding	exon	171556142	171556360	.	+	.	ID=ENST00000338920.31;Name=BAT2D1;Parent=ENST00000338920
chr1	protein_coding	exon	171556787	171556890	.	+	.	ID=ENST00000338920.32;Name=BAT2D1;Parent=ENST00000338920
chr1	protein_coding	exon	171557518	171557644	.	+	.	ID=ENST00000338920.33;Name=BAT2D1;Parent=ENST00000338920
chr1	protein_coding	exon	171560726	171562649	.	+	.	ID=ENST00000338920.34;Name=BAT2D1;Parent=ENST00000338920
chr1	protein_coding	mRNA	171454666	171562649	.	+	.	ID=ENST00000451306;Name=BAT2D1;Parent=ENSG00000117523
chr1	protein_coding	exon	171454666	171454874	.	+	.	ID=ENST00000451306.1;Name=BAT2D1;Parent=ENST00000451306
chr1	protein_coding	exon	171481171	171481339	.	+	.	ID=ENST00000451306.2;Name=BAT2D1;Parent=ENST00000451306
chr1	protein_coding	exon	171482140	171482311	.	+	.	ID=ENST00000451306.3;Name=BAT2D1;Parent=ENST00000451306
chr1	protein_coding	exon	171483675	171483784	.	+	.	ID=ENST00000451306.4;Name=BAT2D1;Parent=ENST00000451306
chr1	protein_coding	exon	171484873	171484998	.	+	.	ID=ENST00000451306.5;Name=BAT2D1;Parent=ENST00000451306
chr1	protein_coding	exon	171486730	171486953	.	+	.	ID=ENST00000451306.6;Name=BAT2D1;Parent=ENST00000451306
chr1	protein_coding	exon	171491316	171491398	.	+	.	ID=ENST00000451306.7;Name=BAT2D1;Parent=ENST00000451306
chr1	protein_coding	exon	171492360	171492493	.	+	.	ID=ENST00000451306.8;Name=BAT2D1;Parent=ENST00000451306
chr1	protein_coding	exon	171492574	171492661	.	+	.	ID=ENST00000451306.9;Name=BAT2D1;Parent=ENST00000451306
chr1	protein_coding	exon	171493960	171494104	.	+	.	ID=ENST00000451306.10;Name=BAT2D1;Parent=ENST00000451306
chr1	protein_coding	exon	171496930	171496983	.	+	.	ID=ENST00000451306.11;Name=BAT2D1;Parent=ENST00000451306
chr1	protein_coding	exon	171501482	171502100	.	+	.	ID=ENST00000451306.12;Name=BAT2D1;Parent=ENST00000451306
chr1	protein_coding	exon	171504564	171504736	.	+	.	ID=ENST00000451306.13;Name=BAT2D1;Parent=ENST00000451306
chr1	protein_coding	exon	171505168	171505417	.	+	.	ID=ENST00000451306.14;Name=BAT2D1;Parent=ENST00000451306
chr1	protein_coding	exon	171506402	171506612	.	+	.	ID=ENST00000451306.15;Name=BAT2D1;Parent=ENST00000451306
chr1	protein_coding	exon	171509110	171511368	.	+	.	ID=ENST00000451306.16;Name=BAT2D1;Parent=ENST00000451306
chr1	protein_coding	exon	171514618	171514826	.	+	.	ID=ENST00000451306.17;Name=BAT2D1;Parent=ENST00000451306
chr1	protein_coding	exon	171519225	171519379	.	+	.	ID=ENST00000451306.18;Name=BAT2D1;Parent=ENST00000451306
chr1	protein_coding	exon	171526379	171526530	.	+	.	ID=ENST00000451306.19;Name=BAT2D1;Parent=ENST00000451306
chr1	protein_coding	exon	171526672	171527282	.	+	.	ID=ENST00000451306.20;Name=BAT2D1;Parent=ENST00000451306
chr1	protein_coding	exon	171530157	171530242	.	+	.	ID=ENST00000451306.21;Name=BAT2D1;Parent=ENST00000451306
chr1	protein_coding	exon	171535372	171535560	.	+	.	ID=ENST00000451306.22;Name=BAT2D1;Parent=ENST00000451306
chr1	protein_coding	exon	171535731	171535982	.	+	.	ID=ENST00000451306.23;Name=BAT2D1;Parent=ENST00000451306
chr1	protein_coding	exon	171537386	171537478	.	+	.	ID=ENST00000451306.24;Name=BAT2D1;Parent=ENST00000451306
chr1	protein_coding	exon	171540459	171540560	.	+	.	ID=ENST00000451306.25;Name=BAT2D1;Parent=ENST00000451306
chr1	protein_coding	exon	171544066	171544267	.	+	.	ID=ENST00000451306.26;Name=BAT2D1;Parent=ENST00000451306
chr1	protein_coding	exon	171546573	171546776	.	+	.	ID=ENST00000451306.27;Name=BAT2D1;Parent=ENST00000451306
chr1	protein_coding	exon	171548493	171548605	.	+	.	ID=ENST00000451306.28;Name=BAT2D1;Parent=ENST00000451306
chr1	protein_coding	exon	171548967	171549103	.	+	.	ID=ENST00000451306.29;Name=BAT2D1;Parent=ENST00000451306
chr1	protein_coding	exon	171553095	171553326	.	+	.	ID=ENST00000451306.30;Name=BAT2D1;Parent=ENST00000451306
chr1	protein_coding	exon	171553558	171553665	.	+	.	ID=ENST00000451306.31;Name=BAT2D1;Parent=ENST00000451306
chr1	protein_coding	exon	171556142	171556360	.	+	.	ID=ENST00000451306.32;Name=BAT2D1;Parent=ENST00000451306
chr1	protein_coding	exon	171556787	171556890	.	+	.	ID=ENST00000451306.33;Name=BAT2D1;Parent=ENST00000451306
chr1	protein_coding	exon	171557518	171557644	.	+	.	ID=ENST00000451306.34;Name=BAT2D1;Parent=ENST00000451306
chr1	protein_coding	exon	171558508	171558744	.	+	.	ID=ENST00000451306.35;Name=BAT2D1;Parent=ENST00000451306
chr1	protein_coding	exon	171560726	171562649	.	+	.	ID=ENST00000451306.36;Name=BAT2D1;Parent=ENST00000451306
chr1	protein_coding	mRNA	171454666	171562649	.	+	.	ID=ENST00000392080;Name=BAT2D1;Parent=ENSG00000117523
chr1	protein_coding	exon	171454666	171454874	.	+	.	ID=ENST00000392080.1;Name=BAT2D1;Parent=ENST00000392080
chr1	protein_coding	exon	171481171	171481339	.	+	.	ID=ENST00000392080.2;Name=BAT2D1;Parent=ENST00000392080
chr1	protein_coding	exon	171482140	171482311	.	+	.	ID=ENST00000392080.3;Name=BAT2D1;Parent=ENST00000392080
chr1	protein_coding	exon	171483675	171483784	.	+	.	ID=ENST00000392080.4;Name=BAT2D1;Parent=ENST00000392080
chr1	protein_coding	exon	171484873	171484998	.	+	.	ID=ENST00000392080.5;Name=BAT2D1;Parent=ENST00000392080
chr1	protein_coding	exon	171486730	171486953	.	+	.	ID=ENST00000392080.6;Name=BAT2D1;Parent=ENST00000392080
chr1	protein_coding	exon	171491316	171491398	.	+	.	ID=ENST00000392080.7;Name=BAT2D1;Parent=ENST00000392080
chr1	protein_coding	exon	171492360	171492493	.	+	.	ID=ENST00000392080.8;Name=BAT2D1;Parent=ENST00000392080
chr1	protein_coding	exon	171492574	171492661	.	+	.	ID=ENST00000392080.9;Name=BAT2D1;Parent=ENST00000392080
chr1	protein_coding	exon	171493960	171494104	.	+	.	ID=ENST00000392080.10;Name=BAT2D1;Parent=ENST00000392080
chr1	protein_coding	exon	171496930	171496983	.	+	.	ID=ENST00000392080.11;Name=BAT2D1;Parent=ENST00000392080
chr1	protein_coding	exon	171501482	171502100	.	+	.	ID=ENST00000392080.12;Name=BAT2D1;Parent=ENST00000392080
chr1	protein_coding	exon	171504567	171504736	.	+	.	ID=ENST00000392080.13;Name=BAT2D1;Parent=ENST00000392080
chr1	protein_coding	exon	171505168	171505417	.	+	.	ID=ENST00000392080.14;Name=BAT2D1;Parent=ENST00000392080
chr1	protein_coding	exon	171506402	171506612	.	+	.	ID=ENST00000392080.15;Name=BAT2D1;Parent=ENST00000392080
chr1	protein_coding	exon	171509110	171511368	.	+	.	ID=ENST00000392080.16;Name=BAT2D1;Parent=ENST00000392080
chr1	protein_coding	exon	171514618	171514826	.	+	.	ID=ENST00000392080.17;Name=BAT2D1;Parent=ENST00000392080
chr1	protein_coding	exon	171519225	171519379	.	+	.	ID=ENST00000392080.18;Name=BAT2D1;Parent=ENST00000392080
chr1	protein_coding	exon	171526379	171527282	.	+	.	ID=ENST00000392080.19;Name=BAT2D1;Parent=ENST00000392080
chr1	protein_coding	exon	171530157	171530242	.	+	.	ID=ENST00000392080.20;Name=BAT2D1;Parent=ENST00000392080
chr1	protein_coding	exon	171535372	171535560	.	+	.	ID=ENST00000392080.21;Name=BAT2D1;Parent=ENST00000392080
chr1	protein_coding	exon	171535731	171535982	.	+	.	ID=ENST00000392080.22;Name=BAT2D1;Parent=ENST00000392080
chr1	protein_coding	exon	171537386	171537478	.	+	.	ID=ENST00000392080.23;Name=BAT2D1;Parent=ENST00000392080
chr1	protein_coding	exon	171540459	171540560	.	+	.	ID=ENST00000392080.24;Name=BAT2D1;Parent=ENST00000392080
chr1	protein_coding	exon	171544066	171544267	.	+	.	ID=ENST00000392080.25;Name=BAT2D1;Parent=ENST00000392080
chr1	protein_coding	exon	171546573	171546776	.	+	.	ID=ENST00000392080.26;Name=BAT2D1;Parent=ENST00000392080
chr1	protein_coding	exon	171548493	171548605	.	+	.	ID=ENST00000392080.27;Name=BAT2D1;Parent=ENST00000392080
chr1	protein_coding	exon	171548967	171549103	.	+	.	ID=ENST00000392080.28;Name=BAT2D1;Parent=ENST00000392080
chr1	protein_coding	exon	171553095	171553326	.	+	.	ID=ENST00000392080.29;Name=BAT2D1;Parent=ENST00000392080
chr1	protein_coding	exon	171553558	171553665	.	+	.	ID=ENST00000392080.30;Name=BAT2D1;Parent=ENST00000392080
chr1	protein_coding	exon	171556142	171556360	.	+	.	ID=ENST00000392080.31;Name=BAT2D1;Parent=ENST00000392080
chr1	protein_coding	exon	171556787	171556890	.	+	.	ID=ENST00000392080.32;Name=BAT2D1;Parent=ENST00000392080
chr1	protein_coding	exon	171557518	171557644	.	+	.	ID=ENST00000392080.33;Name=BAT2D1;Parent=ENST00000392080
chr1	protein_coding	exon	171558508	171558744	.	+	.	ID=ENST00000392080.34;Name=BAT2D1;Parent=ENST00000392080
chr1	protein_coding	exon	171560726	171562649	.	+	.	ID=ENST00000392080.35;Name=BAT2D1;Parent=ENST00000392080
chr1	protein_coding	mRNA	171454666	171562649	.	+	.	ID=ENST00000392078;Name=BAT2D1;Parent=ENSG00000117523
chr1	protein_coding	exon	171454666	171454874	.	+	.	ID=ENST00000392078.1;Name=BAT2D1;Parent=ENST00000392078
chr1	protein_coding	exon	171481171	171481339	.	+	.	ID=ENST00000392078.2;Name=BAT2D1;Parent=ENST00000392078
chr1	protein_coding	exon	171482134	171482311	.	+	.	ID=ENST00000392078.3;Name=BAT2D1;Parent=ENST00000392078
chr1	protein_coding	exon	171483675	171483784	.	+	.	ID=ENST00000392078.4;Name=BAT2D1;Parent=ENST00000392078
chr1	protein_coding	exon	171484873	171484998	.	+	.	ID=ENST00000392078.5;Name=BAT2D1;Parent=ENST00000392078
chr1	protein_coding	exon	171486730	171486953	.	+	.	ID=ENST00000392078.6;Name=BAT2D1;Parent=ENST00000392078
chr1	protein_coding	exon	171491316	171491398	.	+	.	ID=ENST00000392078.7;Name=BAT2D1;Parent=ENST00000392078
chr1	protein_coding	exon	171492360	171492493	.	+	.	ID=ENST00000392078.8;Name=BAT2D1;Parent=ENST00000392078
chr1	protein_coding	exon	171492574	171492661	.	+	.	ID=ENST00000392078.9;Name=BAT2D1;Parent=ENST00000392078
chr1	protein_coding	exon	171493960	171494104	.	+	.	ID=ENST00000392078.10;Name=BAT2D1;Parent=ENST00000392078
chr1	protein_coding	exon	171496930	171496983	.	+	.	ID=ENST00000392078.11;Name=BAT2D1;Parent=ENST00000392078
chr1	protein_coding	exon	171501482	171502100	.	+	.	ID=ENST00000392078.12;Name=BAT2D1;Parent=ENST00000392078
chr1	protein_coding	exon	171504567	171504736	.	+	.	ID=ENST00000392078.13;Name=BAT2D1;Parent=ENST00000392078
chr1	protein_coding	exon	171505168	171505417	.	+	.	ID=ENST00000392078.14;Name=BAT2D1;Parent=ENST00000392078
chr1	protein_coding	exon	171506402	171506612	.	+	.	ID=ENST00000392078.15;Name=BAT2D1;Parent=ENST00000392078
chr1	protein_coding	exon	171509110	171511368	.	+	.	ID=ENST00000392078.16;Name=BAT2D1;Parent=ENST00000392078
chr1	protein_coding	exon	171514618	171514826	.	+	.	ID=ENST00000392078.17;Name=BAT2D1;Parent=ENST00000392078
chr1	protein_coding	exon	171519225	171519379	.	+	.	ID=ENST00000392078.18;Name=BAT2D1;Parent=ENST00000392078
chr1	protein_coding	exon	171526379	171527282	.	+	.	ID=ENST00000392078.19;Name=BAT2D1;Parent=ENST00000392078
chr1	protein_coding	exon	171530157	171530242	.	+	.	ID=ENST00000392078.20;Name=BAT2D1;Parent=ENST00000392078
chr1	protein_coding	exon	171535372	171535560	.	+	.	ID=ENST00000392078.21;Name=BAT2D1;Parent=ENST00000392078
chr1	protein_coding	exon	171535731	171535982	.	+	.	ID=ENST00000392078.22;Name=BAT2D1;Parent=ENST00000392078
chr1	protein_coding	exon	171537386	171537478	.	+	.	ID=ENST00000392078.23;Name=BAT2D1;Parent=ENST00000392078
chr1	protein_coding	exon	171540459	171540560	.	+	.	ID=ENST00000392078.24;Name=BAT2D1;Parent=ENST00000392078
chr1	protein_coding	exon	171544066	171544267	.	+	.	ID=ENST00000392078.25;Name=BAT2D1;Parent=ENST00000392078
chr1	protein_coding	exon	171546573	171546776	.	+	.	ID=ENST00000392078.26;Name=BAT2D1;Parent=ENST00000392078
chr1	protein_coding	exon	171548493	171548605	.	+	.	ID=ENST00000392078.27;Name=BAT2D1;Parent=ENST00000392078
chr1	protein_coding	exon	171548967	171549103	.	+	.	ID=ENST00000392078.28;Name=BAT2D1;Parent=ENST00000392078
chr1	protein_coding	exon	171553095	171553326	.	+	.	ID=ENST00000392078.29;Name=BAT2D1;Parent=ENST00000392078
chr1	protein_coding	exon	171553558	171553665	.	+	.	ID=ENST00000392078.30;Name=BAT2D1;Parent=ENST00000392078
chr1	protein_coding	exon	171556142	171556360	.	+	.	ID=ENST00000392078.31;Name=BAT2D1;Parent=ENST00000392078
chr1	protein_coding	exon	171556787	171556890	.	+	.	ID=ENST00000392078.32;Name=BAT2D1;Parent=ENST00000392078
chr1	protein_coding	exon	171557518	171557644	.	+	.	ID=ENST00000392078.33;Name=BAT2D1;Parent=ENST00000392078
chr1	protein_coding	exon	171558508	171558744	.	+	.	ID=ENST00000392078.34;Name=BAT2D1;Parent=ENST00000392078
chr1	protein_coding	exon	171560726	171562649	.	+	.	ID=ENST00000392078.35;Name=BAT2D1;Parent=ENST00000392078
chr1	protein_coding	mRNA	171556212	171561362	.	+	.	ID=ENST00000498596_N;Name=BAT2D1;Parent=ENSG00000117523
chr1	protein_coding	exon	171556212	171556360	.	+	.	ID=ENST00000498596_N.1;Name=BAT2D1;Parent=ENST00000498596_N
chr1	protein_coding	exon	171557518	171557644	.	+	.	ID=ENST00000498596_N.3;Name=BAT2D1;Parent=ENST00000498596_N
chr1	protein_coding	exon	171560291	171560339	.	+	.	ID=ENST00000498596_N.4;Name=BAT2D1;Parent=ENST00000498596_N
chr1	protein_coding	exon	171560726	171561362	.	+	.	ID=ENST00000498596_N.5;Name=BAT2D1;Parent=ENST00000498596_N
chr1	protein_coding	mRNA	171510969	171562650	.	+	.	ID=ENST00000495585_N;Name=BAT2D1;Parent=ENSG00000117523
chr1	protein_coding	exon	171510969	171511368	.	+	.	ID=ENST00000495585_N.1;Name=BAT2D1;Parent=ENST00000495585_N
chr1	protein_coding	exon	171514618	171514826	.	+	.	ID=ENST00000495585_N.2;Name=BAT2D1;Parent=ENST00000495585_N
chr1	protein_coding	exon	171519225	171519379	.	+	.	ID=ENST00000495585_N.3;Name=BAT2D1;Parent=ENST00000495585_N
chr1	protein_coding	exon	171526379	171527282	.	+	.	ID=ENST00000495585_N.4;Name=BAT2D1;Parent=ENST00000495585_N
chr1	protein_coding	exon	171530157	171530242	.	+	.	ID=ENST00000495585_N.5;Name=BAT2D1;Parent=ENST00000495585_N
chr1	protein_coding	exon	171535372	171535560	.	+	.	ID=ENST00000495585_N.6;Name=BAT2D1;Parent=ENST00000495585_N
chr1	protein_coding	exon	171535731	171535982	.	+	.	ID=ENST00000495585_N.7;Name=BAT2D1;Parent=ENST00000495585_N
chr1	protein_coding	exon	171544066	171544267	.	+	.	ID=ENST00000495585_N.8;Name=BAT2D1;Parent=ENST00000495585_N
chr1	protein_coding	exon	171546573	171546776	.	+	.	ID=ENST00000495585_N.9;Name=BAT2D1;Parent=ENST00000495585_N
chr1	protein_coding	exon	171548493	171548605	.	+	.	ID=ENST00000495585_N.10;Name=BAT2D1;Parent=ENST00000495585_N
chr1	protein_coding	exon	171548967	171549103	.	+	.	ID=ENST00000495585_N.11;Name=BAT2D1;Parent=ENST00000495585_N
chr1	protein_coding	exon	171553095	171553326	.	+	.	ID=ENST00000495585_N.12;Name=BAT2D1;Parent=ENST00000495585_N
chr1	protein_coding	exon	171553558	171553665	.	+	.	ID=ENST00000495585_N.13;Name=BAT2D1;Parent=ENST00000495585_N
chr1	protein_coding	exon	171556142	171556360	.	+	.	ID=ENST00000495585_N.14;Name=BAT2D1;Parent=ENST00000495585_N
chr1	protein_coding	exon	171557518	171557644	.	+	.	ID=ENST00000495585_N.16;Name=BAT2D1;Parent=ENST00000495585_N
chr1	protein_coding	exon	171560726	171562650	.	+	.	ID=ENST00000495585_N.17;Name=BAT2D1;Parent=ENST00000495585_N
chr1	protein_coding	mRNA	171509400	171562645	.	+	.	ID=ENST00000412837_N;Name=BAT2D1;Parent=ENSG00000117523
chr1	protein_coding	exon	171509400	171511368	.	+	.	ID=ENST00000412837_N.1;Name=BAT2D1;Parent=ENST00000412837_N
chr1	protein_coding	exon	171514618	171514826	.	+	.	ID=ENST00000412837_N.2;Name=BAT2D1;Parent=ENST00000412837_N
chr1	protein_coding	exon	171519225	171519379	.	+	.	ID=ENST00000412837_N.3;Name=BAT2D1;Parent=ENST00000412837_N
chr1	protein_coding	exon	171526379	171526535	.	+	.	ID=ENST00000412837_N.4;Name=BAT2D1;Parent=ENST00000412837_N
chr1	protein_coding	exon	171526677	171527282	.	+	.	ID=ENST00000412837_N.5;Name=BAT2D1;Parent=ENST00000412837_N
chr1	protein_coding	exon	171530157	171530242	.	+	.	ID=ENST00000412837_N.6;Name=BAT2D1;Parent=ENST00000412837_N
chr1	protein_coding	exon	171535372	171535560	.	+	.	ID=ENST00000412837_N.7;Name=BAT2D1;Parent=ENST00000412837_N
chr1	protein_coding	exon	171535731	171535982	.	+	.	ID=ENST00000412837_N.8;Name=BAT2D1;Parent=ENST00000412837_N
chr1	protein_coding	exon	171537386	171537478	.	+	.	ID=ENST00000412837_N.9;Name=BAT2D1;Parent=ENST00000412837_N
chr1	protein_coding	exon	171540459	171540560	.	+	.	ID=ENST00000412837_N.10;Name=BAT2D1;Parent=ENST00000412837_N
chr1	protein_coding	exon	171544066	171544267	.	+	.	ID=ENST00000412837_N.11;Name=BAT2D1;Parent=ENST00000412837_N
chr1	protein_coding	exon	171546573	171546776	.	+	.	ID=ENST00000412837_N.12;Name=BAT2D1;Parent=ENST00000412837_N
chr1	protein_coding	exon	171548493	171548605	.	+	.	ID=ENST00000412837_N.13;Name=BAT2D1;Parent=ENST00000412837_N
chr1	protein_coding	exon	171548967	171549103	.	+	.	ID=ENST00000412837_N.14;Name=BAT2D1;Parent=ENST00000412837_N
chr1	protein_coding	exon	171553095	171553326	.	+	.	ID=ENST00000412837_N.15;Name=BAT2D1;Parent=ENST00000412837_N
chr1	protein_coding	exon	171553558	171553665	.	+	.	ID=ENST00000412837_N.16;Name=BAT2D1;Parent=ENST00000412837_N
chr1	protein_coding	exon	171556142	171556360	.	+	.	ID=ENST00000412837_N.17;Name=BAT2D1;Parent=ENST00000412837_N
chr1	protein_coding	exon	171557518	171557644	.	+	.	ID=ENST00000412837_N.19;Name=BAT2D1;Parent=ENST00000412837_N
chr1	protein_coding	exon	171558508	171558744	.	+	.	ID=ENST00000412837_N.20;Name=BAT2D1;Parent=ENST00000412837_N
chr1	protein_coding	exon	171560726	171562645	.	+	.	ID=ENST00000412837_N.21;Name=BAT2D1;Parent=ENST00000412837_N
chr1	protein_coding	mRNA	171481171	171562650	.	+	.	ID=ENST00000483654_N;Name=BAT2D1;Parent=ENSG00000117523
chr1	protein_coding	exon	171481171	171481339	.	+	.	ID=ENST00000483654_N.1;Name=BAT2D1;Parent=ENST00000483654_N
chr1	protein_coding	exon	171482140	171482311	.	+	.	ID=ENST00000483654_N.2;Name=BAT2D1;Parent=ENST00000483654_N
chr1	protein_coding	exon	171483675	171483784	.	+	.	ID=ENST00000483654_N.3;Name=BAT2D1;Parent=ENST00000483654_N
chr1	protein_coding	exon	171484873	171484998	.	+	.	ID=ENST00000483654_N.4;Name=BAT2D1;Parent=ENST00000483654_N
chr1	protein_coding	exon	171486730	171486953	.	+	.	ID=ENST00000483654_N.5;Name=BAT2D1;Parent=ENST00000483654_N
chr1	protein_coding	exon	171491316	171491398	.	+	.	ID=ENST00000483654_N.6;Name=BAT2D1;Parent=ENST00000483654_N
chr1	protein_coding	exon	171492360	171492493	.	+	.	ID=ENST00000483654_N.7;Name=BAT2D1;Parent=ENST00000483654_N
chr1	protein_coding	exon	171492574	171492661	.	+	.	ID=ENST00000483654_N.8;Name=BAT2D1;Parent=ENST00000483654_N
chr1	protein_coding	exon	171493960	171494104	.	+	.	ID=ENST00000483654_N.9;Name=BAT2D1;Parent=ENST00000483654_N
chr1	protein_coding	exon	171496930	171496983	.	+	.	ID=ENST00000483654_N.10;Name=BAT2D1;Parent=ENST00000483654_N
chr1	protein_coding	exon	171501482	171502100	.	+	.	ID=ENST00000483654_N.11;Name=BAT2D1;Parent=ENST00000483654_N
chr1	protein_coding	exon	171504567	171504736	.	+	.	ID=ENST00000483654_N.12;Name=BAT2D1;Parent=ENST00000483654_N
chr1	protein_coding	exon	171505168	171505417	.	+	.	ID=ENST00000483654_N.13;Name=BAT2D1;Parent=ENST00000483654_N
chr1	protein_coding	exon	171506402	171506612	.	+	.	ID=ENST00000483654_N.14;Name=BAT2D1;Parent=ENST00000483654_N
chr1	protein_coding	exon	171509110	171511368	.	+	.	ID=ENST00000483654_N.15;Name=BAT2D1;Parent=ENST00000483654_N
chr1	protein_coding	exon	171514618	171514826	.	+	.	ID=ENST00000483654_N.16;Name=BAT2D1;Parent=ENST00000483654_N
chr1	protein_coding	exon	171519225	171519379	.	+	.	ID=ENST00000483654_N.17;Name=BAT2D1;Parent=ENST00000483654_N
chr1	protein_coding	exon	171526379	171527282	.	+	.	ID=ENST00000483654_N.18;Name=BAT2D1;Parent=ENST00000483654_N
chr1	protein_coding	exon	171530157	171530242	.	+	.	ID=ENST00000483654_N.19;Name=BAT2D1;Parent=ENST00000483654_N
chr1	protein_coding	exon	171535372	171535560	.	+	.	ID=ENST00000483654_N.20;Name=BAT2D1;Parent=ENST00000483654_N
chr1	protein_coding	exon	171535731	171535982	.	+	.	ID=ENST00000483654_N.21;Name=BAT2D1;Parent=ENST00000483654_N
chr1	protein_coding	exon	171537386	171537478	.	+	.	ID=ENST00000483654_N.22;Name=BAT2D1;Parent=ENST00000483654_N
chr1	protein_coding	exon	171540459	171540560	.	+	.	ID=ENST00000483654_N.23;Name=BAT2D1;Parent=ENST00000483654_N
chr1	protein_coding	exon	171544066	171544267	.	+	.	ID=ENST00000483654_N.24;Name=BAT2D1;Parent=ENST00000483654_N
chr1	protein_coding	exon	171546573	171546776	.	+	.	ID=ENST00000483654_N.25;Name=BAT2D1;Parent=ENST00000483654_N
chr1	protein_coding	exon	171548493	171548605	.	+	.	ID=ENST00000483654_N.26;Name=BAT2D1;Parent=ENST00000483654_N
chr1	protein_coding	exon	171548967	171549103	.	+	.	ID=ENST00000483654_N.27;Name=BAT2D1;Parent=ENST00000483654_N
chr1	protein_coding	exon	171553095	171553326	.	+	.	ID=ENST00000483654_N.28;Name=BAT2D1;Parent=ENST00000483654_N
chr1	protein_coding	exon	171553558	171553665	.	+	.	ID=ENST00000483654_N.29;Name=BAT2D1;Parent=ENST00000483654_N
chr1	protein_coding	exon	171556142	171556360	.	+	.	ID=ENST00000483654_N.30;Name=BAT2D1;Parent=ENST00000483654_N
chr1	protein_coding	exon	171557518	171557644	.	+	.	ID=ENST00000483654_N.32;Name=BAT2D1;Parent=ENST00000483654_N
chr1	protein_coding	exon	171560726	171562650	.	+	.	ID=ENST00000483654_N.33;Name=BAT2D1;Parent=ENST00000483654_N
chr1	protein_coding	mRNA	171454690	171562650	.	+	.	ID=ENST00000367742_N;Name=BAT2D1;Parent=ENSG00000117523
chr1	protein_coding	exon	171454690	171454874	.	+	.	ID=ENST00000367742_N.1;Name=BAT2D1;Parent=ENST00000367742_N
chr1	protein_coding	exon	171481171	171481339	.	+	.	ID=ENST00000367742_N.2;Name=BAT2D1;Parent=ENST00000367742_N
chr1	protein_coding	exon	171482134	171482311	.	+	.	ID=ENST00000367742_N.3;Name=BAT2D1;Parent=ENST00000367742_N
chr1	protein_coding	exon	171483675	171483784	.	+	.	ID=ENST00000367742_N.4;Name=BAT2D1;Parent=ENST00000367742_N
chr1	protein_coding	exon	171484873	171484998	.	+	.	ID=ENST00000367742_N.5;Name=BAT2D1;Parent=ENST00000367742_N
chr1	protein_coding	exon	171486730	171486953	.	+	.	ID=ENST00000367742_N.6;Name=BAT2D1;Parent=ENST00000367742_N
chr1	protein_coding	exon	171491316	171491398	.	+	.	ID=ENST00000367742_N.7;Name=BAT2D1;Parent=ENST00000367742_N
chr1	protein_coding	exon	171492360	171492493	.	+	.	ID=ENST00000367742_N.8;Name=BAT2D1;Parent=ENST00000367742_N
chr1	protein_coding	exon	171492574	171492661	.	+	.	ID=ENST00000367742_N.9;Name=BAT2D1;Parent=ENST00000367742_N
chr1	protein_coding	exon	171493960	171494104	.	+	.	ID=ENST00000367742_N.10;Name=BAT2D1;Parent=ENST00000367742_N
chr1	protein_coding	exon	171496930	171496983	.	+	.	ID=ENST00000367742_N.11;Name=BAT2D1;Parent=ENST00000367742_N
chr1	protein_coding	exon	171501482	171502100	.	+	.	ID=ENST00000367742_N.12;Name=BAT2D1;Parent=ENST00000367742_N
chr1	protein_coding	exon	171504567	171504736	.	+	.	ID=ENST00000367742_N.13;Name=BAT2D1;Parent=ENST00000367742_N
chr1	protein_coding	exon	171505168	171505417	.	+	.	ID=ENST00000367742_N.14;Name=BAT2D1;Parent=ENST00000367742_N
chr1	protein_coding	exon	171506402	171506612	.	+	.	ID=ENST00000367742_N.15;Name=BAT2D1;Parent=ENST00000367742_N
chr1	protein_coding	exon	171509110	171511368	.	+	.	ID=ENST00000367742_N.16;Name=BAT2D1;Parent=ENST00000367742_N
chr1	protein_coding	exon	171514618	171514826	.	+	.	ID=ENST00000367742_N.17;Name=BAT2D1;Parent=ENST00000367742_N
chr1	protein_coding	exon	171519225	171519379	.	+	.	ID=ENST00000367742_N.18;Name=BAT2D1;Parent=ENST00000367742_N
chr1	protein_coding	exon	171526379	171527282	.	+	.	ID=ENST00000367742_N.19;Name=BAT2D1;Parent=ENST00000367742_N
chr1	protein_coding	exon	171530157	171530242	.	+	.	ID=ENST00000367742_N.20;Name=BAT2D1;Parent=ENST00000367742_N
chr1	protein_coding	exon	171535372	171535560	.	+	.	ID=ENST00000367742_N.21;Name=BAT2D1;Parent=ENST00000367742_N
chr1	protein_coding	exon	171535731	171535982	.	+	.	ID=ENST00000367742_N.22;Name=BAT2D1;Parent=ENST00000367742_N
chr1	protein_coding	exon	171537386	171537478	.	+	.	ID=ENST00000367742_N.23;Name=BAT2D1;Parent=ENST00000367742_N
chr1	protein_coding	exon	171540459	171540560	.	+	.	ID=ENST00000367742_N.24;Name=BAT2D1;Parent=ENST00000367742_N
chr1	protein_coding	exon	171544066	171544267	.	+	.	ID=ENST00000367742_N.25;Name=BAT2D1;Parent=ENST00000367742_N
chr1	protein_coding	exon	171546573	171546776	.	+	.	ID=ENST00000367742_N.26;Name=BAT2D1;Parent=ENST00000367742_N
chr1	protein_coding	exon	171548493	171548605	.	+	.	ID=ENST00000367742_N.27;Name=BAT2D1;Parent=ENST00000367742_N
chr1	protein_coding	exon	171548967	171549103	.	+	.	ID=ENST00000367742_N.28;Name=BAT2D1;Parent=ENST00000367742_N
chr1	protein_coding	exon	171553095	171553326	.	+	.	ID=ENST00000367742_N.29;Name=BAT2D1;Parent=ENST00000367742_N
chr1	protein_coding	exon	171553558	171553665	.	+	.	ID=ENST00000367742_N.30;Name=BAT2D1;Parent=ENST00000367742_N
chr1	protein_coding	exon	171556142	171556360	.	+	.	ID=ENST00000367742_N.31;Name=BAT2D1;Parent=ENST00000367742_N
chr1	protein_coding	exon	171557518	171557644	.	+	.	ID=ENST00000367742_N.33;Name=BAT2D1;Parent=ENST00000367742_N
chr1	protein_coding	exon	171560726	171562650	.	+	.	ID=ENST00000367742_N.34;Name=BAT2D1;Parent=ENST00000367742_N
chr1	protein_coding	mRNA	171454666	171557558	.	+	.	ID=ENST00000426496_N;Name=BAT2D1;Parent=ENSG00000117523
chr1	protein_coding	exon	171454666	171454874	.	+	.	ID=ENST00000426496_N.1;Name=BAT2D1;Parent=ENST00000426496_N
chr1	protein_coding	exon	171481171	171481339	.	+	.	ID=ENST00000426496_N.2;Name=BAT2D1;Parent=ENST00000426496_N
chr1	protein_coding	exon	171482140	171482311	.	+	.	ID=ENST00000426496_N.3;Name=BAT2D1;Parent=ENST00000426496_N
chr1	protein_coding	exon	171483675	171483784	.	+	.	ID=ENST00000426496_N.4;Name=BAT2D1;Parent=ENST00000426496_N
chr1	protein_coding	exon	171484873	171484998	.	+	.	ID=ENST00000426496_N.5;Name=BAT2D1;Parent=ENST00000426496_N
chr1	protein_coding	exon	171486730	171486953	.	+	.	ID=ENST00000426496_N.6;Name=BAT2D1;Parent=ENST00000426496_N
chr1	protein_coding	exon	171491316	171491398	.	+	.	ID=ENST00000426496_N.7;Name=BAT2D1;Parent=ENST00000426496_N
chr1	protein_coding	exon	171492360	171492493	.	+	.	ID=ENST00000426496_N.8;Name=BAT2D1;Parent=ENST00000426496_N
chr1	protein_coding	exon	171492574	171492661	.	+	.	ID=ENST00000426496_N.9;Name=BAT2D1;Parent=ENST00000426496_N
chr1	protein_coding	exon	171493960	171494104	.	+	.	ID=ENST00000426496_N.10;Name=BAT2D1;Parent=ENST00000426496_N
chr1	protein_coding	exon	171496930	171496983	.	+	.	ID=ENST00000426496_N.11;Name=BAT2D1;Parent=ENST00000426496_N
chr1	protein_coding	exon	171501482	171502100	.	+	.	ID=ENST00000426496_N.12;Name=BAT2D1;Parent=ENST00000426496_N
chr1	protein_coding	exon	171504564	171504736	.	+	.	ID=ENST00000426496_N.13;Name=BAT2D1;Parent=ENST00000426496_N
chr1	protein_coding	exon	171505168	171505417	.	+	.	ID=ENST00000426496_N.14;Name=BAT2D1;Parent=ENST00000426496_N
chr1	protein_coding	exon	171506402	171506612	.	+	.	ID=ENST00000426496_N.15;Name=BAT2D1;Parent=ENST00000426496_N
chr1	protein_coding	exon	171509110	171511368	.	+	.	ID=ENST00000426496_N.16;Name=BAT2D1;Parent=ENST00000426496_N
chr1	protein_coding	exon	171514618	171514826	.	+	.	ID=ENST00000426496_N.17;Name=BAT2D1;Parent=ENST00000426496_N
chr1	protein_coding	exon	171519225	171519379	.	+	.	ID=ENST00000426496_N.18;Name=BAT2D1;Parent=ENST00000426496_N
chr1	protein_coding	exon	171526379	171527282	.	+	.	ID=ENST00000426496_N.19;Name=BAT2D1;Parent=ENST00000426496_N
chr1	protein_coding	exon	171530157	171530242	.	+	.	ID=ENST00000426496_N.20;Name=BAT2D1;Parent=ENST00000426496_N
chr1	protein_coding	exon	171535372	171535560	.	+	.	ID=ENST00000426496_N.21;Name=BAT2D1;Parent=ENST00000426496_N
chr1	protein_coding	exon	171535731	171535982	.	+	.	ID=ENST00000426496_N.22;Name=BAT2D1;Parent=ENST00000426496_N
chr1	protein_coding	exon	171537386	171537478	.	+	.	ID=ENST00000426496_N.23;Name=BAT2D1;Parent=ENST00000426496_N
chr1	protein_coding	exon	171540459	171540560	.	+	.	ID=ENST00000426496_N.24;Name=BAT2D1;Parent=ENST00000426496_N
chr1	protein_coding	exon	171544066	171544267	.	+	.	ID=ENST00000426496_N.25;Name=BAT2D1;Parent=ENST00000426496_N
chr1	protein_coding	exon	171546573	171546776	.	+	.	ID=ENST00000426496_N.26;Name=BAT2D1;Parent=ENST00000426496_N
chr1	protein_coding	exon	171548493	171548605	.	+	.	ID=ENST00000426496_N.27;Name=BAT2D1;Parent=ENST00000426496_N
chr1	protein_coding	exon	171548967	171549103	.	+	.	ID=ENST00000426496_N.28;Name=BAT2D1;Parent=ENST00000426496_N
chr1	protein_coding	exon	171553095	171553326	.	+	.	ID=ENST00000426496_N.29;Name=BAT2D1;Parent=ENST00000426496_N
chr1	protein_coding	exon	171553558	171553665	.	+	.	ID=ENST00000426496_N.30;Name=BAT2D1;Parent=ENST00000426496_N
chr1	protein_coding	exon	171556142	171556360	.	+	.	ID=ENST00000426496_N.31;Name=BAT2D1;Parent=ENST00000426496_N
chr1	protein_coding	exon	171557519	171557558	.	+	.	ID=ENST00000426496_N.33;Name=BAT2D1;Parent=ENST00000426496_N
chr1	protein_coding	mRNA	171454666	171562649	.	+	.	ID=ENST00000345788_N;Name=BAT2D1;Parent=ENSG00000117523
chr1	protein_coding	exon	171454666	171454874	.	+	.	ID=ENST00000345788_N.1;Name=BAT2D1;Parent=ENST00000345788_N
chr1	protein_coding	exon	171481171	171481339	.	+	.	ID=ENST00000345788_N.2;Name=BAT2D1;Parent=ENST00000345788_N
chr1	protein_coding	exon	171482140	171482311	.	+	.	ID=ENST00000345788_N.3;Name=BAT2D1;Parent=ENST00000345788_N
chr1	protein_coding	exon	171483675	171483784	.	+	.	ID=ENST00000345788_N.4;Name=BAT2D1;Parent=ENST00000345788_N
chr1	protein_coding	exon	171484873	171484998	.	+	.	ID=ENST00000345788_N.5;Name=BAT2D1;Parent=ENST00000345788_N
chr1	protein_coding	exon	171486730	171486953	.	+	.	ID=ENST00000345788_N.6;Name=BAT2D1;Parent=ENST00000345788_N
chr1	protein_coding	exon	171491316	171491398	.	+	.	ID=ENST00000345788_N.7;Name=BAT2D1;Parent=ENST00000345788_N
chr1	protein_coding	exon	171492360	171492493	.	+	.	ID=ENST00000345788_N.8;Name=BAT2D1;Parent=ENST00000345788_N
chr1	protein_coding	exon	171492574	171492661	.	+	.	ID=ENST00000345788_N.9;Name=BAT2D1;Parent=ENST00000345788_N
chr1	protein_coding	exon	171493960	171494104	.	+	.	ID=ENST00000345788_N.10;Name=BAT2D1;Parent=ENST00000345788_N
chr1	protein_coding	exon	171496930	171496983	.	+	.	ID=ENST00000345788_N.11;Name=BAT2D1;Parent=ENST00000345788_N
chr1	protein_coding	exon	171501482	171502100	.	+	.	ID=ENST00000345788_N.12;Name=BAT2D1;Parent=ENST00000345788_N
chr1	protein_coding	exon	171504567	171504736	.	+	.	ID=ENST00000345788_N.13;Name=BAT2D1;Parent=ENST00000345788_N
chr1	protein_coding	exon	171505168	171505417	.	+	.	ID=ENST00000345788_N.14;Name=BAT2D1;Parent=ENST00000345788_N
chr1	protein_coding	exon	171506402	171506612	.	+	.	ID=ENST00000345788_N.15;Name=BAT2D1;Parent=ENST00000345788_N
chr1	protein_coding	exon	171509110	171511368	.	+	.	ID=ENST00000345788_N.16;Name=BAT2D1;Parent=ENST00000345788_N
chr1	protein_coding	exon	171514618	171514826	.	+	.	ID=ENST00000345788_N.17;Name=BAT2D1;Parent=ENST00000345788_N
chr1	protein_coding	exon	171519225	171519379	.	+	.	ID=ENST00000345788_N.18;Name=BAT2D1;Parent=ENST00000345788_N
chr1	protein_coding	exon	171526379	171527282	.	+	.	ID=ENST00000345788_N.19;Name=BAT2D1;Parent=ENST00000345788_N
chr1	protein_coding	exon	171530157	171530242	.	+	.	ID=ENST00000345788_N.20;Name=BAT2D1;Parent=ENST00000345788_N
chr1	protein_coding	exon	171535372	171535560	.	+	.	ID=ENST00000345788_N.21;Name=BAT2D1;Parent=ENST00000345788_N
chr1	protein_coding	exon	171535731	171535982	.	+	.	ID=ENST00000345788_N.22;Name=BAT2D1;Parent=ENST00000345788_N
chr1	protein_coding	exon	171544066	171544267	.	+	.	ID=ENST00000345788_N.23;Name=BAT2D1;Parent=ENST00000345788_N
chr1	protein_coding	exon	171546573	171546776	.	+	.	ID=ENST00000345788_N.24;Name=BAT2D1;Parent=ENST00000345788_N
chr1	protein_coding	exon	171548493	171548605	.	+	.	ID=ENST00000345788_N.25;Name=BAT2D1;Parent=ENST00000345788_N
chr1	protein_coding	exon	171548967	171549103	.	+	.	ID=ENST00000345788_N.26;Name=BAT2D1;Parent=ENST00000345788_N
chr1	protein_coding	exon	171553095	171553326	.	+	.	ID=ENST00000345788_N.27;Name=BAT2D1;Parent=ENST00000345788_N
chr1	protein_coding	exon	171553558	171553665	.	+	.	ID=ENST00000345788_N.28;Name=BAT2D1;Parent=ENST00000345788_N
chr1	protein_coding	exon	171556142	171556360	.	+	.	ID=ENST00000345788_N.29;Name=BAT2D1;Parent=ENST00000345788_N
chr1	protein_coding	exon	171557518	171557644	.	+	.	ID=ENST00000345788_N.31;Name=BAT2D1;Parent=ENST00000345788_N
chr1	protein_coding	exon	171560726	171562649	.	+	.	ID=ENST00000345788_N.32;Name=BAT2D1;Parent=ENST00000345788_N
chr1	protein_coding	mRNA	171454666	171562649	.	+	.	ID=ENST00000338920_N;Name=BAT2D1;Parent=ENSG00000117523
chr1	protein_coding	exon	171454666	171454874	.	+	.	ID=ENST00000338920_N.1;Name=BAT2D1;Parent=ENST00000338920_N
chr1	protein_coding	exon	171481171	171481339	.	+	.	ID=ENST00000338920_N.2;Name=BAT2D1;Parent=ENST00000338920_N
chr1	protein_coding	exon	171482140	171482311	.	+	.	ID=ENST00000338920_N.3;Name=BAT2D1;Parent=ENST00000338920_N
chr1	protein_coding	exon	171483675	171483784	.	+	.	ID=ENST00000338920_N.4;Name=BAT2D1;Parent=ENST00000338920_N
chr1	protein_coding	exon	171484873	171484998	.	+	.	ID=ENST00000338920_N.5;Name=BAT2D1;Parent=ENST00000338920_N
chr1	protein_coding	exon	171486730	171486953	.	+	.	ID=ENST00000338920_N.6;Name=BAT2D1;Parent=ENST00000338920_N
chr1	protein_coding	exon	171491316	171491398	.	+	.	ID=ENST00000338920_N.7;Name=BAT2D1;Parent=ENST00000338920_N
chr1	protein_coding	exon	171492360	171492493	.	+	.	ID=ENST00000338920_N.8;Name=BAT2D1;Parent=ENST00000338920_N
chr1	protein_coding	exon	171492574	171492661	.	+	.	ID=ENST00000338920_N.9;Name=BAT2D1;Parent=ENST00000338920_N
chr1	protein_coding	exon	171493960	171494104	.	+	.	ID=ENST00000338920_N.10;Name=BAT2D1;Parent=ENST00000338920_N
chr1	protein_coding	exon	171496930	171496983	.	+	.	ID=ENST00000338920_N.11;Name=BAT2D1;Parent=ENST00000338920_N
chr1	protein_coding	exon	171501482	171502100	.	+	.	ID=ENST00000338920_N.12;Name=BAT2D1;Parent=ENST00000338920_N
chr1	protein_coding	exon	171504567	171504736	.	+	.	ID=ENST00000338920_N.13;Name=BAT2D1;Parent=ENST00000338920_N
chr1	protein_coding	exon	171505168	171505417	.	+	.	ID=ENST00000338920_N.14;Name=BAT2D1;Parent=ENST00000338920_N
chr1	protein_coding	exon	171506402	171506612	.	+	.	ID=ENST00000338920_N.15;Name=BAT2D1;Parent=ENST00000338920_N
chr1	protein_coding	exon	171509110	171511368	.	+	.	ID=ENST00000338920_N.16;Name=BAT2D1;Parent=ENST00000338920_N
chr1	protein_coding	exon	171514618	171514826	.	+	.	ID=ENST00000338920_N.17;Name=BAT2D1;Parent=ENST00000338920_N
chr1	protein_coding	exon	171519225	171519379	.	+	.	ID=ENST00000338920_N.18;Name=BAT2D1;Parent=ENST00000338920_N
chr1	protein_coding	exon	171526379	171527282	.	+	.	ID=ENST00000338920_N.19;Name=BAT2D1;Parent=ENST00000338920_N
chr1	protein_coding	exon	171530157	171530242	.	+	.	ID=ENST00000338920_N.20;Name=BAT2D1;Parent=ENST00000338920_N
chr1	protein_coding	exon	171535372	171535560	.	+	.	ID=ENST00000338920_N.21;Name=BAT2D1;Parent=ENST00000338920_N
chr1	protein_coding	exon	171535731	171535982	.	+	.	ID=ENST00000338920_N.22;Name=BAT2D1;Parent=ENST00000338920_N
chr1	protein_coding	exon	171537386	171537478	.	+	.	ID=ENST00000338920_N.23;Name=BAT2D1;Parent=ENST00000338920_N
chr1	protein_coding	exon	171540459	171540560	.	+	.	ID=ENST00000338920_N.24;Name=BAT2D1;Parent=ENST00000338920_N
chr1	protein_coding	exon	171544066	171544267	.	+	.	ID=ENST00000338920_N.25;Name=BAT2D1;Parent=ENST00000338920_N
chr1	protein_coding	exon	171546573	171546776	.	+	.	ID=ENST00000338920_N.26;Name=BAT2D1;Parent=ENST00000338920_N
chr1	protein_coding	exon	171548493	171548605	.	+	.	ID=ENST00000338920_N.27;Name=BAT2D1;Parent=ENST00000338920_N
chr1	protein_coding	exon	171548967	171549103	.	+	.	ID=ENST00000338920_N.28;Name=BAT2D1;Parent=ENST00000338920_N
chr1	protein_coding	exon	171553095	171553326	.	+	.	ID=ENST00000338920_N.29;Name=BAT2D1;Parent=ENST00000338920_N
chr1	protein_coding	exon	171553558	171553665	.	+	.	ID=ENST00000338920_N.30;Name=BAT2D1;Parent=ENST00000338920_N
chr1	protein_coding	exon	171556142	171556360	.	+	.	ID=ENST00000338920_N.31;Name=BAT2D1;Parent=ENST00000338920_N
chr1	protein_coding	exon	171557518	171557644	.	+	.	ID=ENST00000338920_N.33;Name=BAT2D1;Parent=ENST00000338920_N
chr1	protein_coding	exon	171560726	171562649	.	+	.	ID=ENST00000338920_N.34;Name=BAT2D1;Parent=ENST00000338920_N
chr1	protein_coding	mRNA	171454666	171562649	.	+	.	ID=ENST00000451306_N;Name=BAT2D1;Parent=ENSG00000117523
chr1	protein_coding	exon	171454666	171454874	.	+	.	ID=ENST00000451306_N.1;Name=BAT2D1;Parent=ENST00000451306_N
chr1	protein_coding	exon	171481171	171481339	.	+	.	ID=ENST00000451306_N.2;Name=BAT2D1;Parent=ENST00000451306_N
chr1	protein_coding	exon	171482140	171482311	.	+	.	ID=ENST00000451306_N.3;Name=BAT2D1;Parent=ENST00000451306_N
chr1	protein_coding	exon	171483675	171483784	.	+	.	ID=ENST00000451306_N.4;Name=BAT2D1;Parent=ENST00000451306_N
chr1	protein_coding	exon	171484873	171484998	.	+	.	ID=ENST00000451306_N.5;Name=BAT2D1;Parent=ENST00000451306_N
chr1	protein_coding	exon	171486730	171486953	.	+	.	ID=ENST00000451306_N.6;Name=BAT2D1;Parent=ENST00000451306_N
chr1	protein_coding	exon	171491316	171491398	.	+	.	ID=ENST00000451306_N.7;Name=BAT2D1;Parent=ENST00000451306_N
chr1	protein_coding	exon	171492360	171492493	.	+	.	ID=ENST00000451306_N.8;Name=BAT2D1;Parent=ENST00000451306_N
chr1	protein_coding	exon	171492574	171492661	.	+	.	ID=ENST00000451306_N.9;Name=BAT2D1;Parent=ENST00000451306_N
chr1	protein_coding	exon	171493960	171494104	.	+	.	ID=ENST00000451306_N.10;Name=BAT2D1;Parent=ENST00000451306_N
chr1	protein_coding	exon	171496930	171496983	.	+	.	ID=ENST00000451306_N.11;Name=BAT2D1;Parent=ENST00000451306_N
chr1	protein_coding	exon	171501482	171502100	.	+	.	ID=ENST00000451306_N.12;Name=BAT2D1;Parent=ENST00000451306_N
chr1	protein_coding	exon	171504564	171504736	.	+	.	ID=ENST00000451306_N.13;Name=BAT2D1;Parent=ENST00000451306_N
chr1	protein_coding	exon	171505168	171505417	.	+	.	ID=ENST00000451306_N.14;Name=BAT2D1;Parent=ENST00000451306_N
chr1	protein_coding	exon	171506402	171506612	.	+	.	ID=ENST00000451306_N.15;Name=BAT2D1;Parent=ENST00000451306_N
chr1	protein_coding	exon	171509110	171511368	.	+	.	ID=ENST00000451306_N.16;Name=BAT2D1;Parent=ENST00000451306_N
chr1	protein_coding	exon	171514618	171514826	.	+	.	ID=ENST00000451306_N.17;Name=BAT2D1;Parent=ENST00000451306_N
chr1	protein_coding	exon	171519225	171519379	.	+	.	ID=ENST00000451306_N.18;Name=BAT2D1;Parent=ENST00000451306_N
chr1	protein_coding	exon	171526379	171526530	.	+	.	ID=ENST00000451306_N.19;Name=BAT2D1;Parent=ENST00000451306_N
chr1	protein_coding	exon	171526672	171527282	.	+	.	ID=ENST00000451306_N.20;Name=BAT2D1;Parent=ENST00000451306_N
chr1	protein_coding	exon	171530157	171530242	.	+	.	ID=ENST00000451306_N.21;Name=BAT2D1;Parent=ENST00000451306_N
chr1	protein_coding	exon	171535372	171535560	.	+	.	ID=ENST00000451306_N.22;Name=BAT2D1;Parent=ENST00000451306_N
chr1	protein_coding	exon	171535731	171535982	.	+	.	ID=ENST00000451306_N.23;Name=BAT2D1;Parent=ENST00000451306_N
chr1	protein_coding	exon	171537386	171537478	.	+	.	ID=ENST00000451306_N.24;Name=BAT2D1;Parent=ENST00000451306_N
chr1	protein_coding	exon	171540459	171540560	.	+	.	ID=ENST00000451306_N.25;Name=BAT2D1;Parent=ENST00000451306_N
chr1	protein_coding	exon	171544066	171544267	.	+	.	ID=ENST00000451306_N.26;Name=BAT2D1;Parent=ENST00000451306_N
chr1	protein_coding	exon	171546573	171546776	.	+	.	ID=ENST00000451306_N.27;Name=BAT2D1;Parent=ENST00000451306_N
chr1	protein_coding	exon	171548493	171548605	.	+	.	ID=ENST00000451306_N.28;Name=BAT2D1;Parent=ENST00000451306_N
chr1	protein_coding	exon	171548967	171549103	.	+	.	ID=ENST00000451306_N.29;Name=BAT2D1;Parent=ENST00000451306_N
chr1	protein_coding	exon	171553095	171553326	.	+	.	ID=ENST00000451306_N.30;Name=BAT2D1;Parent=ENST00000451306_N
chr1	protein_coding	exon	171553558	171553665	.	+	.	ID=ENST00000451306_N.31;Name=BAT2D1;Parent=ENST00000451306_N
chr1	protein_coding	exon	171556142	171556360	.	+	.	ID=ENST00000451306_N.32;Name=BAT2D1;Parent=ENST00000451306_N
chr1	protein_coding	exon	171557518	171557644	.	+	.	ID=ENST00000451306_N.34;Name=BAT2D1;Parent=ENST00000451306_N
chr1	protein_coding	exon	171558508	171558744	.	+	.	ID=ENST00000451306_N.35;Name=BAT2D1;Parent=ENST00000451306_N
chr1	protein_coding	exon	171560726	171562649	.	+	.	ID=ENST00000451306_N.36;Name=BAT2D1;Parent=ENST00000451306_N
chr1	protein_coding	mRNA	171454666	171562649	.	+	.	ID=ENST00000392080_N;Name=BAT2D1;Parent=ENSG00000117523
chr1	protein_coding	exon	171454666	171454874	.	+	.	ID=ENST00000392080_N.1;Name=BAT2D1;Parent=ENST00000392080_N
chr1	protein_coding	exon	171481171	171481339	.	+	.	ID=ENST00000392080_N.2;Name=BAT2D1;Parent=ENST00000392080_N
chr1	protein_coding	exon	171482140	171482311	.	+	.	ID=ENST00000392080_N.3;Name=BAT2D1;Parent=ENST00000392080_N
chr1	protein_coding	exon	171483675	171483784	.	+	.	ID=ENST00000392080_N.4;Name=BAT2D1;Parent=ENST00000392080_N
chr1	protein_coding	exon	171484873	171484998	.	+	.	ID=ENST00000392080_N.5;Name=BAT2D1;Parent=ENST00000392080_N
chr1	protein_coding	exon	171486730	171486953	.	+	.	ID=ENST00000392080_N.6;Name=BAT2D1;Parent=ENST00000392080_N
chr1	protein_coding	exon	171491316	171491398	.	+	.	ID=ENST00000392080_N.7;Name=BAT2D1;Parent=ENST00000392080_N
chr1	protein_coding	exon	171492360	171492493	.	+	.	ID=ENST00000392080_N.8;Name=BAT2D1;Parent=ENST00000392080_N
chr1	protein_coding	exon	171492574	171492661	.	+	.	ID=ENST00000392080_N.9;Name=BAT2D1;Parent=ENST00000392080_N
chr1	protein_coding	exon	171493960	171494104	.	+	.	ID=ENST00000392080_N.10;Name=BAT2D1;Parent=ENST00000392080_N
chr1	protein_coding	exon	171496930	171496983	.	+	.	ID=ENST00000392080_N.11;Name=BAT2D1;Parent=ENST00000392080_N
chr1	protein_coding	exon	171501482	171502100	.	+	.	ID=ENST00000392080_N.12;Name=BAT2D1;Parent=ENST00000392080_N
chr1	protein_coding	exon	171504567	171504736	.	+	.	ID=ENST00000392080_N.13;Name=BAT2D1;Parent=ENST00000392080_N
chr1	protein_coding	exon	171505168	171505417	.	+	.	ID=ENST00000392080_N.14;Name=BAT2D1;Parent=ENST00000392080_N
chr1	protein_coding	exon	171506402	171506612	.	+	.	ID=ENST00000392080_N.15;Name=BAT2D1;Parent=ENST00000392080_N
chr1	protein_coding	exon	171509110	171511368	.	+	.	ID=ENST00000392080_N.16;Name=BAT2D1;Parent=ENST00000392080_N
chr1	protein_coding	exon	171514618	171514826	.	+	.	ID=ENST00000392080_N.17;Name=BAT2D1;Parent=ENST00000392080_N
chr1	protein_coding	exon	171519225	171519379	.	+	.	ID=ENST00000392080_N.18;Name=BAT2D1;Parent=ENST00000392080_N
chr1	protein_coding	exon	171526379	171527282	.	+	.	ID=ENST00000392080_N.19;Name=BAT2D1;Parent=ENST00000392080_N
chr1	protein_coding	exon	171530157	171530242	.	+	.	ID=ENST00000392080_N.20;Name=BAT2D1;Parent=ENST00000392080_N
chr1	protein_coding	exon	171535372	171535560	.	+	.	ID=ENST00000392080_N.21;Name=BAT2D1;Parent=ENST00000392080_N
chr1	protein_coding	exon	171535731	171535982	.	+	.	ID=ENST00000392080_N.22;Name=BAT2D1;Parent=ENST00000392080_N
chr1	protein_coding	exon	171537386	171537478	.	+	.	ID=ENST00000392080_N.23;Name=BAT2D1;Parent=ENST00000392080_N
chr1	protein_coding	exon	171540459	171540560	.	+	.	ID=ENST00000392080_N.24;Name=BAT2D1;Parent=ENST00000392080_N
chr1	protein_coding	exon	171544066	171544267	.	+	.	ID=ENST00000392080_N.25;Name=BAT2D1;Parent=ENST00000392080_N
chr1	protein_coding	exon	171546573	171546776	.	+	.	ID=ENST00000392080_N.26;Name=BAT2D1;Parent=ENST00000392080_N
chr1	protein_coding	exon	171548493	171548605	.	+	.	ID=ENST00000392080_N.27;Name=BAT2D1;Parent=ENST00000392080_N
chr1	protein_coding	exon	171548967	171549103	.	+	.	ID=ENST00000392080_N.28;Name=BAT2D1;Parent=ENST00000392080_N
chr1	protein_coding	exon	171553095	171553326	.	+	.	ID=ENST00000392080_N.29;Name=BAT2D1;Parent=ENST00000392080_N
chr1	protein_coding	exon	171553558	171553665	.	+	.	ID=ENST00000392080_N.30;Name=BAT2D1;Parent=ENST00000392080_N
chr1	protein_coding	exon	171556142	171556360	.	+	.	ID=ENST00000392080_N.31;Name=BAT2D1;Parent=ENST00000392080_N
chr1	protein_coding	exon	171557518	171557644	.	+	.	ID=ENST00000392080_N.33;Name=BAT2D1;Parent=ENST00000392080_N
chr1	protein_coding	exon	171558508	171558744	.	+	.	ID=ENST00000392080_N.34;Name=BAT2D1;Parent=ENST00000392080_N
chr1	protein_coding	exon	171560726	171562649	.	+	.	ID=ENST00000392080_N.35;Name=BAT2D1;Parent=ENST00000392080_N
chr1	protein_coding	mRNA	171454666	171562649	.	+	.	ID=ENST00000392078_N;Name=BAT2D1;Parent=ENSG00000117523
chr1	protein_coding	exon	171454666	171454874	.	+	.	ID=ENST00000392078_N.1;Name=BAT2D1;Parent=ENST00000392078_N
chr1	protein_coding	exon	171481171	171481339	.	+	.	ID=ENST00000392078_N.2;Name=BAT2D1;Parent=ENST00000392078_N
chr1	protein_coding	exon	171482134	171482311	.	+	.	ID=ENST00000392078_N.3;Name=BAT2D1;Parent=ENST00000392078_N
chr1	protein_coding	exon	171483675	171483784	.	+	.	ID=ENST00000392078_N.4;Name=BAT2D1;Parent=ENST00000392078_N
chr1	protein_coding	exon	171484873	171484998	.	+	.	ID=ENST00000392078_N.5;Name=BAT2D1;Parent=ENST00000392078_N
chr1	protein_coding	exon	171486730	171486953	.	+	.	ID=ENST00000392078_N.6;Name=BAT2D1;Parent=ENST00000392078_N
chr1	protein_coding	exon	171491316	171491398	.	+	.	ID=ENST00000392078_N.7;Name=BAT2D1;Parent=ENST00000392078_N
chr1	protein_coding	exon	171492360	171492493	.	+	.	ID=ENST00000392078_N.8;Name=BAT2D1;Parent=ENST00000392078_N
chr1	protein_coding	exon	171492574	171492661	.	+	.	ID=ENST00000392078_N.9;Name=BAT2D1;Parent=ENST00000392078_N
chr1	protein_coding	exon	171493960	171494104	.	+	.	ID=ENST00000392078_N.10;Name=BAT2D1;Parent=ENST00000392078_N
chr1	protein_coding	exon	171496930	171496983	.	+	.	ID=ENST00000392078_N.11;Name=BAT2D1;Parent=ENST00000392078_N
chr1	protein_coding	exon	171501482	171502100	.	+	.	ID=ENST00000392078_N.12;Name=BAT2D1;Parent=ENST00000392078_N
chr1	protein_coding	exon	171504567	171504736	.	+	.	ID=ENST00000392078_N.13;Name=BAT2D1;Parent=ENST00000392078_N
chr1	protein_coding	exon	171505168	171505417	.	+	.	ID=ENST00000392078_N.14;Name=BAT2D1;Parent=ENST00000392078_N
chr1	protein_coding	exon	171506402	171506612	.	+	.	ID=ENST00000392078_N.15;Name=BAT2D1;Parent=ENST00000392078_N
chr1	protein_coding	exon	171509110	171511368	.	+	.	ID=ENST00000392078_N.16;Name=BAT2D1;Parent=ENST00000392078_N
chr1	protein_coding	exon	171514618	171514826	.	+	.	ID=ENST00000392078_N.17;Name=BAT2D1;Parent=ENST00000392078_N
chr1	protein_coding	exon	171519225	171519379	.	+	.	ID=ENST00000392078_N.18;Name=BAT2D1;Parent=ENST00000392078_N
chr1	protein_coding	exon	171526379	171527282	.	+	.	ID=ENST00000392078_N.19;Name=BAT2D1;Parent=ENST00000392078_N
chr1	protein_coding	exon	171530157	171530242	.	+	.	ID=ENST00000392078_N.20;Name=BAT2D1;Parent=ENST00000392078_N
chr1	protein_coding	exon	171535372	171535560	.	+	.	ID=ENST00000392078_N.21;Name=BAT2D1;Parent=ENST00000392078_N
chr1	protein_coding	exon	171535731	171535982	.	+	.	ID=ENST00000392078_N.22;Name=BAT2D1;Parent=ENST00000392078_N
chr1	protein_coding	exon	171537386	171537478	.	+	.	ID=ENST00000392078_N.23;Name=BAT2D1;Parent=ENST00000392078_N
chr1	protein_coding	exon	171540459	171540560	.	+	.	ID=ENST00000392078_N.24;Name=BAT2D1;Parent=ENST00000392078_N
chr1	protein_coding	exon	171544066	171544267	.	+	.	ID=ENST00000392078_N.25;Name=BAT2D1;Parent=ENST00000392078_N
chr1	protein_coding	exon	171546573	171546776	.	+	.	ID=ENST00000392078_N.26;Name=BAT2D1;Parent=ENST00000392078_N
chr1	protein_coding	exon	171548493	171548605	.	+	.	ID=ENST00000392078_N.27;Name=BAT2D1;Parent=ENST00000392078_N
chr1	protein_coding	exon	171548967	171549103	.	+	.	ID=ENST00000392078_N.28;Name=BAT2D1;Parent=ENST00000392078_N
chr1	protein_coding	exon	171553095	171553326	.	+	.	ID=ENST00000392078_N.29;Name=BAT2D1;Parent=ENST00000392078_N
chr1	protein_coding	exon	171553558	171553665	.	+	.	ID=ENST00000392078_N.30;Name=BAT2D1;Parent=ENST00000392078_N
chr1	protein_coding	exon	171556142	171556360	.	+	.	ID=ENST00000392078_N.31;Name=BAT2D1;Parent=ENST00000392078_N
chr1	protein_coding	exon	171557518	171557644	.	+	.	ID=ENST00000392078_N.33;Name=BAT2D1;Parent=ENST00000392078_N
chr1	protein_coding	exon	171558508	171558744	.	+	.	ID=ENST00000392078_N.34;Name=BAT2D1;Parent=ENST00000392078_N
chr1	protein_coding	exon	171560726	171562649	.	+	.	ID=ENST00000392078_N.35;Name=BAT2D1;Parent=ENST00000392078_N
chr1	protein_coding	gene	33402046	33430349	.	-	.	ID=ENSG00000116514;Name=RNF19B
chr1	protein_coding	mRNA	33402057	33430286	.	-	.	ID=ENST00000405457;Name=RNF19B;Parent=ENSG00000116514
chr1	protein_coding	exon	33430194	33430286	.	-	.	ID=ENST00000405457.1;Name=RNF19B;Parent=ENST00000405457
chr1	protein_coding	exon	33429652	33429890	.	-	.	ID=ENST00000405457.2;Name=RNF19B;Parent=ENST00000405457
chr1	protein_coding	exon	33415170	33415375	.	-	.	ID=ENST00000405457.3;Name=RNF19B;Parent=ENST00000405457
chr1	protein_coding	exon	33413823	33413964	.	-	.	ID=ENST00000405457.4;Name=RNF19B;Parent=ENST00000405457
chr1	protein_coding	exon	33412003	33412165	.	-	.	ID=ENST00000405457.5;Name=RNF19B;Parent=ENST00000405457
chr1	protein_coding	exon	33411115	33411229	.	-	.	ID=ENST00000405457.6;Name=RNF19B;Parent=ENST00000405457
chr1	protein_coding	exon	33409620	33409760	.	-	.	ID=ENST00000405457.7;Name=RNF19B;Parent=ENST00000405457
chr1	protein_coding	exon	33407853	33408060	.	-	.	ID=ENST00000405457.8;Name=RNF19B;Parent=ENST00000405457
chr1	protein_coding	exon	33403998	33404129	.	-	.	ID=ENST00000405457.9;Name=RNF19B;Parent=ENST00000405457
chr1	protein_coding	exon	33402057	33402910	.	-	.	ID=ENST00000405457.10;Name=RNF19B;Parent=ENST00000405457
chr1	protein_coding	mRNA	33402055	33429891	.	-	.	ID=ENST00000235150;Name=RNF19B;Parent=ENSG00000116514
chr1	protein_coding	exon	33429652	33429891	.	-	.	ID=ENST00000235150.1;Name=RNF19B;Parent=ENST00000235150
chr1	protein_coding	exon	33415170	33415375	.	-	.	ID=ENST00000235150.2;Name=RNF19B;Parent=ENST00000235150
chr1	protein_coding	exon	33413823	33413964	.	-	.	ID=ENST00000235150.3;Name=RNF19B;Parent=ENST00000235150
chr1	protein_coding	exon	33412003	33412165	.	-	.	ID=ENST00000235150.4;Name=RNF19B;Parent=ENST00000235150
chr1	protein_coding	exon	33411115	33411229	.	-	.	ID=ENST00000235150.5;Name=RNF19B;Parent=ENST00000235150
chr1	protein_coding	exon	33409620	33409760	.	-	.	ID=ENST00000235150.6;Name=RNF19B;Parent=ENST00000235150
chr1	protein_coding	exon	33407853	33408060	.	-	.	ID=ENST00000235150.7;Name=RNF19B;Parent=ENST00000235150
chr1	protein_coding	exon	33403998	33404129	.	-	.	ID=ENST00000235150.8;Name=RNF19B;Parent=ENST00000235150
chr1	protein_coding	exon	33402055	33402910	.	-	.	ID=ENST00000235150.9;Name=RNF19B;Parent=ENST00000235150
chr1	protein_coding	mRNA	33402050	33430286	.	-	.	ID=ENST00000401899;Name=RNF19B;Parent=ENSG00000116514
chr1	protein_coding	exon	33429652	33430286	.	-	.	ID=ENST00000401899.1;Name=RNF19B;Parent=ENST00000401899
chr1	protein_coding	exon	33415170	33415375	.	-	.	ID=ENST00000401899.2;Name=RNF19B;Parent=ENST00000401899
chr1	protein_coding	exon	33413823	33413967	.	-	.	ID=ENST00000401899.3;Name=RNF19B;Parent=ENST00000401899
chr1	protein_coding	exon	33412003	33412165	.	-	.	ID=ENST00000401899.4;Name=RNF19B;Parent=ENST00000401899
chr1	protein_coding	exon	33411115	33411229	.	-	.	ID=ENST00000401899.5;Name=RNF19B;Parent=ENST00000401899
chr1	protein_coding	exon	33409620	33409760	.	-	.	ID=ENST00000401899.6;Name=RNF19B;Parent=ENST00000401899
chr1	protein_coding	exon	33407853	33408060	.	-	.	ID=ENST00000401899.7;Name=RNF19B;Parent=ENST00000401899
chr1	protein_coding	exon	33403998	33404129	.	-	.	ID=ENST00000401899.8;Name=RNF19B;Parent=ENST00000401899
chr1	protein_coding	exon	33402050	33402860	.	-	.	ID=ENST00000401899.9;Name=RNF19B;Parent=ENST00000401899
chr1	protein_coding	mRNA	33402050	33430286	.	-	.	ID=ENST00000356990;Name=RNF19B;Parent=ENSG00000116514
chr1	protein_coding	exon	33429652	33430286	.	-	.	ID=ENST00000356990.1;Name=RNF19B;Parent=ENST00000356990
chr1	protein_coding	exon	33415170	33415375	.	-	.	ID=ENST00000356990.2;Name=RNF19B;Parent=ENST00000356990
chr1	protein_coding	exon	33413823	33413964	.	-	.	ID=ENST00000356990.3;Name=RNF19B;Parent=ENST00000356990
chr1	protein_coding	exon	33412003	33412165	.	-	.	ID=ENST00000356990.4;Name=RNF19B;Parent=ENST00000356990
chr1	protein_coding	exon	33411115	33411229	.	-	.	ID=ENST00000356990.5;Name=RNF19B;Parent=ENST00000356990
chr1	protein_coding	exon	33409620	33409760	.	-	.	ID=ENST00000356990.6;Name=RNF19B;Parent=ENST00000356990
chr1	protein_coding	exon	33407853	33408060	.	-	.	ID=ENST00000356990.7;Name=RNF19B;Parent=ENST00000356990
chr1	protein_coding	exon	33403998	33404129	.	-	.	ID=ENST00000356990.8;Name=RNF19B;Parent=ENST00000356990
chr1	protein_coding	exon	33402050	33402910	.	-	.	ID=ENST00000356990.9;Name=RNF19B;Parent=ENST00000356990
chr1	protein_coding	mRNA	33402046	33430349	.	-	.	ID=ENST00000373456;Name=RNF19B;Parent=ENSG00000116514
chr1	protein_coding	exon	33429652	33430349	.	-	.	ID=ENST00000373456.1;Name=RNF19B;Parent=ENST00000373456
chr1	protein_coding	exon	33415170	33415375	.	-	.	ID=ENST00000373456.2;Name=RNF19B;Parent=ENST00000373456
chr1	protein_coding	exon	33413823	33413967	.	-	.	ID=ENST00000373456.3;Name=RNF19B;Parent=ENST00000373456
chr1	protein_coding	exon	33412003	33412165	.	-	.	ID=ENST00000373456.4;Name=RNF19B;Parent=ENST00000373456
chr1	protein_coding	exon	33411115	33411229	.	-	.	ID=ENST00000373456.5;Name=RNF19B;Parent=ENST00000373456
chr1	protein_coding	exon	33409620	33409760	.	-	.	ID=ENST00000373456.6;Name=RNF19B;Parent=ENST00000373456
chr1	protein_coding	exon	33407853	33408060	.	-	.	ID=ENST00000373456.7;Name=RNF19B;Parent=ENST00000373456
chr1	protein_coding	exon	33403998	33404129	.	-	.	ID=ENST00000373456.8;Name=RNF19B;Parent=ENST00000373456
chr1	protein_coding	exon	33402046	33402860	.	-	.	ID=ENST00000373456.9;Name=RNF19B;Parent=ENST00000373456
chr1	protein_coding	mRNA	33402050	33430286	.	-	.	ID=ENST00000401899_N;Name=RNF19B;Parent=ENSG00000116514
chr1	protein_coding	exon	33429652	33430286	.	-	.	ID=ENST00000401899_N.1;Name=RNF19B;Parent=ENST00000401899_N
chr1	protein_coding	exon	33415170	33415375	.	-	.	ID=ENST00000401899_N.2;Name=RNF19B;Parent=ENST00000401899_N
chr1	protein_coding	exon	33413823	33413967	.	-	.	ID=ENST00000401899_N.3;Name=RNF19B;Parent=ENST00000401899_N
chr1	protein_coding	exon	33412003	33412165	.	-	.	ID=ENST00000401899_N.4;Name=RNF19B;Parent=ENST00000401899_N
chr1	protein_coding	exon	33411115	33411229	.	-	.	ID=ENST00000401899_N.5;Name=RNF19B;Parent=ENST00000401899_N
chr1	protein_coding	exon	33409620	33409760	.	-	.	ID=ENST00000401899_N.6;Name=RNF19B;Parent=ENST00000401899_N
chr1	protein_coding	exon	33407853	33408060	.	-	.	ID=ENST00000401899_N.7;Name=RNF19B;Parent=ENST00000401899_N
chr1	protein_coding	exon	33402050	33402860	.	-	.	ID=ENST00000401899_N.9;Name=RNF19B;Parent=ENST00000401899_N
chr1	protein_coding	mRNA	33402046	33430349	.	-	.	ID=ENST00000373456_N;Name=RNF19B;Parent=ENSG00000116514
chr1	protein_coding	exon	33429652	33430349	.	-	.	ID=ENST00000373456_N.1;Name=RNF19B;Parent=ENST00000373456_N
chr1	protein_coding	exon	33415170	33415375	.	-	.	ID=ENST00000373456_N.2;Name=RNF19B;Parent=ENST00000373456_N
chr1	protein_coding	exon	33413823	33413967	.	-	.	ID=ENST00000373456_N.3;Name=RNF19B;Parent=ENST00000373456_N
chr1	protein_coding	exon	33412003	33412165	.	-	.	ID=ENST00000373456_N.4;Name=RNF19B;Parent=ENST00000373456_N
chr1	protein_coding	exon	33411115	33411229	.	-	.	ID=ENST00000373456_N.5;Name=RNF19B;Parent=ENST00000373456_N
chr1	protein_coding	exon	33409620	33409760	.	-	.	ID=ENST00000373456_N.6;Name=RNF19B;Parent=ENST00000373456_N
chr1	protein_coding	exon	33407853	33408060	.	-	.	ID=ENST00000373456_N.7;Name=RNF19B;Parent=ENST00000373456_N
chr1	protein_coding	exon	33402046	33402860	.	-	.	ID=ENST00000373456_N.9;Name=RNF19B;Parent=ENST00000373456_N
chr17	protein_coding	gene	3907739	4046314	.	-	.	ID=ENSG00000074755;Name=ZZEF1
chr17	protein_coding	mRNA	3979910	4046253	.	-	.	ID=ENST00000418156;Name=ZZEF1;Parent=ENSG00000074755
chr17	protein_coding	exon	4045836	4046253	.	-	.	ID=ENST00000418156.1;Name=ZZEF1;Parent=ENST00000418156
chr17	protein_coding	exon	4027201	4027345	.	-	.	ID=ENST00000418156.2;Name=ZZEF1;Parent=ENST00000418156
chr17	protein_coding	exon	4020266	4020460	.	-	.	ID=ENST00000418156.3;Name=ZZEF1;Parent=ENST00000418156
chr17	protein_coding	exon	4017593	4017764	.	-	.	ID=ENST00000418156.4;Name=ZZEF1;Parent=ENST00000418156
chr17	protein_coding	exon	4015903	4016102	.	-	.	ID=ENST00000418156.5;Name=ZZEF1;Parent=ENST00000418156
chr17	protein_coding	exon	4012947	4013157	.	-	.	ID=ENST00000418156.6;Name=ZZEF1;Parent=ENST00000418156
chr17	protein_coding	exon	4008987	4009103	.	-	.	ID=ENST00000418156.7;Name=ZZEF1;Parent=ENST00000418156
chr17	protein_coding	exon	4007927	4008105	.	-	.	ID=ENST00000418156.8;Name=ZZEF1;Parent=ENST00000418156
chr17	protein_coding	exon	4005611	4005709	.	-	.	ID=ENST00000418156.9;Name=ZZEF1;Parent=ENST00000418156
chr17	protein_coding	exon	3999903	3999994	.	-	.	ID=ENST00000418156.10;Name=ZZEF1;Parent=ENST00000418156
chr17	protein_coding	exon	3999125	3999273	.	-	.	ID=ENST00000418156.11;Name=ZZEF1;Parent=ENST00000418156
chr17	protein_coding	exon	3994013	3994124	.	-	.	ID=ENST00000418156.12;Name=ZZEF1;Parent=ENST00000418156
chr17	protein_coding	exon	3991972	3992187	.	-	.	ID=ENST00000418156.13;Name=ZZEF1;Parent=ENST00000418156
chr17	protein_coding	exon	3990728	3990828	.	-	.	ID=ENST00000418156.14;Name=ZZEF1;Parent=ENST00000418156
chr17	protein_coding	exon	3989780	3989949	.	-	.	ID=ENST00000418156.15;Name=ZZEF1;Parent=ENST00000418156
chr17	protein_coding	exon	3988964	3989097	.	-	.	ID=ENST00000418156.16;Name=ZZEF1;Parent=ENST00000418156
chr17	protein_coding	exon	3985731	3985798	.	-	.	ID=ENST00000418156.17;Name=ZZEF1;Parent=ENST00000418156
chr17	protein_coding	exon	3984670	3984784	.	-	.	ID=ENST00000418156.18;Name=ZZEF1;Parent=ENST00000418156
chr17	protein_coding	exon	3981177	3981336	.	-	.	ID=ENST00000418156.19;Name=ZZEF1;Parent=ENST00000418156
chr17	protein_coding	exon	3980162	3980283	.	-	.	ID=ENST00000418156.20;Name=ZZEF1;Parent=ENST00000418156
chr17	protein_coding	exon	3979910	3980053	.	-	.	ID=ENST00000418156.21;Name=ZZEF1;Parent=ENST00000418156
chr17	protein_coding	mRNA	3925940	4046253	.	-	.	ID=ENST00000427773;Name=ZZEF1;Parent=ENSG00000074755
chr17	protein_coding	exon	4045836	4046253	.	-	.	ID=ENST00000427773.1;Name=ZZEF1;Parent=ENST00000427773
chr17	protein_coding	exon	4027201	4027345	.	-	.	ID=ENST00000427773.2;Name=ZZEF1;Parent=ENST00000427773
chr17	protein_coding	exon	4020266	4020460	.	-	.	ID=ENST00000427773.3;Name=ZZEF1;Parent=ENST00000427773
chr17	protein_coding	exon	4017593	4017764	.	-	.	ID=ENST00000427773.4;Name=ZZEF1;Parent=ENST00000427773
chr17	protein_coding	exon	4015903	4016102	.	-	.	ID=ENST00000427773.5;Name=ZZEF1;Parent=ENST00000427773
chr17	protein_coding	exon	4012947	4013157	.	-	.	ID=ENST00000427773.6;Name=ZZEF1;Parent=ENST00000427773
chr17	protein_coding	exon	4008987	4009103	.	-	.	ID=ENST00000427773.7;Name=ZZEF1;Parent=ENST00000427773
chr17	protein_coding	exon	4007927	4008105	.	-	.	ID=ENST00000427773.8;Name=ZZEF1;Parent=ENST00000427773
chr17	protein_coding	exon	4005611	4005709	.	-	.	ID=ENST00000427773.9;Name=ZZEF1;Parent=ENST00000427773
chr17	protein_coding	exon	3999903	3999994	.	-	.	ID=ENST00000427773.10;Name=ZZEF1;Parent=ENST00000427773
chr17	protein_coding	exon	3999125	3999273	.	-	.	ID=ENST00000427773.11;Name=ZZEF1;Parent=ENST00000427773
chr17	protein_coding	exon	3994013	3994124	.	-	.	ID=ENST00000427773.12;Name=ZZEF1;Parent=ENST00000427773
chr17	protein_coding	exon	3991972	3992187	.	-	.	ID=ENST00000427773.13;Name=ZZEF1;Parent=ENST00000427773
chr17	protein_coding	exon	3990728	3990828	.	-	.	ID=ENST00000427773.14;Name=ZZEF1;Parent=ENST00000427773
chr17	protein_coding	exon	3989780	3989949	.	-	.	ID=ENST00000427773.15;Name=ZZEF1;Parent=ENST00000427773
chr17	protein_coding	exon	3988964	3989097	.	-	.	ID=ENST00000427773.16;Name=ZZEF1;Parent=ENST00000427773
chr17	protein_coding	exon	3985731	3985798	.	-	.	ID=ENST00000427773.17;Name=ZZEF1;Parent=ENST00000427773
chr17	protein_coding	exon	3984670	3984784	.	-	.	ID=ENST00000427773.18;Name=ZZEF1;Parent=ENST00000427773
chr17	protein_coding	exon	3981177	3981336	.	-	.	ID=ENST00000427773.19;Name=ZZEF1;Parent=ENST00000427773
chr17	protein_coding	exon	3980162	3980283	.	-	.	ID=ENST00000427773.20;Name=ZZEF1;Parent=ENST00000427773
chr17	protein_coding	exon	3979931	3980053	.	-	.	ID=ENST00000427773.21;Name=ZZEF1;Parent=ENST00000427773
chr17	protein_coding	exon	3978557	3978723	.	-	.	ID=ENST00000427773.22;Name=ZZEF1;Parent=ENST00000427773
chr17	protein_coding	exon	3978391	3978472	.	-	.	ID=ENST00000427773.23;Name=ZZEF1;Parent=ENST00000427773
chr17	protein_coding	exon	3977444	3977645	.	-	.	ID=ENST00000427773.24;Name=ZZEF1;Parent=ENST00000427773
chr17	protein_coding	exon	3975902	3976050	.	-	.	ID=ENST00000427773.25;Name=ZZEF1;Parent=ENST00000427773
chr17	protein_coding	exon	3973978	3974218	.	-	.	ID=ENST00000427773.26;Name=ZZEF1;Parent=ENST00000427773
chr17	protein_coding	exon	3970457	3970536	.	-	.	ID=ENST00000427773.27;Name=ZZEF1;Parent=ENST00000427773
chr17	protein_coding	exon	3969741	3969834	.	-	.	ID=ENST00000427773.28;Name=ZZEF1;Parent=ENST00000427773
chr17	protein_coding	exon	3967655	3968123	.	-	.	ID=ENST00000427773.29;Name=ZZEF1;Parent=ENST00000427773
chr17	protein_coding	exon	3966047	3966211	.	-	.	ID=ENST00000427773.30;Name=ZZEF1;Parent=ENST00000427773
chr17	protein_coding	exon	3962465	3962584	.	-	.	ID=ENST00000427773.31;Name=ZZEF1;Parent=ENST00000427773
chr17	protein_coding	exon	3961288	3961449	.	-	.	ID=ENST00000427773.32;Name=ZZEF1;Parent=ENST00000427773
chr17	protein_coding	exon	3959510	3959639	.	-	.	ID=ENST00000427773.33;Name=ZZEF1;Parent=ENST00000427773
chr17	protein_coding	exon	3957351	3957489	.	-	.	ID=ENST00000427773.34;Name=ZZEF1;Parent=ENST00000427773
chr17	protein_coding	exon	3955265	3955430	.	-	.	ID=ENST00000427773.35;Name=ZZEF1;Parent=ENST00000427773
chr17	protein_coding	exon	3954075	3954337	.	-	.	ID=ENST00000427773.36;Name=ZZEF1;Parent=ENST00000427773
chr17	protein_coding	exon	3953002	3953153	.	-	.	ID=ENST00000427773.37;Name=ZZEF1;Parent=ENST00000427773
chr17	protein_coding	exon	3947518	3947668	.	-	.	ID=ENST00000427773.38;Name=ZZEF1;Parent=ENST00000427773
chr17	protein_coding	exon	3945723	3945862	.	-	.	ID=ENST00000427773.39;Name=ZZEF1;Parent=ENST00000427773
chr17	protein_coding	exon	3937309	3937586	.	-	.	ID=ENST00000427773.40;Name=ZZEF1;Parent=ENST00000427773
chr17	protein_coding	exon	3936122	3936296	.	-	.	ID=ENST00000427773.41;Name=ZZEF1;Parent=ENST00000427773
chr17	protein_coding	exon	3935420	3935552	.	-	.	ID=ENST00000427773.42;Name=ZZEF1;Parent=ENST00000427773
chr17	protein_coding	exon	3928213	3928412	.	-	.	ID=ENST00000427773.43;Name=ZZEF1;Parent=ENST00000427773
chr17	protein_coding	exon	3925940	3926122	.	-	.	ID=ENST00000427773.44;Name=ZZEF1;Parent=ENST00000427773
chr17	protein_coding	mRNA	3912802	3926036	.	-	.	ID=ENST00000414864;Name=ZZEF1;Parent=ENSG00000074755
chr17	protein_coding	exon	3926003	3926036	.	-	.	ID=ENST00000414864.1;Name=ZZEF1;Parent=ENST00000414864
chr17	protein_coding	exon	3924423	3924614	.	-	.	ID=ENST00000414864.2;Name=ZZEF1;Parent=ENST00000414864
chr17	protein_coding	exon	3922963	3923063	.	-	.	ID=ENST00000414864.3;Name=ZZEF1;Parent=ENST00000414864
chr17	protein_coding	exon	3921130	3921265	.	-	.	ID=ENST00000414864.4;Name=ZZEF1;Parent=ENST00000414864
chr17	protein_coding	exon	3920665	3921024	.	-	.	ID=ENST00000414864.5;Name=ZZEF1;Parent=ENST00000414864
chr17	protein_coding	exon	3919617	3919760	.	-	.	ID=ENST00000414864.6;Name=ZZEF1;Parent=ENST00000414864
chr17	protein_coding	exon	3917641	3917809	.	-	.	ID=ENST00000414864.7;Name=ZZEF1;Parent=ENST00000414864
chr17	protein_coding	exon	3917384	3917482	.	-	.	ID=ENST00000414864.8;Name=ZZEF1;Parent=ENST00000414864
chr17	protein_coding	exon	3916743	3916908	.	-	.	ID=ENST00000414864.9;Name=ZZEF1;Parent=ENST00000414864
chr17	protein_coding	exon	3912802	3913051	.	-	.	ID=ENST00000414864.10;Name=ZZEF1;Parent=ENST00000414864
chr17	protein_coding	mRNA	3907739	4046314	.	-	.	ID=ENST00000381638;Name=ZZEF1;Parent=ENSG00000074755
chr17	protein_coding	exon	4045836	4046314	.	-	.	ID=ENST00000381638.1;Name=ZZEF1;Parent=ENST00000381638
chr17	protein_coding	exon	4027201	4027345	.	-	.	ID=ENST00000381638.2;Name=ZZEF1;Parent=ENST00000381638
chr17	protein_coding	exon	4020266	4020460	.	-	.	ID=ENST00000381638.3;Name=ZZEF1;Parent=ENST00000381638
chr17	protein_coding	exon	4017593	4017764	.	-	.	ID=ENST00000381638.4;Name=ZZEF1;Parent=ENST00000381638
chr17	protein_coding	exon	4015903	4016102	.	-	.	ID=ENST00000381638.5;Name=ZZEF1;Parent=ENST00000381638
chr17	protein_coding	exon	4012947	4013157	.	-	.	ID=ENST00000381638.6;Name=ZZEF1;Parent=ENST00000381638
chr17	protein_coding	exon	4008987	4009103	.	-	.	ID=ENST00000381638.7;Name=ZZEF1;Parent=ENST00000381638
chr17	protein_coding	exon	4007927	4008105	.	-	.	ID=ENST00000381638.8;Name=ZZEF1;Parent=ENST00000381638
chr17	protein_coding	exon	4005611	4005709	.	-	.	ID=ENST00000381638.9;Name=ZZEF1;Parent=ENST00000381638
chr17	protein_coding	exon	3999903	3999994	.	-	.	ID=ENST00000381638.10;Name=ZZEF1;Parent=ENST00000381638
chr17	protein_coding	exon	3999125	3999273	.	-	.	ID=ENST00000381638.11;Name=ZZEF1;Parent=ENST00000381638
chr17	protein_coding	exon	3994013	3994124	.	-	.	ID=ENST00000381638.12;Name=ZZEF1;Parent=ENST00000381638
chr17	protein_coding	exon	3991972	3992187	.	-	.	ID=ENST00000381638.13;Name=ZZEF1;Parent=ENST00000381638
chr17	protein_coding	exon	3990728	3990828	.	-	.	ID=ENST00000381638.14;Name=ZZEF1;Parent=ENST00000381638
chr17	protein_coding	exon	3989780	3989949	.	-	.	ID=ENST00000381638.15;Name=ZZEF1;Parent=ENST00000381638
chr17	protein_coding	exon	3988964	3989097	.	-	.	ID=ENST00000381638.16;Name=ZZEF1;Parent=ENST00000381638
chr17	protein_coding	exon	3985731	3985798	.	-	.	ID=ENST00000381638.17;Name=ZZEF1;Parent=ENST00000381638
chr17	protein_coding	exon	3984670	3984784	.	-	.	ID=ENST00000381638.18;Name=ZZEF1;Parent=ENST00000381638
chr17	protein_coding	exon	3981177	3981336	.	-	.	ID=ENST00000381638.19;Name=ZZEF1;Parent=ENST00000381638
chr17	protein_coding	exon	3980162	3980283	.	-	.	ID=ENST00000381638.20;Name=ZZEF1;Parent=ENST00000381638
chr17	protein_coding	exon	3979931	3980053	.	-	.	ID=ENST00000381638.21;Name=ZZEF1;Parent=ENST00000381638
chr17	protein_coding	exon	3978557	3978723	.	-	.	ID=ENST00000381638.22;Name=ZZEF1;Parent=ENST00000381638
chr17	protein_coding	exon	3978391	3978472	.	-	.	ID=ENST00000381638.23;Name=ZZEF1;Parent=ENST00000381638
chr17	protein_coding	exon	3977444	3977645	.	-	.	ID=ENST00000381638.24;Name=ZZEF1;Parent=ENST00000381638
chr17	protein_coding	exon	3975902	3976050	.	-	.	ID=ENST00000381638.25;Name=ZZEF1;Parent=ENST00000381638
chr17	protein_coding	exon	3973978	3974218	.	-	.	ID=ENST00000381638.26;Name=ZZEF1;Parent=ENST00000381638
chr17	protein_coding	exon	3970457	3970536	.	-	.	ID=ENST00000381638.27;Name=ZZEF1;Parent=ENST00000381638
chr17	protein_coding	exon	3969741	3969834	.	-	.	ID=ENST00000381638.28;Name=ZZEF1;Parent=ENST00000381638
chr17	protein_coding	exon	3967655	3968123	.	-	.	ID=ENST00000381638.29;Name=ZZEF1;Parent=ENST00000381638
chr17	protein_coding	exon	3966047	3966211	.	-	.	ID=ENST00000381638.30;Name=ZZEF1;Parent=ENST00000381638
chr17	protein_coding	exon	3962465	3962584	.	-	.	ID=ENST00000381638.31;Name=ZZEF1;Parent=ENST00000381638
chr17	protein_coding	exon	3961288	3961449	.	-	.	ID=ENST00000381638.32;Name=ZZEF1;Parent=ENST00000381638
chr17	protein_coding	exon	3959510	3959639	.	-	.	ID=ENST00000381638.33;Name=ZZEF1;Parent=ENST00000381638
chr17	protein_coding	exon	3957351	3957489	.	-	.	ID=ENST00000381638.34;Name=ZZEF1;Parent=ENST00000381638
chr17	protein_coding	exon	3955265	3955430	.	-	.	ID=ENST00000381638.35;Name=ZZEF1;Parent=ENST00000381638
chr17	protein_coding	exon	3954075	3954337	.	-	.	ID=ENST00000381638.36;Name=ZZEF1;Parent=ENST00000381638
chr17	protein_coding	exon	3953002	3953153	.	-	.	ID=ENST00000381638.37;Name=ZZEF1;Parent=ENST00000381638
chr17	protein_coding	exon	3947518	3947668	.	-	.	ID=ENST00000381638.38;Name=ZZEF1;Parent=ENST00000381638
chr17	protein_coding	exon	3945723	3945862	.	-	.	ID=ENST00000381638.39;Name=ZZEF1;Parent=ENST00000381638
chr17	protein_coding	exon	3937309	3937586	.	-	.	ID=ENST00000381638.40;Name=ZZEF1;Parent=ENST00000381638
chr17	protein_coding	exon	3936122	3936296	.	-	.	ID=ENST00000381638.41;Name=ZZEF1;Parent=ENST00000381638
chr17	protein_coding	exon	3935420	3935552	.	-	.	ID=ENST00000381638.42;Name=ZZEF1;Parent=ENST00000381638
chr17	protein_coding	exon	3928213	3928412	.	-	.	ID=ENST00000381638.43;Name=ZZEF1;Parent=ENST00000381638
chr17	protein_coding	exon	3926003	3926122	.	-	.	ID=ENST00000381638.44;Name=ZZEF1;Parent=ENST00000381638
chr17	protein_coding	exon	3924423	3924614	.	-	.	ID=ENST00000381638.45;Name=ZZEF1;Parent=ENST00000381638
chr17	protein_coding	exon	3922963	3923063	.	-	.	ID=ENST00000381638.46;Name=ZZEF1;Parent=ENST00000381638
chr17	protein_coding	exon	3921130	3921265	.	-	.	ID=ENST00000381638.47;Name=ZZEF1;Parent=ENST00000381638
chr17	protein_coding	exon	3920665	3921024	.	-	.	ID=ENST00000381638.48;Name=ZZEF1;Parent=ENST00000381638
chr17	protein_coding	exon	3919617	3919760	.	-	.	ID=ENST00000381638.49;Name=ZZEF1;Parent=ENST00000381638
chr17	protein_coding	exon	3917641	3917809	.	-	.	ID=ENST00000381638.50;Name=ZZEF1;Parent=ENST00000381638
chr17	protein_coding	exon	3917384	3917482	.	-	.	ID=ENST00000381638.51;Name=ZZEF1;Parent=ENST00000381638
chr17	protein_coding	exon	3916743	3916908	.	-	.	ID=ENST00000381638.52;Name=ZZEF1;Parent=ENST00000381638
chr17	protein_coding	exon	3912898	3913051	.	-	.	ID=ENST00000381638.53;Name=ZZEF1;Parent=ENST00000381638
chr17	protein_coding	exon	3912177	3912248	.	-	.	ID=ENST00000381638.54;Name=ZZEF1;Parent=ENST00000381638
chr17	protein_coding	exon	3907739	3910264	.	-	.	ID=ENST00000381638.55;Name=ZZEF1;Parent=ENST00000381638
chr17	protein_coding	mRNA	3925940	4046253	.	-	.	ID=ENST00000427773_N;Name=ZZEF1;Parent=ENSG00000074755
chr17	protein_coding	exon	4045836	4046253	.	-	.	ID=ENST00000427773_N.1;Name=ZZEF1;Parent=ENST00000427773_N
chr17	protein_coding	exon	4027201	4027345	.	-	.	ID=ENST00000427773_N.2;Name=ZZEF1;Parent=ENST00000427773_N
chr17	protein_coding	exon	4020266	4020460	.	-	.	ID=ENST00000427773_N.3;Name=ZZEF1;Parent=ENST00000427773_N
chr17	protein_coding	exon	4017593	4017764	.	-	.	ID=ENST00000427773_N.4;Name=ZZEF1;Parent=ENST00000427773_N
chr17	protein_coding	exon	4015903	4016102	.	-	.	ID=ENST00000427773_N.5;Name=ZZEF1;Parent=ENST00000427773_N
chr17	protein_coding	exon	4012947	4013157	.	-	.	ID=ENST00000427773_N.6;Name=ZZEF1;Parent=ENST00000427773_N
chr17	protein_coding	exon	4008987	4009103	.	-	.	ID=ENST00000427773_N.7;Name=ZZEF1;Parent=ENST00000427773_N
chr17	protein_coding	exon	4007927	4008105	.	-	.	ID=ENST00000427773_N.8;Name=ZZEF1;Parent=ENST00000427773_N
chr17	protein_coding	exon	4005611	4005709	.	-	.	ID=ENST00000427773_N.9;Name=ZZEF1;Parent=ENST00000427773_N
chr17	protein_coding	exon	3999903	3999994	.	-	.	ID=ENST00000427773_N.10;Name=ZZEF1;Parent=ENST00000427773_N
chr17	protein_coding	exon	3999125	3999273	.	-	.	ID=ENST00000427773_N.11;Name=ZZEF1;Parent=ENST00000427773_N
chr17	protein_coding	exon	3994013	3994124	.	-	.	ID=ENST00000427773_N.12;Name=ZZEF1;Parent=ENST00000427773_N
chr17	protein_coding	exon	3991972	3992187	.	-	.	ID=ENST00000427773_N.13;Name=ZZEF1;Parent=ENST00000427773_N
chr17	protein_coding	exon	3990728	3990828	.	-	.	ID=ENST00000427773_N.14;Name=ZZEF1;Parent=ENST00000427773_N
chr17	protein_coding	exon	3989780	3989949	.	-	.	ID=ENST00000427773_N.15;Name=ZZEF1;Parent=ENST00000427773_N
chr17	protein_coding	exon	3988964	3989097	.	-	.	ID=ENST00000427773_N.16;Name=ZZEF1;Parent=ENST00000427773_N
chr17	protein_coding	exon	3985731	3985798	.	-	.	ID=ENST00000427773_N.17;Name=ZZEF1;Parent=ENST00000427773_N
chr17	protein_coding	exon	3984670	3984784	.	-	.	ID=ENST00000427773_N.18;Name=ZZEF1;Parent=ENST00000427773_N
chr17	protein_coding	exon	3981177	3981336	.	-	.	ID=ENST00000427773_N.19;Name=ZZEF1;Parent=ENST00000427773_N
chr17	protein_coding	exon	3980162	3980283	.	-	.	ID=ENST00000427773_N.20;Name=ZZEF1;Parent=ENST00000427773_N
chr17	protein_coding	exon	3979931	3980053	.	-	.	ID=ENST00000427773_N.21;Name=ZZEF1;Parent=ENST00000427773_N
chr17	protein_coding	exon	3978557	3978723	.	-	.	ID=ENST00000427773_N.22;Name=ZZEF1;Parent=ENST00000427773_N
chr17	protein_coding	exon	3978391	3978472	.	-	.	ID=ENST00000427773_N.23;Name=ZZEF1;Parent=ENST00000427773_N
chr17	protein_coding	exon	3977444	3977645	.	-	.	ID=ENST00000427773_N.24;Name=ZZEF1;Parent=ENST00000427773_N
chr17	protein_coding	exon	3975902	3976050	.	-	.	ID=ENST00000427773_N.25;Name=ZZEF1;Parent=ENST00000427773_N
chr17	protein_coding	exon	3973978	3974218	.	-	.	ID=ENST00000427773_N.26;Name=ZZEF1;Parent=ENST00000427773_N
chr17	protein_coding	exon	3970457	3970536	.	-	.	ID=ENST00000427773_N.27;Name=ZZEF1;Parent=ENST00000427773_N
chr17	protein_coding	exon	3969741	3969834	.	-	.	ID=ENST00000427773_N.28;Name=ZZEF1;Parent=ENST00000427773_N
chr17	protein_coding	exon	3967655	3968123	.	-	.	ID=ENST00000427773_N.29;Name=ZZEF1;Parent=ENST00000427773_N
chr17	protein_coding	exon	3966047	3966211	.	-	.	ID=ENST00000427773_N.30;Name=ZZEF1;Parent=ENST00000427773_N
chr17	protein_coding	exon	3962465	3962584	.	-	.	ID=ENST00000427773_N.31;Name=ZZEF1;Parent=ENST00000427773_N
chr17	protein_coding	exon	3961288	3961449	.	-	.	ID=ENST00000427773_N.32;Name=ZZEF1;Parent=ENST00000427773_N
chr17	protein_coding	exon	3959510	3959639	.	-	.	ID=ENST00000427773_N.33;Name=ZZEF1;Parent=ENST00000427773_N
chr17	protein_coding	exon	3957351	3957489	.	-	.	ID=ENST00000427773_N.34;Name=ZZEF1;Parent=ENST00000427773_N
chr17	protein_coding	exon	3955265	3955430	.	-	.	ID=ENST00000427773_N.35;Name=ZZEF1;Parent=ENST00000427773_N
chr17	protein_coding	exon	3954075	3954337	.	-	.	ID=ENST00000427773_N.36;Name=ZZEF1;Parent=ENST00000427773_N
chr17	protein_coding	exon	3953002	3953153	.	-	.	ID=ENST00000427773_N.37;Name=ZZEF1;Parent=ENST00000427773_N
chr17	protein_coding	exon	3947518	3947668	.	-	.	ID=ENST00000427773_N.38;Name=ZZEF1;Parent=ENST00000427773_N
chr17	protein_coding	exon	3945723	3945862	.	-	.	ID=ENST00000427773_N.39;Name=ZZEF1;Parent=ENST00000427773_N
chr17	protein_coding	exon	3937309	3937586	.	-	.	ID=ENST00000427773_N.40;Name=ZZEF1;Parent=ENST00000427773_N
chr17	protein_coding	exon	3936122	3936296	.	-	.	ID=ENST00000427773_N.41;Name=ZZEF1;Parent=ENST00000427773_N
chr17	protein_coding	exon	3935420	3935552	.	-	.	ID=ENST00000427773_N.42;Name=ZZEF1;Parent=ENST00000427773_N
chr17	protein_coding	exon	3925940	3926122	.	-	.	ID=ENST00000427773_N.44;Name=ZZEF1;Parent=ENST00000427773_N
chr17	protein_coding	mRNA	3907739	4046314	.	-	.	ID=ENST00000381638_N;Name=ZZEF1;Parent=ENSG00000074755
chr17	protein_coding	exon	4045836	4046314	.	-	.	ID=ENST00000381638_N.1;Name=ZZEF1;Parent=ENST00000381638_N
chr17	protein_coding	exon	4027201	4027345	.	-	.	ID=ENST00000381638_N.2;Name=ZZEF1;Parent=ENST00000381638_N
chr17	protein_coding	exon	4020266	4020460	.	-	.	ID=ENST00000381638_N.3;Name=ZZEF1;Parent=ENST00000381638_N
chr17	protein_coding	exon	4017593	4017764	.	-	.	ID=ENST00000381638_N.4;Name=ZZEF1;Parent=ENST00000381638_N
chr17	protein_coding	exon	4015903	4016102	.	-	.	ID=ENST00000381638_N.5;Name=ZZEF1;Parent=ENST00000381638_N
chr17	protein_coding	exon	4012947	4013157	.	-	.	ID=ENST00000381638_N.6;Name=ZZEF1;Parent=ENST00000381638_N
chr17	protein_coding	exon	4008987	4009103	.	-	.	ID=ENST00000381638_N.7;Name=ZZEF1;Parent=ENST00000381638_N
chr17	protein_coding	exon	4007927	4008105	.	-	.	ID=ENST00000381638_N.8;Name=ZZEF1;Parent=ENST00000381638_N
chr17	protein_coding	exon	4005611	4005709	.	-	.	ID=ENST00000381638_N.9;Name=ZZEF1;Parent=ENST00000381638_N
chr17	protein_coding	exon	3999903	3999994	.	-	.	ID=ENST00000381638_N.10;Name=ZZEF1;Parent=ENST00000381638_N
chr17	protein_coding	exon	3999125	3999273	.	-	.	ID=ENST00000381638_N.11;Name=ZZEF1;Parent=ENST00000381638_N
chr17	protein_coding	exon	3994013	3994124	.	-	.	ID=ENST00000381638_N.12;Name=ZZEF1;Parent=ENST00000381638_N
chr17	protein_coding	exon	3991972	3992187	.	-	.	ID=ENST00000381638_N.13;Name=ZZEF1;Parent=ENST00000381638_N
chr17	protein_coding	exon	3990728	3990828	.	-	.	ID=ENST00000381638_N.14;Name=ZZEF1;Parent=ENST00000381638_N
chr17	protein_coding	exon	3989780	3989949	.	-	.	ID=ENST00000381638_N.15;Name=ZZEF1;Parent=ENST00000381638_N
chr17	protein_coding	exon	3988964	3989097	.	-	.	ID=ENST00000381638_N.16;Name=ZZEF1;Parent=ENST00000381638_N
chr17	protein_coding	exon	3985731	3985798	.	-	.	ID=ENST00000381638_N.17;Name=ZZEF1;Parent=ENST00000381638_N
chr17	protein_coding	exon	3984670	3984784	.	-	.	ID=ENST00000381638_N.18;Name=ZZEF1;Parent=ENST00000381638_N
chr17	protein_coding	exon	3981177	3981336	.	-	.	ID=ENST00000381638_N.19;Name=ZZEF1;Parent=ENST00000381638_N
chr17	protein_coding	exon	3980162	3980283	.	-	.	ID=ENST00000381638_N.20;Name=ZZEF1;Parent=ENST00000381638_N
chr17	protein_coding	exon	3979931	3980053	.	-	.	ID=ENST00000381638_N.21;Name=ZZEF1;Parent=ENST00000381638_N
chr17	protein_coding	exon	3978557	3978723	.	-	.	ID=ENST00000381638_N.22;Name=ZZEF1;Parent=ENST00000381638_N
chr17	protein_coding	exon	3978391	3978472	.	-	.	ID=ENST00000381638_N.23;Name=ZZEF1;Parent=ENST00000381638_N
chr17	protein_coding	exon	3977444	3977645	.	-	.	ID=ENST00000381638_N.24;Name=ZZEF1;Parent=ENST00000381638_N
chr17	protein_coding	exon	3975902	3976050	.	-	.	ID=ENST00000381638_N.25;Name=ZZEF1;Parent=ENST00000381638_N
chr17	protein_coding	exon	3973978	3974218	.	-	.	ID=ENST00000381638_N.26;Name=ZZEF1;Parent=ENST00000381638_N
chr17	protein_coding	exon	3970457	3970536	.	-	.	ID=ENST00000381638_N.27;Name=ZZEF1;Parent=ENST00000381638_N
chr17	protein_coding	exon	3969741	3969834	.	-	.	ID=ENST00000381638_N.28;Name=ZZEF1;Parent=ENST00000381638_N
chr17	protein_coding	exon	3967655	3968123	.	-	.	ID=ENST00000381638_N.29;Name=ZZEF1;Parent=ENST00000381638_N
chr17	protein_coding	exon	3966047	3966211	.	-	.	ID=ENST00000381638_N.30;Name=ZZEF1;Parent=ENST00000381638_N
chr17	protein_coding	exon	3962465	3962584	.	-	.	ID=ENST00000381638_N.31;Name=ZZEF1;Parent=ENST00000381638_N
chr17	protein_coding	exon	3961288	3961449	.	-	.	ID=ENST00000381638_N.32;Name=ZZEF1;Parent=ENST00000381638_N
chr17	protein_coding	exon	3959510	3959639	.	-	.	ID=ENST00000381638_N.33;Name=ZZEF1;Parent=ENST00000381638_N
chr17	protein_coding	exon	3957351	3957489	.	-	.	ID=ENST00000381638_N.34;Name=ZZEF1;Parent=ENST00000381638_N
chr17	protein_coding	exon	3955265	3955430	.	-	.	ID=ENST00000381638_N.35;Name=ZZEF1;Parent=ENST00000381638_N
chr17	protein_coding	exon	3954075	3954337	.	-	.	ID=ENST00000381638_N.36;Name=ZZEF1;Parent=ENST00000381638_N
chr17	protein_coding	exon	3953002	3953153	.	-	.	ID=ENST00000381638_N.37;Name=ZZEF1;Parent=ENST00000381638_N
chr17	protein_coding	exon	3947518	3947668	.	-	.	ID=ENST00000381638_N.38;Name=ZZEF1;Parent=ENST00000381638_N
chr17	protein_coding	exon	3945723	3945862	.	-	.	ID=ENST00000381638_N.39;Name=ZZEF1;Parent=ENST00000381638_N
chr17	protein_coding	exon	3937309	3937586	.	-	.	ID=ENST00000381638_N.40;Name=ZZEF1;Parent=ENST00000381638_N
chr17	protein_coding	exon	3936122	3936296	.	-	.	ID=ENST00000381638_N.41;Name=ZZEF1;Parent=ENST00000381638_N
chr17	protein_coding	exon	3935420	3935552	.	-	.	ID=ENST00000381638_N.42;Name=ZZEF1;Parent=ENST00000381638_N
chr17	protein_coding	exon	3926003	3926122	.	-	.	ID=ENST00000381638_N.44;Name=ZZEF1;Parent=ENST00000381638_N
chr17	protein_coding	exon	3924423	3924614	.	-	.	ID=ENST00000381638_N.45;Name=ZZEF1;Parent=ENST00000381638_N
chr17	protein_coding	exon	3922963	3923063	.	-	.	ID=ENST00000381638_N.46;Name=ZZEF1;Parent=ENST00000381638_N
chr17	protein_coding	exon	3921130	3921265	.	-	.	ID=ENST00000381638_N.47;Name=ZZEF1;Parent=ENST00000381638_N
chr17	protein_coding	exon	3920665	3921024	.	-	.	ID=ENST00000381638_N.48;Name=ZZEF1;Parent=ENST00000381638_N
chr17	protein_coding	exon	3919617	3919760	.	-	.	ID=ENST00000381638_N.49;Name=ZZEF1;Parent=ENST00000381638_N
chr17	protein_coding	exon	3917641	3917809	.	-	.	ID=ENST00000381638_N.50;Name=ZZEF1;Parent=ENST00000381638_N
chr17	protein_coding	exon	3917384	3917482	.	-	.	ID=ENST00000381638_N.51;Name=ZZEF1;Parent=ENST00000381638_N
chr17	protein_coding	exon	3916743	3916908	.	-	.	ID=ENST00000381638_N.52;Name=ZZEF1;Parent=ENST00000381638_N
chr17	protein_coding	exon	3912898	3913051	.	-	.	ID=ENST00000381638_N.53;Name=ZZEF1;Parent=ENST00000381638_N
chr17	protein_coding	exon	3912177	3912248	.	-	.	ID=ENST00000381638_N.54;Name=ZZEF1;Parent=ENST00000381638_N
chr17	protein_coding	exon	3907739	3910264	.	-	.	ID=ENST00000381638_N.55;Name=ZZEF1;Parent=ENST00000381638_N
chr11	protein_coding	gene	116714118	116969137	.	-	.	ID=ENSG00000160584;Name=SIK3
chr11	protein_coding	mRNA	116775462	116969021	.	-	.	ID=ENST00000485363;Name=SIK3;Parent=ENSG00000160584
chr11	protein_coding	exon	116968859	116969021	.	-	.	ID=ENST00000485363.1;Name=SIK3;Parent=ENST00000485363
chr11	protein_coding	exon	116827664	116827780	.	-	.	ID=ENST00000485363.2;Name=SIK3;Parent=ENST00000485363
chr11	protein_coding	exon	116824760	116824823	.	-	.	ID=ENST00000485363.3;Name=SIK3;Parent=ENST00000485363
chr11	protein_coding	exon	116797935	116798096	.	-	.	ID=ENST00000485363.4;Name=SIK3;Parent=ENST00000485363
chr11	protein_coding	exon	116775462	116775719	.	-	.	ID=ENST00000485363.5;Name=SIK3;Parent=ENST00000485363
chr11	protein_coding	mRNA	116764561	116827780	.	-	.	ID=ENST00000497049;Name=SIK3;Parent=ENSG00000160584
chr11	protein_coding	exon	116827664	116827780	.	-	.	ID=ENST00000497049.1;Name=SIK3;Parent=ENST00000497049
[truncated: 2,925 more rows]
