# Supplementary material for: Detecting Splicing Variants in Idiopathic Pulmonary Fibrosis from Non-Differentially Expressed Genes
Source: PLoS One. 2013 Jul 2;8(7):e68352. doi: 10.1371/journal.pone.0068352 (PMC3699530; doi:10.1371/journal.pone.0068352)
Supplement: Table S4 — Comparison results between our study and a published dataset. (XLS) [file pone.0068352.s005.xls]

## Sheet: overlap_result
GeneID	Gene Name	DNA region (from Rabinovich et al., 2012)	Overlapped Region
ENSG00000008710	PKD1	exon	6
ENSG00000197256	KANK2	exon-intron-exon	5
ENSG00000128731	HERC2	exon	5
ENSG00000111452	GPR133	intron	5
ENSG00000154358	OBSCN	exon	5
ENSG00000197879	MYO1C	intron	5
ENSG00000160299	PCNT	exon-intron	5
ENSG00000164530	PI16	intron	5
ENSG00000165626	BEND7	intron	5
ENSG00000068024	HDAC4	intron-exon-intron	5
ENSG00000140948	ZCCHC14	exon1	5
ENSG00000006756	ARSD	exon	5
ENSG00000114166	KAT2B	promoter-exon1	5
ENSG00000151240	DIP2C	intron	5
ENSG00000187720	THSD4	exon	5
ENSG00000100242	SUN2	promoter-exon1	5
ENSG00000087274	ADD1	intron	5
ENSG00000100403	ZC3H7B	intron-exon	5
ENSG00000160953	MUM1	intron	5
ENSG00000169418	NPR1	exon-intron	5
ENSG00000090006	LTBP4	Exon1	5
ENSG00000005339	CREBBP	Exon	5
ENSG00000131381	ZFYVE20	exon	5
ENSG00000100034	PPM1F	intron-exon	5
ENSG00000183856	IQGAP3	promoter-exon1-intron	5
ENSG00000012232	EXTL3	exon	5
ENSG00000197183	C20orf112	exon	5
ENSG00000124198	ARFGEF2	promoter-exon1	5
ENSG00000198517	MAFK	intron	5
ENSG00000130940	CASZ1	exon1	5
ENSG00000103227	LMF1	intron	4
ENSG00000185989	RASA3	intron	4
ENSG00000184863	RBM33	exon	4
ENSG00000105993	DNAJB6	intron	3
ENSG00000141012	GALNS	intron	3
ENSG00000054611	TBC1D22A	intron	3
ENSG00000157881	PANK4	exon-intron	3
ENSG00000111737	RAB35	exon	3
ENSG00000159423	ALDH4A1	exon-intron-exon	3
ENSG00000132205	EMILIN2	exon	3
ENSG00000185024	BRF1	intron	3
ENSG00000081320	STK17B	promoter-exon1	3
ENSG00000162413	KLHL21	exon	3
ENSG00000078902	TOLLIP	exon-intron	3
ENSG00000160216	AGPAT3	exon	3
ENSG00000141568	FOXK2	exon-intron	3
ENSG00000171603	CLSTN1	intron-exon	3
ENSG00000130304	SLC27A1	exon-intron-exon	3
ENSG00000008282	SYPL1	promoter-exon1	3
ENSG00000162591	MEGF6	intron-exon-intron	3
ENSG00000050820	BCAR1	exon1	3
ENSG00000063854	HAGH	intron-exon-intron	3
ENSG00000142627	EPHA2	exon	3
ENSG00000159788	RGS12	intron	3
ENSG00000106003	LFNG	exon-intron	3
ENSG00000183826	BTBD9	promoter-exon1	3
ENSG00000154856	APCDD1	exon	3
ENSG00000085733	CTTN	intron	3
ENSG00000184402	SS18L1	intron-exon-intron	3
ENSG00000090565	RAB11FIP3	intron-exon	3
ENSG00000115677	HDLBP	exon	3
ENSG00000163956	LRPAP1	intron-exon-intron	3
ENSG00000167522	ANKRD11	intron	3
ENSG00000164880	INTS1	intron-exon-intron	3
ENSG00000078808	SDF4	intron	3
ENSG00000171045	TSNARE1	intron	3
ENSG00000118579	MED28	promoter-exon1	3
ENSG00000179364	PACS2	intron	3
ENSG00000174227	PIGG	intron	3
ENSG00000142208	AKT1	exon-intron	3
ENSG00000104960	PTOV1	intron-exon-eintron	3
ENSG00000185896	LAMP1	exon-intron	3
ENSG00000148411	NACC2	intron	3
ENSG00000102858	MGRN1	intron	3
ENSG00000176715	ACSF3	intron	2
ENSG00000106263	EIF3B	exon1	2
ENSG00000104731	KLHDC4	intron	2
ENSG00000162552	WNT4	exon-intron	1
ENSG00000184489	PTP4A3	exon-intron	1
ENSG00000115085	ZAP70	exon-intron	1
ENSG00000100241	SBF1	exon-intron-exon	1
ENSG00000129667	RHBDF2	exon	1
ENSG00000168993	CPLX1	intron	1
ENSG00000167972	ABCA3	Intron-exon	1
ENSG00000130827	PLXNA3	exon-intron-exon	1
ENSG00000186827	TNFRSF4	exon1	1
ENSG00000063660	GPC1	intron-exon	1
ENSG00000141522	ARHGDIA	promoter	1
ENSG00000196642	C9orf86	exon-intron	1
ENSG00000204291	COL15A1	exon	1
ENSG00000053918	KCNQ1	intron	1
ENSG00000134905	CARS2	intron	1
ENSG00000105963	ADAP1	intron	1
ENSG00000008130	NADK	exon, intron	1
ENSG00000105726	ATP13A1	exon-intron-exon	1
ENSG00000108773	KAT2A	exon	1
