# Supplementary material for: Detecting Splicing Variants in Idiopathic Pulmonary Fibrosis from Non-Differentially Expressed Genes
Source: PLoS One. 2013 Jul 2;8(7):e68352. doi: 10.1371/journal.pone.0068352 (PMC3699530; doi:10.1371/journal.pone.0068352)
Supplement: Table S5 — Demographic and biological factors of IPF and control samples. (XLS) [file pone.0068352.s006.xls]

## Sheet: Demo. and Biol. Factors
			Control and IPF RNA Samples
	Sample ID	Gender	Age	Diagnosis
	Control 1	Female	56	Primary bronchogenic carcinoma
	Control 2	Female	31	Primary bronchogenic carcinoma
	Control 3	Male	71	Primary bronchogenic carcinoma
	IPF 1 moderate	Male	61	UIP-IPF
	IPF 2 moderate	Female	65	UIP-IPF
	IPF 3 severe	Male	55	UIP-IPF
	Moderate IPF, 50-80% FVC pre-bronchodilator % predicted;
	Severe IPF, <50% FVC pre-bronchodilator % predicted.
